# Supplementary material for: ZBTB17/MIZ1 promotes peroxisome biogenesis by transcriptional regulation of PEX13
Source: J Cell Biol. 2025 Apr 17;224(6):e202407198. doi: 10.1083/jcb.202407198 (PMC12005116; doi:10.1083/jcb.202407198)
Supplement: Table S2 — shows the sgRNA sequences of the E3 library. [file jcb_202407198_tables2.xlsx]

## Sheet: 工作表1
Supplementary Table 2. The sgRNA sequences in the ubiquitin ligase library
sg RNA #	sequence	gene
sgABTB1_1	GCAGCGCCATGTCCTCCCGG	ABTB1
sgABTB1_2	GAAGCCGTCAGGACAAGGGA	ABTB1
sgABTB1_3	GGACCTGCTCAGCGACCTGG	ABTB1
sgABTB1_4	GGGCTCGGAAGTAGTCACTG	ABTB1
sgABTB1_5	GATGCTAGACGAGGACACTG	ABTB1
sgABTB1_6	GCAGGGCCCCAAAGGCCACG	ABTB1
sgABTB1_7	TAAGCCAGGCACGTGTGTGA	ABTB1
sgABTB1_8	GCACAGGCACCTTGTGGCAG	ABTB1
sgABTB1_9	TGAGATGCCATGCAGGGTGA	ABTB1
sgABTB1_10	GAGCACGTGAGTGAAGACGT	ABTB1
sgABTB2_1	GTGCCATGCACCACATGCAG	ABTB2
sgABTB2_2	GAGGGCTCGGCAGTGAACGG	ABTB2
sgABTB2_3	TCTTCGGCGCAGCAGCACCG	ABTB2
sgABTB2_4	GAAAGTAGTAGAGCGTGTGG	ABTB2
sgABTB2_5	GCTGCGGCGGTGCTCTGCGT	ABTB2
sgABTB2_6	GCAGCGCAGGCGTACATCAG	ABTB2
sgABTB2_7	GGAGGGAGGAGCCCATGCCG	ABTB2
sgABTB2_8	GATGCGTCGAGCCAGGGCAG	ABTB2
sgABTB2_9	CAGAGAGGAGGAGTACAACG	ABTB2
sgABTB2_10	AACGAGGAGCTGGTGACCGA	ABTB2
sgANKIB1_1	AAAGGAGCAAAACTTGACCA	ANKIB1
sgANKIB1_2	GGTATTCTCACGGGATCCCG	ANKIB1
sgANKIB1_3	AAAGCTTCAGCAGTAAAGAG	ANKIB1
sgANKIB1_4	ATGCCAACTCCACCACCAAG	ANKIB1
sgANKIB1_5	GCATTATACCCACTTGGTGG	ANKIB1
sgANKIB1_6	ATGCTGAATTTCAGTATCGG	ANKIB1
sgANKIB1_7	GAAACAGATATTCCAGAAGG	ANKIB1
sgANKIB1_8	GGTTTTCAGAGCGACTGGCA	ANKIB1
sgANKIB1_9	GAGGCAGCAGCATAGTGCAA	ANKIB1
sgANKIB1_10	GCATTTGAACACCTGATCGT	ANKIB1
sgARIH1_1	TGAGGAGGACAGCGGCGCCG	ARIH1
sgARIH1_2	GCCGGGGCATGAGCAGGAGG	ARIH1
sgARIH1_3	GCAGATTCTACAACACATGG	ARIH1
sgARIH1_4	AAAGGCAGCAAGAGATGCAC	ARIH1
sgARIH1_5	GATCTAGGGCAGCCCTGCAG	ARIH1
sgARIH1_6	ATAGTTTGTGCTCAAAGCGC	ARIH1
sgARIH1_7	AGATCTAGAGAATGCCACAG	ARIH1
sgARIH1_8	CTACAACTACGAGTTCGACG	ARIH1
sgARIH1_9	GGACGAGGAGTGCAGTGAGG	ARIH1
sgARIH1_10	GGACGAAGACGACGACGAGC	ARIH1
sgARMC5_1	GAGGAGCCTTGGGGACGCGA	ARMC5
sgARMC5_2	GCTACGGCGAGCGGCTGCAG	ARMC5
sgARMC5_3	AGGACTAGACGACGACACAG	ARMC5
sgARMC5_4	ACAGCCTCTTACCAGCACAG	ARMC5
sgARMC5_5	GTCAGGCTCTCCACAAGCAG	ARMC5
sgARMC5_6	GCCCTCCTGGAACTCAGCCG	ARMC5
sgARMC5_7	GAGAGCGAGTCCGTGAGGGT	ARMC5
sgARMC5_8	CACGCGCCACATCAAGGCAG	ARMC5
sgARMC5_9	TGCCCTGGGGAACTTAGCCA	ARMC5
sgARMC5_10	GCCATGGAACCTGAGAGCTG	ARMC5
sgASB13_1	GGGGACGCTGTGTACAGGGG	ASB13
sgASB13_2	TGGCGGCAACATCTACGCCC	ASB13
sgASB13_3	TCTACGCCCGGGACAACCGC	ASB13
sgASB13_4	GTGCACGAGGCAGCCCAGCG	ASB13
sgASB13_5	GCTGCAGGCTCTCACCCCGC	ASB13
sgASB13_6	GTGGATGCTCGCAACATCGA	ASB13
sgASB13_7	GAGGCGCAGGCATCGCAGAG	ASB13
sgASB13_8	GAGGCTTCTTATTGACGTCG	ASB13
sgASB13_9	GTAGTACTCGAAGCACTTGG	ASB13
sgASB13_10	GTACAGGGGAGGGTTGACCT	ASB13
sgASB15_1	GGCAATGTCCACCTGAGAGA	ASB15
sgASB15_2	TAAACGACGAGGTAATGCTG	ASB15
sgASB15_3	GGTCATTTACCAATCAGAAG	ASB15
sgASB15_4	GTGCTGTTTGAGGCAGCAGG	ASB15
sgASB15_5	GCAACAAGTAGACAGTTGAG	ASB15
sgASB15_6	GTGGTCAGAGATACAGGAAG	ASB15
sgASB15_7	GACTTCAGTTTAGCACACAG	ASB15
sgASB15_8	AGCTTTGACTGCCAAAGTCA	ASB15
sgASB15_9	GAGCATATTGAATGACACTG	ASB15
sgASB15_10	TGGGAATTCAAGACCTGTGA	ASB15
sgASB16_1	GAGAGAGCGCAGCATGGAGG	ASB16
sgASB16_2	GCTGCTGGAAGCAGGAGCGA	ASB16
sgASB16_3	GGAGACGCCCCTGCACGTGG	ASB16
sgASB16_4	CCAGCCACTCCTGCTGCAGG	ASB16
sgASB16_5	GGCTGGAATGGGAGGACCGG	ASB16
sgASB16_6	GGGTCTCGGCAGGAACGGTG	ASB16
sgASB16_7	GCTGCAGGTTGCCGGAGAAG	ASB16
sgASB16_8	GTAGCCTCGGGCTGTAGCGA	ASB16
sgASB16_9	GGGATCGTGCAGAGGTGCAA	ASB16
sgASB16_10	GCGCTGAACACGGCGTGCGC	ASB16
sgASB18_1	GAAGAGATTAAAGTCTGCCC	ASB18
sgASB18_2	GTTACCTAGCAGCATGCCGG	ASB18
sgASB18_3	TGAGGGGCTTCAGATGGTCG	ASB18
sgASB18_4	GAGCAGGTGTCGCACGCAGG	ASB18
sgASB18_5	GCCGTGCGGCAGAGGTGCAG	ASB18
sgASB18_6	GGACACGCCGCTGCACGTGG	ASB18
sgASB18_7	GTGGACGCGAGGAACGGCCG	ASB18
sgASB18_8	GGGCGCGCTCGACTATGGCG	ASB18
sgASB18_9	GTGCAGGCGCTGCTCAACCA	ASB18
sgASB18_10	GAAGGCGTCGGGCCACACGG	ASB18
sgASB3_1	GAATTGCACAGTAGAATCAG	ASB3
sgASB3_2	AGAGGGACACACAAAATGTG	ASB3
sgASB3_3	GTGGAGCTTTTGCTCTCCAG	ASB3
sgASB3_4	AATCCAGCAACCAGAAGATG	ASB3
sgASB3_5	GTTCCATCCACACATAGAAT	ASB3
sgASB3_6	AGGTTACCTGAAAAGAAGCC	ASB3
sgASB3_7	AAGGAATGCCAGGATGACTT	ASB3
sgASB3_8	TGGCTACAGCCCAGACGCCC	ASB3
sgASB3_9	AAGGTTGCTCATTGGGACCA	ASB3
sgASB3_10	AAGATCAGGATCTGCCCCAC	ASB3
sgASB4_1	GAAGACCAACAACCAAGATG	ASB4
sgASB4_2	ACTCCTGCTCCTTAAAGCGG	ASB4
sgASB4_3	GCAGCATGCGGCAGACCAGG	ASB4
sgASB4_4	GATCCAAAGGCAAATAGATG	ASB4
sgASB4_5	CAAACAAGACAGAGAGATGG	ASB4
sgASB4_6	GCTTTGCCCCACGATCACAG	ASB4
sgASB4_7	AAAGCGGAGGGCCCAGTAGG	ASB4
sgASB4_8	AGATTTAGTGACAGGGGCAG	ASB4
sgASB4_9	GGAGCTGGTGGCCTTCTACG	ASB4
sgASB4_10	GCATCATGTGCATGAGCACG	ASB4
sgASB5_1	AAAGAAGCTTCCAGATGCAA	ASB5
sgASB5_2	AGAAATGACTGAGGATGGCA	ASB5
sgASB5_3	GAAAGGCAACCGCAAGGAAG	ASB5
sgASB5_4	CTACATGAAGCAGCAAGTCA	ASB5
sgASB5_5	GTAGGTGCTGACGTACAGAA	ASB5
sgASB5_6	GCGGCCTCATGCGTTGGGGA	ASB5
sgASB5_7	GACATACAAGCTACATAGAG	ASB5
sgASB5_8	TATGGAGTAACCCAAGGACA	ASB5
sgASB5_9	TAGTGGTGATCGATCTGCCC	ASB5
sgASB5_10	GTATGGTGCCAAAGCCCAGC	ASB5
sgASB7_1	AGAGTTGCAGATTCAGGCCG	ASB7
sgASB7_2	GACATCCCCAGCAGCCACCG	ASB7
sgASB7_3	TGTGGCTGCCCACTACGGCA	ASB7
sgASB7_4	AGAGGGGCAGACACAAACTT	ASB7
sgASB7_5	ACGGAGCAGACACGAACACA	ASB7
sgASB7_6	GTGCGAAAGATGCTAGAACA	ASB7
sgASB7_7	GTGGTACCTTTATCACTGAG	ASB7
sgASB7_8	TGTTGGCATTGTGGTCCAGG	ASB7
sgASB7_9	TGTTACACCATCATTGTCGA	ASB7
sgASB7_10	CGGCTGGACTCCCCTCCATG	ASB7
sgASB8_1	ATCATGTGGGAAGGAACGGA	ASB8
sgASB8_2	AATGTAGAGGACCTCATCAG	ASB8
sgASB8_3	GCAGATGTGAACTGCACTCA	ASB8
sgASB8_4	GCACACTCACCCCTCTGATG	ASB8
sgASB8_5	ACCATACAGGCACAGTGCAA	ASB8
sgASB8_6	GGTGTCAGATGCTGACTGTG	ASB8
sgASB8_7	AATTGTTCGGATTAAGCGCT	ASB8
sgASB8_8	GTAATCCAGGGCATTGACAG	ASB8
sgASB8_9	GTGCGGGCTCTCCTAGAGAG	ASB8
sgASB8_10	GACACCCATCTCCCGCCTGG	ASB8
sgASB9_1	CATGGATGGGAGCAAGCCCG	ASB9
sgASB9_2	CTGACACAAGCATTAAACAG	ASB9
sgASB9_3	TTAGGAGCGGACGTGAACCA	ASB9
sgASB9_4	GGTGCCTCCAGAGAGCCCCT	ASB9
sgASB9_5	GTGGGCTGTGAACATCATCA	ASB9
sgASB9_6	CAAGACAGGCTTCATGGAGT	ASB9
sgASB9_7	GGATTTTGGAGCGGACACCC	ASB9
sgASB9_8	ATGCATGAAGCTGCAATCCA	ASB9
sgASB9_9	AATAGAGTGGAGTGCCCAGG	ASB9
sgASB9_10	GGGAATCCTGACCTTTCCCT	ASB9
sgBARD1_1	AAGTTGGTGGTACATCAGGG	BARD1
sgBARD1_2	GGGCAACAGCTTCATTGCTG	BARD1
sgBARD1_3	TGAGTCATTTTGATACCCGG	BARD1
sgBARD1_4	AACACTGGGCAGCGTAGGGA	BARD1
sgBARD1_5	GCGCCCGCCATGGAACCGGA	BARD1
sgBARD1_6	GATGTGAGCACATCTTCTGT	BARD1
sgBARD1_7	CAAGTCTTGTATCCAGGCCG	BARD1
sgBARD1_8	AGAGGAATCTAAGCAAAAGC	BARD1
sgBARD1_9	TGAGGACTGGAGATAACAGA	BARD1
sgBARD1_10	AGTCTCCAGACACTAAGAGC	BARD1
sgBCL6_1	GAAGAACATCACTGGCATGG	BCL6
sgBCL6_2	GAAACTCCTCATCGGAGAAG	BCL6
sgBCL6_3	CCAACCCCTTCCCCAAGGAG	BCL6
sgBCL6_4	GAGGGGAGCCAGAAGCCTGG	BCL6
sgBCL6_5	GGAACGTGGGGCCAGCGGTG	BCL6
sgBCL6_6	GGATAAGCACATGGGCACGG	BCL6
sgBCL6_7	GATACAGCTGTCAGCCGGCG	BCL6
sgBCL6_8	AGATCCTGAGATCAACCCTG	BCL6
sgBCL6_9	ATCTCGGCTCAATTTGCGGG	BCL6
sgBCL6_10	GGGCAACATCATGGCTGTGA	BCL6
sgBIRC3_1	GAGAGTTTGAATAAGAGCCA	BIRC3
sgBIRC3_2	ATTGAGCAATTGGGAACCGA	BIRC3
sgBIRC3_3	AGGAACCCCAGCAGGAAAAG	BIRC3
sgBIRC3_4	CTTCCGGGTACAGAAAACAG	BIRC3
sgBIRC3_5	AGAGTGGCTTGCTTTGCCTG	BIRC3
sgBIRC3_6	CTGGATAGTCTACTAACTGC	BIRC3
sgBIRC3_7	CAGAGAGTTTCTGAATACAG	BIRC3
sgBIRC3_8	ATGCTGGATAACTGGAAAAG	BIRC3
sgBIRC3_9	GAAAACAGTGGATATTTCCG	BIRC3
sgBIRC3_10	GTTGGCGACAGAAAAGTCAA	BIRC3
sgBIRC7_1	GCTGCGGCCCCTGACAGAGG	BIRC7
sgBIRC7_2	GGAAGAGGAGGAGGGCGCCG	BIRC7
sgBIRC7_3	GCAGCAGCCAGCAGCTCGGG	BIRC7
sgBIRC7_4	GGCCTGCAGAGCTGGAAGCG	BIRC7
sgBIRC7_5	GGGCAGCTCAGGGTACCCAG	BIRC7
sgBIRC7_6	AGTGCCAAGTGCCTGCACCG	BIRC7
sgBIRC7_7	GACCATCACCGGCTGCCCAG	BIRC7
sgBIRC7_8	GGTCCCACGCAGGAGCGCTG	BIRC7
sgBIRC7_9	GGACAGGGCTGCCCAGAGAG	BIRC7
sgBIRC7_10	ACTCCTCAGAGCCCATGCCG	BIRC7
sgBIRC8_1	CAGATGTCCCATGTGCAGCG	BIRC8
sgBIRC8_2	GAGCAACTATAAAACGCTTG	BIRC8
sgBIRC8_3	TCAGCCCTGAAGAGCCGCTA	BIRC8
sgBIRC8_4	GCTAGCCAACTGGAAGCCCA	BIRC8
sgBIRC8_5	GAAGCCCAAGGAAGATCCTT	BIRC8
sgBIRC8_6	GAAGCCCGGCTCATTACTTT	BIRC8
sgBIRC8_7	CCGGGCTTCATAACCCGTCA	BIRC8
sgBIRC8_8	GCCGCTAAGGCGTCTGCAAG	BIRC8
sgBIRC8_9	TCAATAACCGCGCTGCACAT	BIRC8
sgBIRC8_10	TAGCATAGGATTAGGGAAGA	BIRC8
sgBMI1_1	GATTGATGTCATGTATGAGG	BMI1
sgBMI1_2	ACAAAGCACACACATCAGGT	BMI1
sgBMI1_3	GCAGCTCATCCTTCTGCTGA	BMI1
sgBMI1_4	AAAGGTTTACCATCAGCAGA	BMI1
sgBMI1_5	CAAAGAGAAATCTAAGGAGG	BMI1
sgBMI1_6	TACTCACTTTTGAAAAGCCC	BMI1
sgBMI1_7	TATGCTACTTACCCTTCTCC	BMI1
sgBMI1_8	CTCTAATGAAGATAGAGGAG	BMI1
sgBMI1_9	GCATCACAGTCATTGCTGCT	BMI1
sgBMI1_10	GGAACCAGCAACAGCCCCAG	BMI1
sgBRAP_1	GGCGCTGAAGCCGAAGCCGG	BRAP
sgBRAP_2	GGGCGCCAGCCTCCCAGTGA	BRAP
sgBRAP_3	GACACTGGCTGTGGAAGCTG	BRAP
sgBRAP_4	CAAGATAGTTCGGATAGAGA	BRAP
sgBRAP_5	GATAGAGAAGGACACAGCAG	BRAP
sgBRAP_6	GAACACTCGCCTGTCCCCGC	BRAP
sgBRAP_7	CAGTCAGGTCCATCACTGGG	BRAP
sgBRAP_8	CGAGTCTGGGACTATGCTGG	BRAP
sgBRAP_9	ACAACCAGTGACACACTCAT	BRAP
sgBRAP_10	GAGACCATGAAGTCCAACCC	BRAP
sgBRCA1_1	GAACTCTGAGGACAAAGCAG	BRCA1
sgBRCA1_2	GATAAAGCTCCAGCAGGAAA	BRCA1
sgBRCA1_3	GGTCAGGCCAGACACCACCA	BRCA1
sgBRCA1_4	AAAGCGAGCAAGAGAATCCC	BRCA1
sgBRCA1_5	GAAGCTGTGTTAGAACAGCA	BRCA1
sgBRCA1_6	GTCAATGGAAGAAACCACCA	BRCA1
sgBRCA1_7	GCTGCACAACCACAATTGGG	BRCA1
sgBRCA1_8	GATGCCTGGACAGAGGACAA	BRCA1
sgBRCA1_9	TCTGGGGCTCTGTCTTCAGA	BRCA1
sgBRCA1_10	TTGGGGAACTTTCAATGCAG	BRCA1
sgBTBD10_1	TGAGAAAGGAGAGTATGAGG	BTBD10
sgBTBD10_2	GGACGGCCTCATCCCTATGA	BTBD10
sgBTBD10_3	CAGAATCGCTCGAAACACAG	BTBD10
sgBTBD10_4	GTGATCCAGAGAATTGGGAT	BTBD10
sgBTBD10_5	TGGTAGCTGTAAGACAGCTG	BTBD10
sgBTBD10_6	TATTCTTCTCCCATCTGTGG	BTBD10
sgBTBD10_7	GAAGAATATCCACCACAGAT	BTBD10
sgBTBD10_8	TCCTCGCGTATTGCTAAAGG	BTBD10
sgBTBD10_9	ATGGTAGCTAGTGCCCAGAG	BTBD10
sgBTBD10_10	TATGAGGTGGCAGAGGGAAT	BTBD10
sgBTBD11_1	TCAGGAGGAGGAATACACGG	BTBD11
sgBTBD11_2	CGGATCCACTCCATCAGCGG	BTBD11
sgBTBD11_3	TGTCCATGGAGAAGCTGCGG	BTBD11
sgBTBD11_4	GCAGCTCCTCCTGGATGCTG	BTBD11
sgBTBD11_5	GCAACAGCAAGGCCAAACTG	BTBD11
sgBTBD11_6	GGAGTTTAAGACCATTCAGG	BTBD11
sgBTBD11_7	ACGGAGGAGCTCGTTACCCA	BTBD11
sgBTBD11_8	GGATATTTACAACCATGCCA	BTBD11
sgBTBD11_9	GGTTTCCGGATGCTGAACTG	BTBD11
sgBTBD11_10	CTACAGCAGCTGCCAGCTGG	BTBD11
sgBTBD17_1	GCAGCAGCTCCTGCAAGCGC	BTBD17
sgBTBD17_2	GCAGTCCCAGCAGCAGGCGG	BTBD17
sgBTBD17_3	GGAGAGGCTACTCCAAGCCT	BTBD17
sgBTBD17_4	GCTAAGTAACCAGAGCGAGG	BTBD17
sgBTBD17_5	GGCTGAGCATAAAGATGCCT	BTBD17
sgBTBD17_6	GAGAGCCGATGTTGGCGGGG	BTBD17
sgBTBD17_7	GCTGGAGCACCGCCTGGGAG	BTBD17
sgBTBD17_8	AAGACAGCGGCGCAGTCCTG	BTBD17
sgBTBD17_9	ATGGGTGACCAGGCCCACCA	BTBD17
sgBTBD17_10	GCAGGGCAACGCCAGCGATG	BTBD17
sgBTBD2_1	GGCGAAGCGCTCCTGCACGG	BTBD2
sgBTBD2_2	GTGCGACGTGCACTTCCTGG	BTBD2
sgBTBD2_3	GGAGATTGAGCTGCCCGACG	BTBD2
sgBTBD2_4	GAGCAGTGCGAGGAAGGCAG	BTBD2
sgBTBD2_5	TGCAGACGCCATCACCGCGG	BTBD2
sgBTBD2_6	CAACAAGCGCATCTTCGTGG	BTBD2
sgBTBD2_7	GATGTTCTCCAGGCACAGGC	BTBD2
sgBTBD2_8	AATGTCGGTGAAGCCCTCCG	BTBD2
sgBTBD2_9	GACACTCGGCCTCGGACCAG	BTBD2
sgBTBD2_10	GACGCCAGAGAACAGGCGGA	BTBD2
sgBTBD6_1	GACCTAGCCAACAGCAACGC	BTBD6
sgBTBD6_2	GGCCGACGTGCACTTCGTCG	BTBD6
sgBTBD6_3	CATGTTCTACGGAGACCTGG	BTBD6
sgBTBD6_4	GTTGCCGAGTGTGGGCGGCG	BTBD6
sgBTBD6_5	AACAACCACCAGGAGAGCCC	BTBD6
sgBTBD6_6	GCTCACCTCTCGCGCAGCGT	BTBD6
sgBTBD6_7	GCCGCTACCCACCTTGTGGG	BTBD6
sgBTBD6_8	CATGTTCAACAACGAGCTCA	BTBD6
sgBTBD6_9	GTATGGCTCCAGCTCTGGGA	BTBD6
sgBTBD6_10	GGAGGCCCTCAACACCAAAG	BTBD6
sgBTBD7_1	GACCAGGGCAGAAGAAGCCA	BTBD7
sgBTBD7_2	TTTGAGGGTGGCAAGACCAG	BTBD7
sgBTBD7_3	CTGTATGTATACCGACGTGG	BTBD7
sgBTBD7_4	ATCCTCATTCATGTTCCCCG	BTBD7
sgBTBD7_5	GCCTTGCTGAGAATAGGATG	BTBD7
sgBTBD7_6	AGATGTCAATGCATTAGTGG	BTBD7
sgBTBD7_7	GTTTGGCTAGACCAGAAGCC	BTBD7
sgBTBD7_8	TACAGGAGAGTTTGGAATGG	BTBD7
sgBTBD7_9	AACAGAGAGGTCCACCACGT	BTBD7
sgBTBD7_10	TGAGGGAACATCAGCATTAA	BTBD7
sgBTBD8_1	GACATGGCTCGCTGTGGGGA	BTBD8
sgBTBD8_2	GTAAGGGGTTGCAAAGGAAG	BTBD8
sgBTBD8_3	GCGGACCCCAGAAGTACCAT	BTBD8
sgBTBD8_4	CAAAGTACAACCCACAGAGA	BTBD8
sgBTBD8_5	TCAGAAGCATGAAATTCCAG	BTBD8
sgBTBD8_6	GGTGTCGGAGCAGCTCAGCC	BTBD8
sgBTBD8_7	AAATCAGGAGCCTATTGCTG	BTBD8
sgBTBD8_8	GTGTGAGCGGCGCCGGCTGA	BTBD8
sgBTBD8_9	AGCTCAGCCAGGATTTGCTC	BTBD8
sgBTBD8_10	TACAGATGTTACCTTCTCTG	BTBD8
sgBTBD9_1	GCTGACAGATGAGAAGGAGG	BTBD9
sgBTBD9_2	GACACACCTTAGAAAGGGAG	BTBD9
sgBTBD9_3	GAGGTAGAATCCTCTAGCTC	BTBD9
sgBTBD9_4	GAATCATGCTGAAATCATGC	BTBD9
sgBTBD9_5	TATGGTGCAGAGATACTCAG	BTBD9
sgBTBD9_6	CAGGAAGTCCTCTCAAGTGA	BTBD9
sgBTBD9_7	ACTAACCTGCAGACACGGGC	BTBD9
sgBTBD9_8	GGGACACTAAGAATTATGAC	BTBD9
sgBTBD9_9	AAGCTATAGCTACTACGTTG	BTBD9
sgBTBD9_10	GACACACAACACAGCAAATG	BTBD9
sgCBLC_1	GCTGCACGCACTCTTCCCCG	CBLC
sgCBLC_2	GAGGGACTCAAACTCAGCCC	CBLC
sgCBLC_3	GAGAGGTGGCCCATTCTCGG	CBLC
sgCBLC_4	AGGGTGGCAGGTGCCCAGGA	CBLC
sgCBLC_5	GCTGCAGGTGAGGTCAATGG	CBLC
sgCBLC_6	GAAGACGTCGAACTCGAAGA	CBLC
sgCBLC_7	GACACGTGGATGCGCTGCTG	CBLC
sgCBLC_8	GCCGCTGCGAGATCAAGGGC	CBLC
sgCBLC_9	GGGAACAGCAGTGACCAGGA	CBLC
sgCBLC_10	CAGCAGGTCCCGCAGCGAAG	CBLC
sgCBLL1_1	AAATTACCTTCATCACCAGG	CBLL1
sgCBLL1_2	GAAGAACGGTATGACTGTAA	CBLL1
sgCBLL1_3	AATAGTTCTGGATCCTTGGG	CBLL1
sgCBLL1_4	TATAAACAGGATGCCTGCAA	CBLL1
sgCBLL1_5	AGGGAGATAAGATGTGTCCA	CBLL1
sgCBLL1_6	AGCCGAATCATGGATCACAC	CBLL1
sgCBLL1_7	GTTCATTTCTGTGACAAGTG	CBLL1
sgCBLL1_8	GCAGGTGCTGGGGCAGGAGG	CBLL1
sgCBLL1_9	GGAGTACCTGCAGCCTGGGG	CBLL1
sgCBLL1_10	GCAGAGGTCATTGGTGGAGG	CBLL1
sgCCIN_1	GAGATGAGGCTCCTCACCAG	CCIN
sgCCIN_2	GTAGATGTAGCGACCAGCAG	CCIN
sgCCIN_3	CAAACAGCTCAGCCAAGAAG	CCIN
sgCCIN_4	GCAGCCTGCTGGTCTACCAG	CCIN
sgCCIN_5	GGTGTGGAAGACAAGCCCGA	CCIN
sgCCIN_6	GGAAAGAGAGCAGGGGCCGA	CCIN
sgCCIN_7	GGGCAAGACAGGCACTGAGG	CCIN
sgCCIN_8	AGAGGAAACGCAAAGAGTAC	CCIN
sgCCIN_9	TGCGATGTGCAAAGAAGACG	CCIN
sgCCIN_10	GGTGATGAAAAGCTCATCAG	CCIN
sgCCNB1IP1_1	GGACATTAGCTCCCGAGCGC	CCNB1IP1
sgCCNB1IP1_2	ATTGACCTCTATGAAAGGGG	CCNB1IP1
sgCCNB1IP1_3	ATACAATTTCAGCAAGGCTG	CCNB1IP1
sgCCNB1IP1_4	ACTAACCTGATATGTCCAGA	CCNB1IP1
sgCCNB1IP1_5	CCAGACTGTGCAATCATGGA	CCNB1IP1
sgCCNB1IP1_6	CGTCAGTATCAAAAGCTCCA	CCNB1IP1
sgCCNB1IP1_7	TAGTGATGTTTCGTAGCCTA	CCNB1IP1
sgCCNB1IP1_8	CTAATGTCCAACACGATCTC	CCNB1IP1
sgCCNB1IP1_9	TGTCCAGAAGGCCAGCGCTC	CCNB1IP1
sgCCNB1IP1_10	CCTGTTCGAAATCGGGGCGA	CCNB1IP1
sgCCNF_1	GAAGAGCCAGATGAAAGGTG	CCNF
sgCCNF_2	GCAGCAGGGAGAGCTCGCAG	CCNF
sgCCNF_3	GAGGGCGAGAAGGAGGGCGA	CCNF
sgCCNF_4	GCAGCTGGCACTCTGCCCTG	CCNF
sgCCNF_5	AGAGATCCTGACCATCCGGG	CCNF
sgCCNF_6	AAACTCACCACTTCTTATGG	CCNF
sgCCNF_7	AGGGAGAGCTGAGGAAGGCG	CCNF
sgCCNF_8	CTGGCTGGACAGCTCCGCAG	CCNF
sgCCNF_9	GAAGGCGACCAGGAGAGTGA	CCNF
sgCCNF_10	GCAGGGACTTACAGCTCGGA	CCNF
sgCHFR_1	GTGAAGAAGAAAATGAGAGG	CHFR
sgCHFR_2	GAGGACGTCAGAGCAGCGGC	CHFR
sgCHFR_3	TGGGAAGCCAGACAAGATGG	CHFR
sgCHFR_4	ACAGCAGAAACACTCCCCGC	CHFR
sgCHFR_5	AGCGGGAGTGGACCATCGGG	CHFR
sgCHFR_6	GACATGCCCTTTACAGACTG	CHFR
sgCHFR_7	GACTTCATCACTTGCCACAG	CHFR
sgCHFR_8	GGATGAGGTATGCTTCCACG	CHFR
sgCHFR_9	TCGGGTGCTGGGCAGTGGGG	CHFR
sgCHFR_10	AGGGCGTGGCTTCCTTGCAG	CHFR
sgCISH_1	AAAGGTGCTGGACCCAGAGG	CISH
sgCISH_2	GTCCGCTCCACAGCCAGCAA	CISH
sgCISH_3	GGCTTGGGCAGTTCCAGGGA	CISH
sgCISH_4	AGGAAGGCCCCAGCAGGCAA	CISH
sgCISH_5	CAGACTCACCAGATTCCCGA	CISH
sgCISH_6	TACCCTCTGCCACCTCCTCG	CISH
sgCISH_7	CCAGACAGAGAGTGAGCCAA	CISH
sgCISH_8	AGATTCCCGAAGGTAGGAGA	CISH
sgCISH_9	CAAGGGCTGCATGACTGGCT	CISH
sgCISH_10	TCCAGGGACGGGGCCCACAG	CISH
sgCNOT4_1	TCAGCGCCTAGCAGACCCAG	CNOT4
sgCNOT4_2	AGAGATGTGGGCGAAAGGGA	CNOT4
sgCNOT4_3	GATTTTGACAAACCAGGTGG	CNOT4
sgCNOT4_4	ACAAAGTGACACCACTGCAG	CNOT4
sgCNOT4_5	GATACGCCTTCACCACCACC	CNOT4
sgCNOT4_6	ACTGTGATTGGATGAACTGA	CNOT4
sgCNOT4_7	AGAGGAGTTCTGAAGAGATG	CNOT4
sgCNOT4_8	GTCTCGCAGTCCTGATGCGA	CNOT4
sgCNOT4_9	TACGTATCATACCTCTGCAG	CNOT4
sgCNOT4_10	GGAGGAAGCCCACTTGGGAT	CNOT4
sgCPSF1_1	GAAGAAGCGAGTGGATGCGA	CPSF1
sgCPSF1_2	GTACAGCGTGGACTTCATGG	CPSF1
sgCPSF1_3	GCGTCGGGCAGACTTCCACG	CPSF1
sgCPSF1_4	CAAGCTCGAGCTTCTCCCGG	CPSF1
sgCPSF1_5	GACGTTGCCAAAGAAGGAGA	CPSF1
sgCPSF1_6	GGTTGGGCTCAAACAGGATG	CPSF1
sgCPSF1_7	ATGGTCATCTCCCTCAAGGG	CPSF1
sgCPSF1_8	GAAGGCAGGCTCGCCCACGG	CPSF1
sgCPSF1_9	GAGCCGGGAAGACTCCACCA	CPSF1
sgCPSF1_10	GCAGATCCTGCAGACGGGGC	CPSF1
sgDDB1_1	GGAGCGGCAGCACCTCCAGG	DDB1
sgDDB1_2	GGTCACGCAGCCGTTCACGG	DDB1
sgDDB1_3	GCTTCGGCCCGTCAAAGAGG	DDB1
sgDDB1_4	GGTAGAAGAAACCGAACTGA	DDB1
sgDDB1_5	ACGAAAAGTCCTCAATACGG	DDB1
sgDDB1_6	GAAGAGGCAGAGCCCAAGCA	DDB1
sgDDB1_7	CATGGAAGGAAACTTTGAAG	DDB1
sgDDB1_8	GGAAAAGACCAACCTCCTGG	DDB1
sgDDB1_9	TAGCCGCCCCAAGATGCAGG	DDB1
sgDDB1_10	AAAGGCCATCATAGAGACGC	DDB1
sgDTX3_1	GTATCCTGGCACCACACGGG	DTX3
sgDTX3_2	GAAGTGGGGCTGCTCGGAGA	DTX3
sgDTX3_3	GAAGCGGCCGCACATGGGGC	DTX3
sgDTX3_4	GCAACCAGCCCCAGAATGGG	DTX3
sgDTX3_5	GACTGTGTCCAAGCCCGTGT	DTX3
sgDTX3_6	GAGCCCATTTGGAGGGGCCG	DTX3
sgDTX3_7	AAGAGCTGAAGAAAGCTCAG	DTX3
sgDTX3_8	AAGGCGAGGAGGAAGAGGTG	DTX3
sgDTX3_9	GCCTCCTCCCGAAGGCGAGG	DTX3
sgDTX3_10	CCACCAGCTGCCCATAGAAG	DTX3
sgDZIP3_1	ACAGCGTCTCCCACAGGCGC	DZIP3
sgDZIP3_2	GGAGTAGCACTCACTGAAAG	DZIP3
sgDZIP3_3	TTAGAGATGTCAGAAGATGG	DZIP3
sgDZIP3_4	TAGCAGAGCTTTAACAGCCG	DZIP3
sgDZIP3_5	GACGCTGTGCCTCCCAGTGC	DZIP3
sgDZIP3_6	CTAGGTAGACAGATAGCTGA	DZIP3
sgDZIP3_7	CAGTACCAGAAATCATACAG	DZIP3
sgDZIP3_8	TGAGAACAGTGACTTTTCGG	DZIP3
sgDZIP3_9	TCAGGACTGGGTGGTGGAGG	DZIP3
sgDZIP3_10	ACAGATGACTGGCATAGCCT	DZIP3
sgECT2L_1	GGGCCAGCTGACTTGGGCAG	ECT2L
sgECT2L_2	AGACTGGCTGACACCTAGGG	ECT2L
sgECT2L_3	GGGCAGAAGGCACAGAGCAT	ECT2L
sgECT2L_4	AGCATCGGAATATTTAGCGA	ECT2L
sgECT2L_5	AGAGCCAGTTGCAATCCCAG	ECT2L
sgECT2L_6	GAACTGCAGAAGAGCATCAG	ECT2L
sgECT2L_7	ACGGTCAACATGCTCTGCAG	ECT2L
sgECT2L_8	GACAAAGAGAAAAGTGCCTG	ECT2L
sgECT2L_9	GATGGTGATGGAGAGTGTGA	ECT2L
sgECT2L_10	GCAGTTTATGTTTGACACCA	ECT2L
sgFBXL13_1	GGACGATGCGACTCCTGCCG	FBXL13
sgFBXL13_2	TGACACAACTAAACTCACTG	FBXL13
sgFBXL13_3	GCTTACAGTACCTGAACTTG	FBXL13
sgFBXL13_4	TCAGATTACTGACTCAGCAA	FBXL13
sgFBXL13_5	CAGAGATATCCAAAATGTGC	FBXL13
sgFBXL13_6	ACTCTTGCAAGTTCCTACAG	FBXL13
sgFBXL13_7	ACATTTCTGAGGGCTGCCCG	FBXL13
sgFBXL13_8	TACATTGCAAACAGCTGCAC	FBXL13
sgFBXL13_9	GCTTACTGACCAAATCCTTG	FBXL13
sgFBXL13_10	GTTGTTTGCAGCCTATCTGA	FBXL13
sgFBXL14_1	GCTGGGGAACAGCGACGGGT	FBXL14
sgFBXL14_2	TGATGTTGTCACAGGAGCGC	FBXL14
sgFBXL14_3	GCAGATGACGGACAGTGAGA	FBXL14
sgFBXL14_4	GGCTCAGGATCTGCACCCGG	FBXL14
sgFBXL14_5	TCACGTAGCTGAGGCTGCGG	FBXL14
sgFBXL14_6	CGATCTCCTGCACAAACGCG	FBXL14
sgFBXL14_7	GGCTCAGGTTGAGAGCGCGC	FBXL14
sgFBXL14_8	CCAGTACCTCAAGGGCCTGG	FBXL14
sgFBXL14_9	GATGAGCAGAAGGCCAGTGT	FBXL14
sgFBXL14_10	AAAGGTGGCGGCAGCTGCGG	FBXL14
sgFBXL16_1	GAAGCCCTCGAAGCCTCTGG	FBXL16
sgFBXL16_2	GGGCTGCAACGACTTCACCG	FBXL16
sgFBXL16_3	GCAGCTGCTGCCCAACCTGG	FBXL16
sgFBXL16_4	GGAGATCACCAACCACGGCG	FBXL16
sgFBXL16_5	GCACCACGTTGACCACGCCG	FBXL16
sgFBXL16_6	GGGTGCGGCCAGCATCACCA	FBXL16
sgFBXL16_7	GGCCTGCCCAGAACTTGGGC	FBXL16
sgFBXL16_8	GCAGTCACTCACGCTCAGCG	FBXL16
sgFBXL16_9	GCTGCGGAGGGACGACATGG	FBXL16
sgFBXL16_10	ATCGCAGGTAGAGGCTGCGG	FBXL16
sgFBXL6_1	TCTGCGTCGGACCTGCCGGG	FBXL6
sgFBXL6_2	AAGCGGCCTCCTGCCAGCGG	FBXL6
sgFBXL6_3	GGTGTACCTGAGACTTCCAG	FBXL6
sgFBXL6_4	AGCTTGAGGAAAGTGAGCCG	FBXL6
sgFBXL6_5	GAGCGTCAGCAGTCACACCG	FBXL6
sgFBXL6_6	CAAGAAGCTCACCACAGCTG	FBXL6
sgFBXL6_7	CACGAAGATCCAGTAAGCGC	FBXL6
sgFBXL6_8	AGACCGGCTGACTCTAGCCA	FBXL6
sgFBXL6_9	GAAGGACCTGGAGCAGGCCC	FBXL6
sgFBXL6_10	GGTGCTTAAGAAGGCAGCCA	FBXL6
sgFBXL7_1	AAGAATGTGGCTACCAGCGA	FBXL7
sgFBXL7_2	GCAGGCGGCTCACAGACCGA	FBXL7
sgFBXL7_3	GGTGATGGAGGACGAGGAGG	FBXL7
sgFBXL7_4	GGATGAGCGGGTGTGTGAGG	FBXL7
sgFBXL7_5	AGAAGATCTGCACCATGGAG	FBXL7
sgFBXL7_6	CGGATAGTCCTCCAGAGCCG	FBXL7
sgFBXL7_7	GACGGGCGAGACCATCAACG	FBXL7
sgFBXL7_8	TGAAATCCTGGGAGATTCGG	FBXL7
sgFBXL7_9	CCAGCATGAGACACACGTTG	FBXL7
sgFBXL7_10	GGTGCTCCAGATTAGGGCAG	FBXL7
sgFBXO17_1	GGGCCGCGCACTCTACGCAG	FBXO17
sgFBXO17_2	GAAGATGAGATTGCGGCCGA	FBXO17
sgFBXO17_3	GTCACGAAGCAGGTCTGCGA	FBXO17
sgFBXO17_4	GCAGCTTGTGGACCTGGTGA	FBXO17
sgFBXO17_5	GCCCAGCAACGAAGACAAGG	FBXO17
sgFBXO17_6	GGAGTTCCCGCTGTGCGCCC	FBXO17
sgFBXO17_7	AGAGGGCTTCAGAGGCTGGG	FBXO17
sgFBXO17_8	GGATGTGTATGAAAAGGAAG	FBXO17
sgFBXO17_9	CGCGTGACCAAGGAGCGTGG	FBXO17
sgFBXO17_10	TGGGCGGCATCGCGTGACCA	FBXO17
sgFBXO18_1	GGAGGCCAGGCAAGAAGCAG	FBXO18
sgFBXO18_2	CACACGCCTCAGCCTCGGGG	FBXO18
sgFBXO18_3	AGGCTACCGGGACCAGCCGG	FBXO18
sgFBXO18_4	GGCACAGACAAATGGTGCCG	FBXO18
sgFBXO18_5	GGAGATCATCAGTGACCCGC	FBXO18
sgFBXO18_6	CAGCAGCGTAGAGGTCGGGG	FBXO18
sgFBXO18_7	ATTTGGTGTAAGAACAGCCA	FBXO18
sgFBXO18_8	GGGATAACATGCGGAAGCTG	FBXO18
sgFBXO18_9	GCAGCCGTGCACCAATGACA	FBXO18
sgFBXO18_10	GGACCAAGACCGCTTCCTGG	FBXO18
sgFBXO24_1	ACAGGGGACAAAATGGACCG	FBXO24
sgFBXO24_2	GTAGCGGCAGGTCTGGCCGA	FBXO24
sgFBXO24_3	CCTTGGTGGGCAAGAAGCGG	FBXO24
sgFBXO24_4	GAGATCGCGATACACCCCTG	FBXO24
sgFBXO24_5	TCTTGCTGAGACATCGGCGG	FBXO24
sgFBXO24_6	CAAGAAGCGGCGGTAGCCGT	FBXO24
sgFBXO24_7	CCACCCTCGGCCAGATGCAG	FBXO24
sgFBXO24_8	TCGGGAGCCGCAGGAAGTGG	FBXO24
sgFBXO24_9	GTGGTACCCACCACTTCCTG	FBXO24
sgFBXO24_10	GCTTGAAGGTCATTGAGTGG	FBXO24
sgFBXO3_1	GATGAGGAGCAGGGGATCGG	FBXO3
sgFBXO3_2	GACGTCGATACAGCTGCCGG	FBXO3
sgFBXO3_3	ATAGCAGTGGAAGCTGCAGA	FBXO3
sgFBXO3_4	AGAATGTGTAGCAACAACTG	FBXO3
sgFBXO3_5	TATGTGAAGAAATAGTGGGG	FBXO3
sgFBXO3_6	GGCGGCCATGGAGACCGAGA	FBXO3
sgFBXO3_7	AGAGGAAGACCTCGATGCTG	FBXO3
sgFBXO3_8	GGAGGATTCCAGCAGAGACA	FBXO3
sgFBXO3_9	TTTGAGTCAGTACATAGCAG	FBXO3
sgFBXO3_10	TATCAAGTCATGATCCGCTG	FBXO3
sgFBXO30_1	AAAACTGCACCACAAACCAA	FBXO30
sgFBXO30_2	GGAGATTCTCCAGGAGGGAG	FBXO30
sgFBXO30_3	TCAATGGCTGGATGGAACAG	FBXO30
sgFBXO30_4	GTGGCATGGTCATACTGCAG	FBXO30
sgFBXO30_5	GCATGACCAGGCCAGAGCCA	FBXO30
sgFBXO30_6	GAGGAAATAGGAGCAGTAGG	FBXO30
sgFBXO30_7	GGACTTGGATTTGAAAGCTG	FBXO30
sgFBXO30_8	GTACTATGGAATGGAATCGA	FBXO30
sgFBXO30_9	AGTTGCTTTTGACATCATGG	FBXO30
sgFBXO30_10	ACCTTCCAGCTCACTTGCGG	FBXO30
sgFBXO31_1	TGGGCGGCAGGTAGATGCGG	FBXO31
sgFBXO31_2	CGAGCCGGACACAGACCCCG	FBXO31
sgFBXO31_3	CCAGATATCGGGCCATACGG	FBXO31
sgFBXO31_4	ACGGCCTGTTCATCATCGGG	FBXO31
sgFBXO31_5	GGAGAGGAAGGCTGCCACAG	FBXO31
sgFBXO31_6	GACCACCACAGGATGTCCGG	FBXO31
sgFBXO31_7	GCTTGATGAGGTCGTCGGGG	FBXO31
sgFBXO31_8	GCAGGAAGGCGGGCACGAGG	FBXO31
sgFBXO31_9	GAGCGCATCGAGGCTAGCGC	FBXO31
sgFBXO31_10	GCTCCAGCAGCGAGCAGCGC	FBXO31
sgFBXO32_1	ATCATGCAGAGGCTGAGCGA	FBXO32
sgFBXO32_2	GCGCCATGGATATTGCACCC	FBXO32
sgFBXO32_3	AAGGCAGGTCAGTGAAGGTG	FBXO32
sgFBXO32_4	TACAACTGAACATCATGCAG	FBXO32
sgFBXO32_5	TCAGCGAAGACCGGCTGCTG	FBXO32
sgFBXO32_6	GTCCTGCCCGAGGAATGGCA	FBXO32
sgFBXO32_7	CAGGAAGCGCTTCCAGCCGT	FBXO32
sgFBXO32_8	TCATAGTTACTGCAACAAGG	FBXO32
sgFBXO32_9	TCAGTTGTAGGCACAAAGGC	FBXO32
sgFBXO32_10	GGGCGGGACCTGGTCAGCCT	FBXO32
sgFBXO34_1	ATGGGAGAGCTACTAAGAGA	FBXO34
sgFBXO34_2	ACAGCTAGCTAGCAGAGCAC	FBXO34
sgFBXO34_3	GGCAGGGCCAGCGTGAGCCT	FBXO34
sgFBXO34_4	AAGGAGGACCAGGCCTGGGA	FBXO34
sgFBXO34_5	GGAATCCTTTCTGAGACCGG	FBXO34
sgFBXO34_6	GATTCCCTGGCTGTAAGCTG	FBXO34
sgFBXO34_7	GGATTGCCCGATTAAAGCTG	FBXO34
sgFBXO34_8	ACAACAGCCCAGATATCAAG	FBXO34
sgFBXO34_9	ACAGGTGGAAAGGATGAGGG	FBXO34
sgFBXO34_10	GTGCACTATGTGAGTGACAG	FBXO34
sgFBXO36_1	TAATAGTCTTTGCTAGGCGG	FBXO36
sgFBXO36_2	GGCGTCCCAAGATGGCGTCG	FBXO36
sgFBXO36_3	GAGACTCTCTTTGAAACTGT	FBXO36
sgFBXO36_4	GCTCGCACTTGCCTGAGACC	FBXO36
sgFBXO36_5	GTGTGATGTTTGACAAAGCC	FBXO36
sgFBXO36_6	CACCATCACTCCTGACGTGA	FBXO36
sgFBXO36_7	GAGTATCGATCAACAAAACC	FBXO36
sgFBXO36_8	TGACGTGAGGGCCCTGGCGG	FBXO36
sgFBXO36_9	CCAGCCTGTGTCCTCCGCCA	FBXO36
sgFBXO36_10	CCTGAGAGAAAAGCAACCTT	FBXO36
sgFBXO38_1	GTAAGGACGGTGAACAGCGG	FBXO38
sgFBXO38_2	GAAATACCCCAAGTACCCCT	FBXO38
sgFBXO38_3	ATACACATGATATCCTGCAG	FBXO38
sgFBXO38_4	TAGATCTCTGTGCAGGGCGG	FBXO38
sgFBXO38_5	GATGTTTCGTGAACCACCCA	FBXO38
sgFBXO38_6	CGTCCAAGAAGATGGAGAGG	FBXO38
sgFBXO38_7	GCTTCGACTGGCCCATCTGA	FBXO38
sgFBXO38_8	GGAGTCACTATGACCAATTG	FBXO38
sgFBXO38_9	GCTCGTAATGACCTCAGCCA	FBXO38
sgFBXO38_10	TACGGGCAGCAGTAATGATG	FBXO38
sgFBXO4_1	GCAGTCAGTGAGCAAGGAGA	FBXO4
sgFBXO4_2	GGCGCGTACGACCTCACGGG	FBXO4
sgFBXO4_3	CAGTCGCTGAAGGGCGGCGG	FBXO4
sgFBXO4_4	TGAGGATGGCCGCCTCCAGG	FBXO4
sgFBXO4_5	AGAAGGTCTTCCAGCCGCTG	FBXO4
sgFBXO4_6	GGTCCAAACATAGCAAATCG	FBXO4
sgFBXO4_7	GAGGAACTTTGCCCAACAGC	FBXO4
sgFBXO4_8	ACGGGAGGAGGTGGATGAGG	FBXO4
sgFBXO4_9	GAAGTGACAGCTCCATACAT	FBXO4
sgFBXO4_10	GAAAGGAAAGAGATAGAGCA	FBXO4
sgFBXO6_1	CAAGGACTGGGACCAGCCCG	FBXO6
sgFBXO6_2	GGAGGCTCTCCACCTTCCAG	FBXO6
sgFBXO6_3	GGTCAGGAAAATCTGTCCCG	FBXO6
sgFBXO6_4	AATGTGCCTCAAGTCCCAGC	FBXO6
sgFBXO6_5	GCTGGTGGACCTTGTAGCCG	FBXO6
sgFBXO6_6	GAACAATGCCACATGGACAG	FBXO6
sgFBXO6_7	TGTCCAGGGCTGCTTTGGAG	FBXO6
sgFBXO6_8	AGGGCTTCATCACCAAGGAC	FBXO6
sgFBXO6_9	TGGTGGGGACCGCTGGAAGG	FBXO6
sgFBXO6_10	GCTACTAGACACATTCCGGC	FBXO6
sgFBXO8_1	AAACACATGAAGCCAAGCAA	FBXO8
sgFBXO8_2	AGGAAATCGAAAGAACAGGA	FBXO8
sgFBXO8_3	AAGATGGTAAAGCTTAGCTC	FBXO8
sgFBXO8_4	ATACTCTCCACGCTCTTCAG	FBXO8
sgFBXO8_5	GGGTCAAGGGTTGTGGAGAG	FBXO8
sgFBXO8_6	CATCGTAAACAAGTCCAAGG	FBXO8
sgFBXO8_7	AAGGTCAGTTGCATTCAGGT	FBXO8
sgFBXO8_8	CTGGGTTGGCATTAAAGGTG	FBXO8
sgFBXO8_9	AACCAGCAGCTGCAACAAGA	FBXO8
sgFBXO8_10	AGAGAAGTTCATCATTCGCA	FBXO8
sgFBXO9_1	AAAACATCGGCAGATACCAA	FBXO9
sgFBXO9_2	GGGCTACAGCTATGTTCCAG	FBXO9
sgFBXO9_3	CAGTTGTCGCTGGTGTGCAG	FBXO9
sgFBXO9_4	GGGTTGTCAACATCATCACA	FBXO9
sgFBXO9_5	AATGGACTGAGGCTCTTCAG	FBXO9
sgFBXO9_6	AAATTGCTAGAGCTTACACC	FBXO9
sgFBXO9_7	CGACCTTGCAGAGCAGCAAG	FBXO9
sgFBXO9_8	AGGCTCTCTCCAGAAAACAT	FBXO9
sgFBXO9_9	GATGTACATCTTCCGATGGG	FBXO9
sgFBXO9_10	ACAACTGCTCCAATGATCTG	FBXO9
sgFBXW2_1	GCTGCCTCGTCTCTAAACAG	FBXW2
sgFBXW2_2	TTTGAGAATGAAGCAACTGG	FBXW2
sgFBXW2_3	ACTGTGTCCAATTAATGACG	FBXW2
sgFBXW2_4	ATGACTTGTCTGCAAAGCTG	FBXW2
sgFBXW2_5	GCACACGGAATGGGTCACCA	FBXW2
sgFBXW2_6	GGTGATAAGTGCCTGTACAG	FBXW2
sgFBXW2_7	CCAGACCCACACTTGTGCAG	FBXW2
sgFBXW2_8	AAAGTGCTGGGTCCTGGCTC	FBXW2
sgFBXW2_9	CAGCACTTGGTCTCTACCAG	FBXW2
sgFBXW2_10	AGAGAAAGGACTTTGAGACA	FBXW2
sgFBXW4_1	GAGTAATGGGCTGATAGCAA	FBXW4
sgFBXW4_2	GAGGGCCCGCATGTCCAGGT	FBXW4
sgFBXW4_3	GCTGCGATCTGCTCTGGCGC	FBXW4
sgFBXW4_4	ACCGTAGTAGGAGGAACCTG	FBXW4
sgFBXW4_5	GCTCTGGCGCCGGATAGCCC	FBXW4
sgFBXW4_6	ACATCCAGCACCCCAGCCCC	FBXW4
sgFBXW4_7	GCAGTACAGGGTGCTGTCGT	FBXW4
sgFBXW4_8	GACAGATGGCAACCACCTGC	FBXW4
sgFBXW4_9	GCAGGCAGGCCCTTTGACGC	FBXW4
sgFBXW4_10	GCAGCAGCAGCTCCTCCGGC	FBXW4
sgFBXW5_1	TTGGCGGCACACCAGCCCGG	FBXW5
sgFBXW5_2	GGAGTCAGAGAACGTCAACG	FBXW5
sgFBXW5_3	GCAGCCGCCACCAATCGCGG	FBXW5
sgFBXW5_4	GCGTGGAGGTGCAGACGCTG	FBXW5
sgFBXW5_5	CACGCGGGACAGCAGCGCGA	FBXW5
sgFBXW5_6	GGGCAGCGACAACGAGGAGG	FBXW5
sgFBXW5_7	GCGCATGCTAGAGACCAAGG	FBXW5
sgFBXW5_8	GGAGTAGGTGAGGCAGCCAG	FBXW5
sgFBXW5_9	GCAGAATGTCACGATGGACG	FBXW5
sgFBXW5_10	GTTCTACCGCTACTACCAGG	FBXW5
sgFBXW7_1	ACATTAGTGGGACATACAGG	FBXW7
sgFBXW7_2	AAGATGCATACAACGCACAG	FBXW7
sgFBXW7_3	AATATCCCAAACCCTAAGAG	FBXW7
sgFBXW7_4	GGGGACCTCAGAGCAGCCAA	FBXW7
sgFBXW7_5	GAGAGAGAAATGCAAAGAAG	FBXW7
sgFBXW7_6	CCTGTCTACACACGTTGCAG	FBXW7
sgFBXW7_7	TGAACATGGTACAAGCCCAG	FBXW7
sgFBXW7_8	ATGAAGTCTCGTTGAAACTG	FBXW7
sgFBXW7_9	CAGATCGGACACTCAAAGTG	FBXW7
sgFBXW7_10	GTGTTCAATATGATGGCAGG	FBXW7
sgFBXW8_1	GACATCAAAAGCAGAAGCTG	FBXW8
sgFBXW8_2	GGGGTACTGGCAGATAGCTG	FBXW8
sgFBXW8_3	ACAGCCTGGATGAGTTCCGT	FBXW8
sgFBXW8_4	GAAGAAGCGGCGACGGCCCG	FBXW8
sgFBXW8_5	GACGTGGAAGGTGATTGCAG	FBXW8
sgFBXW8_6	GTACATCAGATCTCCAGCAG	FBXW8
sgFBXW8_7	GACATGTGACAGGCGGGCCG	FBXW8
sgFBXW8_8	TCAGTGGCAACATGGACGGG	FBXW8
sgFBXW8_9	GGGCGATGTTACCACTGCGG	FBXW8
sgFBXW8_10	GAATATGGACGACTACAGCC	FBXW8
sgG2E3_1	GCCATTTCTTTAGTTCACGG	G2E3
sgG2E3_2	GCAGGCTAAATGTGTGCCAC	G2E3
sgG2E3_3	AAGCAGGGTCTGAAAACCCT	G2E3
sgG2E3_4	GAAGATGTCGTTGCAAAGAA	G2E3
sgG2E3_5	CCTGGTGACTCACAGAACCT	G2E3
sgG2E3_6	TGTCAGTGTTGTGGTTCCAG	G2E3
sgG2E3_7	AAATTACCCAGACAGTCACC	G2E3
sgG2E3_8	CCATGACCGTAATGAGGAGC	G2E3
sgG2E3_9	CAAGCAAATGGTGCATGGTA	G2E3
sgG2E3_10	AACCAAGCGTTCTTACAACA	G2E3
sgGAN_1	GCAGAAGAACATCCTGGCGG	GAN
sgGAN_2	AGCATGCCGAGAATTAACCA	GAN
sgGAN_3	GCACCTGGTCCTCGACGGGG	GAN
sgGAN_4	CAGCCAGCCGCAGCAAGGGG	GAN
sgGAN_5	GATGCACTCAGAGTAGCCCC	GAN
sgGAN_6	GCCTTTCAGGTTTGGAGCGG	GAN
sgGAN_7	GCAGACGCGCGGCGTGCTGA	GAN
sgGAN_8	GAGCGCTCGCAGCAGACGCG	GAN
sgGAN_9	CAAGGTAATGAACGTGATGG	GAN
sgGAN_10	CTGGCCAACTTCAAACCCCG	GAN
sgGMCL1_1	GGACACTGGAGACGATGCGG	GMCL1
sgGMCL1_2	GGAGACGGACGAGGATGAGG	GMCL1
sgGMCL1_3	GGCTCCTCAACACCCCTCGA	GMCL1
sgGMCL1_4	GTGGCTATTACACATCAGCA	GMCL1
sgGMCL1_5	GGCAGAACAGGACAGTGAGG	GMCL1
sgGMCL1_6	CCGCACAGTAACAGAATCCG	GMCL1
sgGMCL1_7	ACACTGAATCAGCCATGTAG	GMCL1
sgGMCL1_8	CCAGCAGGCGCAGGGTGCCA	GMCL1
sgGMCL1_9	GTCAGGGTGACAGTAGCAGA	GMCL1
sgGMCL1_10	AACTAGAGGGAAACAGCATG	GMCL1
sgGTF2H2C_1	AACGTCTTTGAAGGAAGCTG	GTF2H2C
sgGTF2H2C_2	GAGTCTGCATAGCCATGCTT	GTF2H2C
sgGTF2H2C_3	AACAGAGTATTTGAGCACCA	GTF2H2C
sgGTF2H2C_4	AACCTGAAAGAACTAAGCGA	GTF2H2C
sgGTF2H2C_5	GCTGTGGATATGACCTGCCA	GTF2H2C
sgGTF2H2C_6	GAACTTGAGCTAGCAGGAGG	GTF2H2C
sgGTF2H2C_7	TGGATGGCAATACTGAGCCA	GTF2H2C
sgGTF2H2C_8	GTACTTGCTCGTGAAACTGG	GTF2H2C
sgGTF2H2C_9	CTGGTCAGATAAAGAAGCAA	GTF2H2C
sgGTF2H2C_10	AAGGAGGCTATGAAAGAACA	GTF2H2C
sgHACE1_1	GCCGAGGATGGAGAGAGCGA	HACE1
sgHACE1_2	GCGCACCGTGGAGTTGCCCG	HACE1
sgHACE1_3	GTGCAGTGCTTGCTAGACAG	HACE1
sgHACE1_4	GAGTGCCAAAGCAATTCCAG	HACE1
sgHACE1_5	GATATCCTGCTGGTTCACAG	HACE1
sgHACE1_6	GGGTTTGCTAATATCATGGG	HACE1
sgHACE1_7	TGACATGCTGCACAAGGTCA	HACE1
sgHACE1_8	TGTTGATGTTGAGGATGCCA	HACE1
sgHACE1_9	ACAATACCATGTTTTCTCGG	HACE1
sgHACE1_10	GGTCCTGGAGGTTCAAATGG	HACE1
sgHECW1_1	GAGCAAGCCCCAGCAGGAGG	HECW1
sgHECW1_2	GTTTCTAGAAGGAGACGCCA	HECW1
sgHECW1_3	GAAACTCCCAGAGCCGACGC	HECW1
sgHECW1_4	GGGTTGTAGCTGTATCGGAG	HECW1
sgHECW1_5	GACCAGGTCAGTGTCGCTGG	HECW1
sgHECW1_6	GGAGCTGCTGACCATGAGCG	HECW1
sgHECW1_7	CAGGTCCTGAGAGTGCCCGA	HECW1
sgHECW1_8	AACCTGATGGAAAGCGGCAG	HECW1
sgHECW1_9	GGTGAGGGCAGTGTCCCCGA	HECW1
sgHECW1_10	AGAGCTTTCCAGACCAGCTG	HECW1
sgHERC1_1	AAAGTGCATAAAAGACACGC	HERC1
sgHERC1_2	GAGGTGGCAACAAGTCGAGG	HERC1
sgHERC1_3	GGAGCCAGAGGATGAAGAGG	HERC1
sgHERC1_4	GCAGCATCTCACAGAAAGAG	HERC1
sgHERC1_5	GGAACAGCGACAGGCAGCGG	HERC1
sgHERC1_6	GAAGGGGCTGATGATGCTGG	HERC1
sgHERC1_7	GAACAGCTCCTGGATTACAG	HERC1
sgHERC1_8	GAACCAACCAGAACATCGGA	HERC1
sgHERC1_9	GGCACAGCTTGAGAAAACTG	HERC1
sgHERC1_10	TAGAAGACCAGGAGTTACAG	HERC1
sgHERC2_1	GATGTGGTCAAAGTCCGCTG	HERC2
sgHERC2_2	GAACAGCCTGAAGCAGACGG	HERC2
sgHERC2_3	CAGCTGGCGGCACTTCGCGG	HERC2
sgHERC2_4	GGGGCCGCCGAGGAGAACGA	HERC2
sgHERC2_5	AGGCGATGTCAACCACACGG	HERC2
sgHERC2_6	AGAGTGTCGAACCCAACAGA	HERC2
sgHERC2_7	GATGCGGTTCAGCTCCACGA	HERC2
sgHERC2_8	TGATCGTGACACCCAACGGG	HERC2
sgHERC2_9	GGAGAGCTCCCTCCTAGAAA	HERC2
sgHERC2_10	GAGTCGCAGGGCTGAGAGGG	HERC2
sgHERC5_1	GCAAAGCGGCGATGGAGCGG	HERC5
sgHERC5_2	CTGATGTGGAGACTAAACGG	HERC5
sgHERC5_3	GGAGGTCGCGGAGGAAGTCG	HERC5
sgHERC5_4	CTCGCGGTCTTGGAACGCGG	HERC5
sgHERC5_5	GAATGTGGACAACTAGGCCT	HERC5
sgHERC5_6	GATGATACTTTCACTGGAAG	HERC5
sgHERC5_7	GCCAACTCTGCTGCTCGCCG	HERC5
sgHERC5_8	GCGAGGTGCTCCACAATCTG	HERC5
sgHERC5_9	AGAGTGACTCAGATAGCATG	HERC5
sgHERC5_10	CCTGGGGACAGAACCTGCAT	HERC5
sgHIC1_1	GATCTGCAGGTAGCTGGCGG	HIC1
sgHIC1_2	TACGAGTGCCAGGTGTGCGG	HIC1
sgHIC1_3	GGGCAAGCTCGACTTCCCCG	HIC1
sgHIC1_4	GCAGACGATGCTGGACACGA	HIC1
sgHIC1_5	GCAGGTGGCAGTACTTGCCG	HIC1
sgHIC1_6	GGCCTGGATGACCGGCGTGG	HIC1
sgHIC1_7	GCTGCCCTTCCAGAAGCTGG	HIC1
sgHIC1_8	CCTTCCGACCCATTTCGCGG	HIC1
sgHIC1_9	GGAGACTAGGCCCGTCGGGG	HIC1
sgHIC1_10	GAGCGCTGCGAAGAGCGTGG	HIC1
sgHUWE1_1	GCAGTGAGTGCATGCAGCAG	HUWE1
sgHUWE1_2	GGAGGGGTCTCGAGGAGAAG	HUWE1
sgHUWE1_3	GCTGCCAGACACAACACCAG	HUWE1
sgHUWE1_4	GAACAGGCGGGCCAAGGCAG	HUWE1
sgHUWE1_5	TGATAGTCAGGATGAAGAGG	HUWE1
sgHUWE1_6	GAGAATAGCAGAGAGTGCGG	HUWE1
sgHUWE1_7	GACAATGGTGGAAATAGCCG	HUWE1
sgHUWE1_8	GGGCAGCAAATCTCCAGCGA	HUWE1
sgHUWE1_9	GTACTACTGCAGCTCTCCCG	HUWE1
sgHUWE1_10	GAAGAAGGGCAGGATGCTGG	HUWE1
sgITCH_1	GAGAAGAGAACAGACAGCAA	ITCH
sgITCH_2	GGTGCTTCTCAGAATGATGA	ITCH
sgITCH_3	GGTCTACGTGGGGTGGGTGG	ITCH
sgITCH_4	TGTGACTTACCCCATCCAGG	ITCH
sgITCH_5	CATGATCTGAAACCTAATGG	ITCH
sgITCH_6	CCAGAATGGTAGCTGAGTGG	ITCH
sgITCH_7	GGTGAAAATAGGAGAGTCAG	ITCH
sgITCH_8	GTGGGTGGTGGTGGTCGTGA	ITCH
sgITCH_9	TCTGCCACTTCTGAAAGTGA	ITCH
sgITCH_10	GGAACGGCGGGTTGACAACA	ITCH
sgIVNS1ABP_1	AATGTGGCTAGGCGAGGAGC	IVNS1ABP
sgIVNS1ABP_2	GAAGTCGAACATCACAGAAC	IVNS1ABP
sgIVNS1ABP_3	AGACAGTCTGGAAGAGCTGA	IVNS1ABP
sgIVNS1ABP_4	TTATGGCCATTCTCACGTGG	IVNS1ABP
sgIVNS1ABP_5	GCGTACTGCATAGGAGACAT	IVNS1ABP
sgIVNS1ABP_6	ATCCACCTACCACATAGAGC	IVNS1ABP
sgIVNS1ABP_7	TTGCCAAATTAAATGCCCTG	IVNS1ABP
sgIVNS1ABP_8	GAACTGGCCACTTTTCCTCA	IVNS1ABP
sgIVNS1ABP_9	GAAGATGGATCGAGTAAAGC	IVNS1ABP
sgIVNS1ABP_10	ATTTCGGTAAGAGATGCAGC	IVNS1ABP
sgKBTBD2_1	GCAAGAACCATCTTATGACA	KBTBD2
sgKBTBD2_2	AACAAACCCATGTACACCTG	KBTBD2
sgKBTBD2_3	TCATGTCCACTCAAGACGAG	KBTBD2
sgKBTBD2_4	TGTAGGGCCATGTTTATGAG	KBTBD2
sgKBTBD2_5	TGGCAGCATCGACATTCCTC	KBTBD2
sgKBTBD2_6	ACAGAGTGCTAAAAGAATGG	KBTBD2
sgKBTBD2_7	GCAATTGGAGGAGATAGCGT	KBTBD2
sgKBTBD2_8	TAGGTGGAGAACTTAATCGG	KBTBD2
sgKBTBD2_9	TGAGAAAGATGAGTGGACGA	KBTBD2
sgKBTBD2_10	ATGACCTGGAACTTGACCGG	KBTBD2
sgKBTBD3_1	GCTAACACACAACGATGACA	KBTBD3
sgKBTBD3_2	AGGACATATGGAATTGGCTA	KBTBD3
sgKBTBD3_3	TGCATGATCAAACAAACTGG	KBTBD3
sgKBTBD3_4	AAGTGTGTGCAAGGTTCTGG	KBTBD3
sgKBTBD3_5	GTAGCACCAGGTTTGATCAG	KBTBD3
sgKBTBD3_6	TCTGTTAGCCCATTACCCAG	KBTBD3
sgKBTBD3_7	ACTTGTGTTTGGAAAGGCGA	KBTBD3
sgKBTBD3_8	TGAAATCACAGATGAAGTGC	KBTBD3
sgKBTBD3_9	ACAATGCTACAACTGATCAG	KBTBD3
sgKBTBD3_10	TAACTCGAAAGACTAGATCC	KBTBD3
sgKBTBD4_1	GTGTTCTCAGAACCCAACAG	KBTBD4
sgKBTBD4_2	GGCTAGCATGGAATCACCAG	KBTBD4
sgKBTBD4_3	GAGCTGAGAGGACCAGCCGA	KBTBD4
sgKBTBD4_4	TGATATCTGTGAGTAAGCGG	KBTBD4
sgKBTBD4_5	CATGAAACTGTGTCTAGAGG	KBTBD4
sgKBTBD4_6	AGATATAATCAACCAGGAGC	KBTBD4
sgKBTBD4_7	GGCCCAGCTGCAGAATACAG	KBTBD4
sgKBTBD4_8	TGCTGATGTCACCATTTCGG	KBTBD4
sgKBTBD4_9	GGAGTTTCAGCTCCATCGGC	KBTBD4
sgKBTBD4_10	GTTCACTTCCAACCTGAAGG	KBTBD4
sgKBTBD6_1	CCAGCACATTGCGGTTGCAG	KBTBD6
sgKBTBD6_2	CTTGAAGTAGGGACATGCCG	KBTBD6
sgKBTBD6_3	GAAGGTCTACAACCCAGTTA	KBTBD6
sgKBTBD6_4	TCACCTCTCGCACCCCACAG	KBTBD6
sgKBTBD6_5	CCTGGGATCGCAGCTTGCGA	KBTBD6
sgKBTBD6_6	TCTGCTGTGATCCATACTCG	KBTBD6
sgKBTBD6_7	AAGGTGACGGCACTTTGTAA	KBTBD6
sgKBTBD6_8	TCAGTGAGGAAACTCTGACC	KBTBD6
sgKBTBD6_9	GACTCTAGCAGATCTGACCC	KBTBD6
sgKBTBD6_10	CGTCCAGACTATCCAAGCGC	KBTBD6
sgKBTBD7_1	ACAGTGTTCAGAGAAACCAG	KBTBD7
sgKBTBD7_2	GCAAAGCTGGTCAAAGGGGA	KBTBD7
sgKBTBD7_3	GAAGGTCTACAACCCAGCTA	KBTBD7
sgKBTBD7_4	TATGCCATGTAGCTGTGCAG	KBTBD7
sgKBTBD7_5	TGGGGACACACAGACAGCTG	KBTBD7
sgKBTBD7_6	ATGATACTAGGGAAGATCAG	KBTBD7
sgKBTBD7_7	GACTCTAGCAGATCTAACCC	KBTBD7
sgKBTBD7_8	TAAGGGTCATAGCAGAGAAA	KBTBD7
sgKBTBD7_9	CAGCTAGGGGAGAATGGAGG	KBTBD7
sgKBTBD7_10	AAGGATAAACACGAGCACAA	KBTBD7
sgKBTBD8_1	ACAGTTGACAGACATTGTAG	KBTBD8
sgKBTBD8_2	ATAGCCTGTGCAAACTGAGG	KBTBD8
sgKBTBD8_3	CCATCGAGAAATGGCCGCGT	KBTBD8
sgKBTBD8_4	GAATACTGCAAGCATGGAAG	KBTBD8
sgKBTBD8_5	TGGTGTTGAAGCTGAATCGA	KBTBD8
sgKBTBD8_6	ACACCAATGGCTGTACACAG	KBTBD8
sgKBTBD8_7	AAGTCTTCCCCAACACCGAA	KBTBD8
sgKBTBD8_8	AGACCCAGCCAGCGATGCCA	KBTBD8
sgKBTBD8_9	AAGGGACCATCCAACACCAA	KBTBD8
sgKBTBD8_10	CCTGTGACTATATCTAGACA	KBTBD8
sgKCNA1_1	CGAGGGCTTCATCAAGGAGG	KCNA1
sgKCNA1_2	GGAGCGCCCTCTGCCCGAGA	KCNA1
sgKCNA1_3	GTATCCCCGATGCTTTCTGG	KCNA1
sgKCNA1_4	AATTGTTAGCACACCAGCGA	KCNA1
sgKCNA1_5	GTCTGGGGAGAACGTGGACG	KCNA1
sgKCNA1_6	GCAGTTCCCCAACACGCTGC	KCNA1
sgKCNA1_7	GGCCATGGAGAAGTTCCGGG	KCNA1
sgKCNA1_8	GACGATGGCGATGACCCTGG	KCNA1
sgKCNA1_9	GGAGATGAGGATGACCATGA	KCNA1
sgKCNA1_10	GGAGACGCTCCCCGAGCTGA	KCNA1
sgKCNA10_1	GACACTGCCAGAGTTCCGGG	KCNA10
sgKCNA10_2	GAAAGAAATGGAGGTTGCGC	KCNA10
sgKCNA10_3	AGAGGAGCCAGAACTGACGG	KCNA10
sgKCNA10_4	CGTGTGGTTCACCTTCGAGC	KCNA10
sgKCNA10_5	GAGGATCATCCGCCTGGTGA	KCNA10
sgKCNA10_6	GACAATGACAGGCACAGGGA	KCNA10
sgKCNA10_7	GAGGATCTTCCCGTTGGAGA	KCNA10
sgKCNA10_8	CGAAAGCACCAACCATGAGA	KCNA10
sgKCNA10_9	GGATTCCATCAAAACTGGGC	KCNA10
sgKCNA10_10	GGCCATGGACCAGTTCCGGG	KCNA10
sgKCNA2_1	TGAGCTGGGAGAAGAAGCGA	KCNA2
sgKCNA2_2	AAATGGCATCAAAGCTAGGG	KCNA2
sgKCNA2_3	AGATGAAGGCTACATCAAGG	KCNA2
sgKCNA2_4	TTACCAACCGGATGACACGG	KCNA2
sgKCNA2_5	ACAGGACACCTATGACCCAG	KCNA2
sgKCNA2_6	AGTGGACTGCTGGTACCCGA	KCNA2
sgKCNA2_7	GTCCTGTGGGTGCCCAGGGA	KCNA2
sgKCNA2_8	GGTCTCTGGAAACTGGGCTA	KCNA2
sgKCNA2_9	AATGAAGACATGCATGGTAG	KCNA2
sgKCNA2_10	GGTGATGAAGTAGGGGATGA	KCNA2
sgKCNA4_1	GCAGCCGGGGTAGTCGGAGG	KCNA4
sgKCNA4_2	AGATGGCATCAAAGCTGGGG	KCNA4
sgKCNA4_3	GGCCCTGTTGAAGTTTCGGG	KCNA4
sgKCNA4_4	GGAGATTAAGATGACCAGGA	KCNA4
sgKCNA4_5	GTCGTCCCTAAACTCAGGCA	KCNA4
sgKCNA4_6	GGACGACAGGGATCTCGTCA	KCNA4
sgKCNA4_7	ACAGCTGCTGTCGAAGGTAG	KCNA4
sgKCNA4_8	TACAGGCCCCGCGTGACTGG	KCNA4
sgKCNA4_9	GCTGCTCTGAGGGTCATGGG	KCNA4
sgKCNA4_10	GCATCAGGTCAGAGCAATGA	KCNA4
sgKCNA5_1	GGTGCCATGACCGTCAGAGG	KCNA5
sgKCNA5_2	GATGAGGCCCGGGCAGGCTG	KCNA5
sgKCNA5_3	GGAGAGCTCTGGGTCCGCGC	KCNA5
sgKCNA5_4	GCATCCCTGACGCCTTCTGG	KCNA5
sgKCNA5_5	GAGCAGGGCACTCAGAGCCA	KCNA5
sgKCNA5_6	CGGAAGGTCAGCGGGAGCAG	KCNA5
sgKCNA5_7	AGAATGCAGACAGTGCCCGA	KCNA5
sgKCNA5_8	CTGGTGCCCCTGGAGAACGG	KCNA5
sgKCNA5_9	AGGCTGCGGCCAGGCCACAG	KCNA5
sgKCNA5_10	CCGACGGCTGGGCTCAGCGA	KCNA5
sgKCNA6_1	GGATGCGGGAGACTTCCCGG	KCNA6
sgKCNA6_2	GGGGAGTCAGGAGGAAGAGG	KCNA6
sgKCNA6_3	GGAGGGAGAGCAACAGGATG	KCNA6
sgKCNA6_4	CAGGAGCAGCAACCAGCCAG	KCNA6
sgKCNA6_5	AATGGTGAGGACCCCAGCGA	KCNA6
sgKCNA6_6	TGGCAAGCCTGACTTCCCCG	KCNA6
sgKCNA6_7	AGAGAAAAGAATGCTCACGG	KCNA6
sgKCNA6_8	GGAGAAATCCCTTACGCTGG	KCNA6
sgKCNA6_9	GACGAGGGCTGCCTGCCCGA	KCNA6
sgKCNA6_10	TGGAAGGGCTGGGAGGGCAG	KCNA6
sgKCNA7_1	CGAGCGGCTGGTGCTCAACG	KCNA7
sgKCNA7_2	GCTTCCCGGACACTCTGCTA	KCNA7
sgKCNA7_3	AGAGGTGGCCTTCTACGGGC	KCNA7
sgKCNA7_4	ACAGCTGGCGGGCGAAGGCG	KCNA7
sgKCNA7_5	CTCGAGGCAGAAGACGACGA	KCNA7
sgKCNA7_6	GGCGCGCGTCGTCGTAGAAG	KCNA7
sgKCNA7_7	GCCGGTCGAAGAAATACTCG	KCNA7
sgKCNA7_8	GGACTGGTAGTAGTAGAGCA	KCNA7
sgKCNA7_9	CGACGTCTTCCTGGAAGAGG	KCNA7
sgKCNA7_10	GTCCTCGCGCAGGCGTGCCA	KCNA7
sgKCNB1_1	GAAGTTGAGGATGGAGGTGA	KCNB1
sgKCNB1_2	GCAGCAAGGCGTGCTCTCGG	KCNB1
sgKCNB1_3	TGGGCGACTGCACATGATGG	KCNB1
sgKCNB1_4	GAAGAAAGAGCAGATGAACG	KCNB1
sgKCNB1_5	GGCCGGATCAGCGATGCCGG	KCNB1
sgKCNB1_6	GCGGGTCCGCCTCAACGTCG	KCNB1
sgKCNB1_7	GAGACCCTACGGGAGCGGGA	KCNB1
sgKCNB1_8	GCGGCAGCGAGCTGGTGGAG	KCNB1
sgKCNB1_9	ACGATCTCCATGGGCTCGGG	KCNB1
sgKCNB1_10	ACACGTGCTGCGCAGAGAAG	KCNB1
sgKCNC4_1	GAGAAGATCATCATCAACGT	KCNC4
sgKCNC4_2	GGTAGCAGCGGCAGCAGCGG	KCNC4
sgKCNC4_3	TGGTGATGTTCCCTACGCGG	KCNC4
sgKCNC4_4	GCAGGAAGCCCAGCACGTCG	KCNC4
sgKCNC4_5	GCACGAAGCGCACCACGCGC	KCNC4
sgKCNC4_6	TCGGTGTGGTCATTACCCCG	KCNC4
sgKCNC4_7	TCACTGCAGGTGCTGTCCCG	KCNC4
sgKCNC4_8	AACATGTCTGAAGGAGGAGA	KCNC4
sgKCNC4_9	GGAGGAGATGGCCAAGGGCG	KCNC4
sgKCNC4_10	GGTGCGCAGGGTGCTGCGGT	KCNC4
sgKCND1_1	GAAACACCCGGAACACACGC	KCND1
sgKCND1_2	GCATCTACCACCAGAACCAG	KCND1
sgKCND1_3	TGAACTTCTACCGAACGGGG	KCND1
sgKCND1_4	AGAGTATCGGGACCGAAAGA	KCND1
sgKCND1_5	GCGCCTGGCAGAGGATGAGG	KCND1
sgKCND1_6	GAGGCAGAGCAGGCCGGGGA	KCND1
sgKCND1_7	GTGGAGACCATCCCATGCCG	KCND1
sgKCND1_8	GGGCAGGGGTTGCTGGGCCA	KCND1
sgKCND1_9	GAAGGCATCTCGAGGAGATG	KCND1
sgKCND1_10	TGAGACTTGGAAGAATACGC	KCND1
sgKCND2_1	GCTTCAAGTAATCATGGCGG	KCND2
sgKCND2_2	CAAGGGCAGCGGCTATCGGG	KCND2
sgKCND2_3	GGTAGAAATTCAGGATGTGG	KCND2
sgKCND2_4	CCAGGCAGTGAAGCAGGTGG	KCND2
sgKCND2_5	CGTAAGCAGAGATGCACTCG	KCND2
sgKCND2_6	CGAGCGCCTGCAGGACGACG	KCND2
sgKCND2_7	GACGCGGATACCGACACCGC	KCND2
sgKCND2_8	GGGCAAGGCGCTCTCCCCAG	KCND2
sgKCND2_9	CCACCATGACTGCAAGGCAG	KCND2
sgKCND2_10	GTGGTGGAAACAGTGCCGTG	KCND2
sgKCNG1_1	GCTGTACTGGGGCATCGCGG	KCNG1
sgKCNG1_2	GGAGGAAGAGGACGACGCGC	KCNG1
sgKCNG1_3	GAAGGTCAGGATAGTGCCGA	KCNG1
sgKCNG1_4	GACGACGCGCTGGACAGCGA	KCNG1
sgKCNG1_5	GCGGCGACTGCGCGACATGG	KCNG1
sgKCNG1_6	GGAGAGGTTGACGGCGGTGA	KCNG1
sgKCNG1_7	GAGGAAGGCCGGGTGGAAGG	KCNG1
sgKCNG1_8	TGATGATGATCCGACGGCGG	KCNG1
sgKCNG1_9	GATGTCGTCGAAGTTGGTGC	KCNG1
sgKCNG1_10	CAGGAGGAGCTGCTGTACTG	KCNG1
sgKCNG3_1	GTAGAGCAGGATGAAGCCGA	KCNG3
sgKCNG3_2	GCTGGCTGGAGCGCATGCGG	KCNG3
sgKCNG3_3	GCTGTCCCGGGAGCTGCTGA	KCNG3
sgKCNG3_4	GCGCGAAGCGCAGCTTGCCG	KCNG3
sgKCNG3_5	GCTGGCGCACAGCACCACCA	KCNG3
sgKCNG3_6	GCCATGACCTTCGGGCGCAG	KCNG3
sgKCNG3_7	GCCTCGGTGGTGCTGAACGT	KCNG3
sgKCNG3_8	AAGGAGAGCTCGCACATCCG	KCNG3
sgKCNG3_9	GGCGCTGGCAGCAGTACTCG	KCNG3
sgKCNG3_10	CGAGCACGTCGCGCTCGGAG	KCNG3
sgKCNRG_1	AAATGTACCTCCACAAGAGC	KCNRG
sgKCNRG_2	CAATTGAGATGCTAACAGGG	KCNRG
sgKCNRG_3	GAGGGAAGATATTCACGACA	KCNRG
sgKCNRG_4	CACACTGGAAAACCAGGTCA	KCNRG
sgKCNRG_5	TAGTGCTGTCAGAACCACAC	KCNRG
sgKCNRG_6	CAGAGACCAAGAATTCAAGA	KCNRG
sgKCNRG_7	TGGTAAGAAGGTCTTTGTGG	KCNRG
sgKCNRG_8	GGAACTGGTCACTTTGAATG	KCNRG
sgKCNRG_9	AGTGGAAGTAAGGTCATCTG	KCNRG
sgKCNRG_10	ATGCGTGCCAAACGAGAAGC	KCNRG
sgKCNS1_1	GCAGCACCACTTTAGACCGG	KCNS1
sgKCNS1_2	GAGGCGCTGCGCGTGAACGT	KCNS1
sgKCNS1_3	GCAGGCTCAGGAAGAAGCCC	KCNS1
sgKCNS1_4	GTGGATGCACATGGCGGCGA	KCNS1
sgKCNS1_5	CGAGTACCAGGCCCGCGAGG	KCNS1
sgKCNS1_6	GTGGCACTGGGCGACCAGGG	KCNS1
sgKCNS1_7	CAGAGGCCGTACCTTGAGCG	KCNS1
sgKCNS1_8	GTGCTGCCAACACCCCTAGG	KCNS1
sgKCNS1_9	TGAACGTGGGTGGCGTGCGG	KCNS1
sgKCNS1_10	CCTGTGCGACGACTACGACG	KCNS1
sgKCNS2_1	GGTCGAAGTAGAACTCCCGC	KCNS2
sgKCNS2_2	GCTGCCTGCGGAAGTTGCCG	KCNS2
sgKCNS2_3	GGACCCCATCACCACCAGGA	KCNS2
sgKCNS2_4	GGAGAAGATGGAAATCCCCA	KCNS2
sgKCNS2_5	GGCCTACACCATTGAAAAGG	KCNS2
sgKCNS2_6	TGATGGGCAGGACCACCACG	KCNS2
sgKCNS2_7	GCATGACCGGCCAGAGCCTG	KCNS2
sgKCNS2_8	GAGCCTGTGGGACGTGTCGG	KCNS2
sgKCNS2_9	GATAGAAATGCAGCACGTAG	KCNS2
sgKCNS2_10	GATCTCATCGAAGGAAGACG	KCNS2
sgKCNS3_1	GGTGTGAGGAAACCGCAGGA	KCNS3
sgKCNS3_2	CAAGGAGGAAAACCACGAGA	KCNS3
sgKCNS3_3	TTAGCGGACAGGCAGTACGC	KCNS3
sgKCNS3_4	GGATATTGAGAACATGGGCA	KCNS3
sgKCNS3_5	GCTGTGTGATGATTACAGTG	KCNS3
sgKCNS3_6	GGGGAAGCTGCATGTCATGG	KCNS3
sgKCNS3_7	GTCTCTGTTTGAGAAAGAGC	KCNS3
sgKCNS3_8	GGCCAGCACCACGCTCAAGG	KCNS3
sgKCNS3_9	GTGAACGCACATGGCCACGA	KCNS3
sgKCNS3_10	GTGCATTGCCTGGTTCACCG	KCNS3
sgKCNV1_1	GAAGACACTAGAGTCCAGGG	KCNV1
sgKCNV1_2	GCATCGTCGCAAAGCTCCAG	KCNV1
sgKCNV1_3	GCTGCTCCATGACATGCAGG	KCNV1
sgKCNV1_4	GTGCATTAGCTGGTTCACCG	KCNV1
sgKCNV1_5	CCCGCACACACAGGAAGCGG	KCNV1
sgKCNV1_6	GGGTTAGAGATGCCTTCCAG	KCNV1
sgKCNV1_7	GAAGCAGTCCCCGAGCGCCA	KCNV1
sgKCNV1_8	GGACTGCTTCACGGTCAACG	KCNV1
sgKCNV1_9	GCGGTAGGAAGCCACCACCA	KCNV1
sgKCNV1_10	GCCAAAGATACGGGCAGCTG	KCNV1
sgKCTD1_1	CTGGGGCCACACGCACGACG	KCTD1
sgKCTD1_2	GCTATACCTGGACTGAGTTG	KCTD1
sgKCTD1_3	GTGCTGGAGTAGGGATGCCT	KCTD1
sgKCTD1_4	TGCGCCTGTCCACATTGATG	KCTD1
sgKCTD1_5	TGTGGCCGCCCACATCAATG	KCTD1
sgKCTD1_6	TTAGCGTGATCCTTTCTCCG	KCTD1
sgKCTD1_7	GTAACTCTGTCAATGCAGGC	KCTD1
sgKCTD1_8	TTTGTGAGTTGTGCTGGAGT	KCTD1
sgKCTD1_9	CGCACGACGAGGCACTCACA	KCTD1
sgKCTD1_10	TCACCAAATACCCTGAATCC	KCTD1
sgKCTD10_1	GCAGCTCCTCGATCTCCCGG	KCTD10
sgKCTD10_2	GAAGTGCTCACCGACAGTGA	KCTD10
sgKCTD10_3	GGTGAGCTCAGCGGTGCCAG	KCTD10
sgKCTD10_4	GCTTCACGTATTTGGAGCTG	KCTD10
sgKCTD10_5	GTACTACCTAGTCCAAGGCC	KCTD10
sgKCTD10_6	CCTGGTGGAAGAGTGCCAGG	KCTD10
sgKCTD10_7	AGAGATGTCAGGAGAAAGTG	KCTD10
sgKCTD10_8	GTGGTGCGGGTAGCAGCCGC	KCTD10
sgKCTD10_9	CAAGCAGGACACCATGCTGA	KCTD10
sgKCTD10_10	CAACTACCTTCGAGACGGGG	KCTD10
sgKCTD15_1	GCAGGAAGCTCAGGACGTAG	KCTD15
sgKCTD15_2	GCAGCAGCTTGGACGTCCGC	KCTD15
sgKCTD15_3	GGAGCGCTGGCAGCAGGAGC	KCTD15
sgKCTD15_4	CGAGAAGGCCCTCATCGAGG	KCTD15
sgKCTD15_5	ACACGGCAGCACCGGCACCG	KCTD15
sgKCTD15_6	GGGATGCCCTGGGCAGCCAG	KCTD15
sgKCTD15_7	GTTCAGTGCCATTGAAGAGG	KCTD15
sgKCTD15_8	GCTGCCGTGTGTGTGAAGCG	KCTD15
sgKCTD15_9	CCAGCTCGCGCACCATGGGC	KCTD15
sgKCTD15_10	GATCGCACTCAGCGGCGAGA	KCTD15
sgKCTD16_1	AGAGTGTGGATTCCACATGG	KCTD16
sgKCTD16_2	GAGGTGGTAGAGCTGAATGT	KCTD16
sgKCTD16_3	TAGCCAAGGACTCCAAGGGA	KCTD16
sgKCTD16_4	CAAGTGGGGTTTCATTACTG	KCTD16
sgKCTD16_5	GCATCCCTCATTCCCTCCTG	KCTD16
sgKCTD16_6	GGAAAACATTTTCCACAGGA	KCTD16
sgKCTD16_7	GTTTTCCCCAAAGAGAGACA	KCTD16
sgKCTD16_8	GGACTATCTCAGGGACAGGC	KCTD16
sgKCTD16_9	GGCTTTGCTTGATTTCATCG	KCTD16
sgKCTD16_10	AGGCATCTTCAAAGTCACTG	KCTD16
sgKCTD17_1	GATGAGGATGGAGGCCGGGG	KCTD17
sgKCTD17_2	GGAGGAGGATGCAGACGCCG	KCTD17
sgKCTD17_3	CAAGTGGGTGCGGCTCAACG	KCTD17
sgKCTD17_4	GGATGGGCCCGAAGTAGGTG	KCTD17
sgKCTD17_5	GCACCAGCTTGCCATGCCGG	KCTD17
sgKCTD17_6	AGAGTCCAGCCGCAAAACCA	KCTD17
sgKCTD17_7	GGCTGGTTCACAGAGCACGG	KCTD17
sgKCTD17_8	GAGCACGGAGGAGCAGCTGG	KCTD17
sgKCTD17_9	GGAGGTGGAACAGGTGCAGG	KCTD17
sgKCTD17_10	GCCAAGCTACAAACCAGGGA	KCTD17
sgKCTD2_1	ACTGCAGCTGGACCCGGCGA	KCTD2
sgKCTD2_2	GGTCCTCCTGGCAGCAGAGG	KCTD2
sgKCTD2_3	TAGTGATGATGAGTTTCCCG	KCTD2
sgKCTD2_4	AGAGCCGAGCGAAAAGGCGA	KCTD2
sgKCTD2_5	GGATAGGACCAAAGTAGGTG	KCTD2
sgKCTD2_6	GTTCTCTGGAGACAACACAG	KCTD2
sgKCTD2_7	CGCTGGGTCAGGCTGAACGT	KCTD2
sgKCTD2_8	GAGGCGGCAGAGAAATGACT	KCTD2
sgKCTD2_9	CAAGATGGCGGAACTGCAGC	KCTD2
sgKCTD2_10	CCACCAGACAGACCTTAGGC	KCTD2
sgKCTD20_1	CTAAGGATGAATGTTCACCG	KCTD20
sgKCTD20_2	GGAGAGTATGAGATTGCTGA	KCTD20
sgKCTD20_3	GGATGAGCAGTGAAAATCTG	KCTD20
sgKCTD20_4	GAAGAGAGTACAACTTCACT	KCTD20
sgKCTD20_5	GCTCATCTTGCCCATCATGG	KCTD20
sgKCTD20_6	TGACAGGTTATTGCGGCAGG	KCTD20
sgKCTD20_7	GGTATCATCAATTGTCCTGA	KCTD20
sgKCTD20_8	CATCCGTCAGCACAACAATG	KCTD20
sgKCTD20_9	GAGAGGCATAGTCAAGTGAG	KCTD20
sgKCTD20_10	AAAGTGACGCTTCTTGTAGA	KCTD20
sgKCTD21_1	GGAGTCAGGGAAGCTGGTCA	KCTD21
sgKCTD21_2	GGACTGGGTGGCCAATGTGG	KCTD21
sgKCTD21_3	GACCCCATCACGCTGAACGT	KCTD21
sgKCTD21_4	GGGAGGTCCGCAGGAAGTTG	KCTD21
sgKCTD21_5	GATGGGGCTGCTCCGCAGGG	KCTD21
sgKCTD21_6	GAAGACCTCCATGCTGGAAG	KCTD21
sgKCTD21_7	GAGCTTGAGGAAGAGGCAGG	KCTD21
sgKCTD21_8	GAACCTCAAGAGGCTCTGGG	KCTD21
sgKCTD21_9	CTGAAAATCGCTCTGAGCGA	KCTD21
sgKCTD21_10	GCGGGAAGATGCCCACCAAG	KCTD21
sgKCTD3_1	GCACTGCGGCAGCTTCCCCG	KCTD3
sgKCTD3_2	GAGATGGCGGGAGGGCACTG	KCTD3
sgKCTD3_3	GAGATCGTCCAACTGAACGT	KCTD3
sgKCTD3_4	GGAATGCTGTCACTCAGCAC	KCTD3
sgKCTD3_5	GTTAACCATATCCATAGCAG	KCTD3
sgKCTD3_6	CTGGAGGAGACAGAAAGTCA	KCTD3
sgKCTD3_7	GTAGGATGGGCTCAAGACCA	KCTD3
sgKCTD3_8	GCTACTATTAGCACCTTTCG	KCTD3
sgKCTD3_9	GTACAACACCCAGAGACAGT	KCTD3
sgKCTD3_10	CCTGTGAACAAGTAGCGCCT	KCTD3
sgKCTD5_1	AAGTGGGTCCGACTCAACGT	KCTD5
sgKCTD5_2	GCTCCTTGGACACCACACAG	KCTD5
sgKCTD5_3	GCACAACACCCCGTACGGTA	KCTD5
sgKCTD5_4	ACAGGGTCTGCCGAGTGGTG	KCTD5
sgKCTD5_5	CGACGGCTGGAAGTTCGAGC	KCTD5
sgKCTD5_6	GGAGGAGGAGCTCACGCAGA	KCTD5
sgKCTD5_7	GGCCAGCGAGCCCAGCGAGA	KCTD5
sgKCTD5_8	TGGACACGCTGCCAGGGCGC	KCTD5
sgKCTD5_9	ACGAGACAGCAAAACATCGC	KCTD5
sgKCTD5_10	AGGATTTCGGGTCCCGGCAC	KCTD5
sgKCTD6_1	CAGATGGATAATGGAGACTG	KCTD6
sgKCTD6_2	GCGGGCCAATGAAAACACAG	KCTD6
sgKCTD6_3	CAAGTGGAATAAGCACATGA	KCTD6
sgKCTD6_4	TATGATGACAGCCACTGGGT	KCTD6
sgKCTD6_5	GGTGCATCACATGAGTGAGC	KCTD6
sgKCTD6_6	GACCCAGTCACATTAAATGT	KCTD6
sgKCTD6_7	GCCTTGAGGGTCTCGAGCTG	KCTD6
sgKCTD6_8	GGAATGGACCTTAGTGGTGA	KCTD6
sgKCTD6_9	GCAACTAACCATCACCACTA	KCTD6
sgKCTD6_10	AGCACAACTGGACTTTCTGT	KCTD6
sgKCTD7_1	GGATGGTGGTAGTCACGGGG	KCTD7
sgKCTD7_2	TGGGCGGCACTACATCCCCA	KCTD7
sgKCTD7_3	GTGGGAGGTCCCCTGAGCGC	KCTD7
sgKCTD7_4	GGAGAACATGCAGCCACTGA	KCTD7
sgKCTD7_5	AAGACACATCCACTTCACAG	KCTD7
sgKCTD7_6	GGTACCTCCTGTGGCAGCAG	KCTD7
sgKCTD7_7	TGTTCCCCTTAACATCGGAG	KCTD7
sgKCTD7_8	GCTGCGTGCGGTCCAGCGGA	KCTD7
sgKCTD7_9	CAAGGTCTGTGTCTTCAAGG	KCTD7
sgKCTD7_10	ACATCAGCCACAGCCTCCCA	KCTD7
sgKCTD8_1	GAAGTAGTGGAGCTGAACGT	KCTD8
sgKCTD8_2	GTACTGGTTGACGAAGGCGG	KCTD8
sgKCTD8_3	GCTCTGAAGGACACGGGCAG	KCTD8
sgKCTD8_4	GGGCTGCCAGAGCGACCTGG	KCTD8
sgKCTD8_5	GGCCTGGTTGTCGCGCACGG	KCTD8
sgKCTD8_6	GGTACGTGCTGGATTATCTG	KCTD8
sgKCTD8_7	AGCACTTCCCCGAGAAGGAG	KCTD8
sgKCTD8_8	GCAGCAGCCGCTCCTTCTCG	KCTD8
sgKCTD8_9	GCAGAACTCTCTCAACGACG	KCTD8
sgKCTD8_10	GCGCTCGGGCTTCCTCACGC	KCTD8
sgKCTD9_1	TAATGGTGACACAGGTGTCT	KCTD9
sgKCTD9_2	TTTCAGGGTTTGAACTTCAG	KCTD9
sgKCTD9_3	ACACCTAGAAGTGGCAATAA	KCTD9
sgKCTD9_4	TCTGGCAGGAACTGATTTAG	KCTD9
sgKCTD9_5	TAAGAATTCTCAACCACCGG	KCTD9
sgKCTD9_6	TTGCATGTGCAAGATTACAG	KCTD9
sgKCTD9_7	AAAATGGGTTCGAAGTACTC	KCTD9
sgKCTD9_8	AATCCTAACAATCCCTCAGG	KCTD9
sgKCTD9_9	GACAGATTCTAAGCCTCCTG	KCTD9
sgKCTD9_10	TCATTCACCAATATCCCGAA	KCTD9
sgKDM2A_1	GGCCTCACAGGTGTTAACCG	KDM2A
sgKDM2A_2	GGCTCCTGACACAATCGGGG	KDM2A
sgKDM2A_3	GGCTCATCGCAGCTCCGCAG	KDM2A
sgKDM2A_4	GGAAGTGGGTGAATGAGGCG	KDM2A
sgKDM2A_5	GATGAGCTGCAGCATGGAAG	KDM2A
sgKDM2A_6	GACCGAGTCACCATACCCCG	KDM2A
sgKDM2A_7	GCGATGAGCGCTTCAAACGG	KDM2A
sgKDM2A_8	GCAGGCCACAGAGCGCACCA	KDM2A
sgKDM2A_9	GAAAAGGAGAACAATCCCAG	KDM2A
sgKDM2A_10	GGAATGGCGAAGGTTGGCAG	KDM2A
sgKLHL10_1	GGAGAGGAAGATGAGTGCGA	KLHL10
sgKLHL10_2	CATGGAGATGGAGAGCGCGG	KLHL10
sgKLHL10_3	GCAATTGGTGGCTGGAGTGG	KLHL10
sgKLHL10_4	GCAACGTCTGGAGTGCATCG	KLHL10
sgKLHL10_5	GTAGCCATCAAATCCTCCCA	KLHL10
sgKLHL10_6	AGGCTGGTGGAAACGTGTGG	KLHL10
sgKLHL10_7	GAGTCCCCGTGCCTACCATG	KLHL10
sgKLHL10_8	CAAGAAAACTTGGCATCAGG	KLHL10
sgKLHL10_9	AGAGGGCAAGCTCTGCGACG	KLHL10
sgKLHL10_10	AGTAGGAACTGCAGCTACAG	KLHL10
sgKLHL14_1	GCTGTGGCTGGGGTCGAAGG	KLHL14
sgKLHL14_2	GAGCACCAGGCGCAGCCCGA	KLHL14
sgKLHL14_3	GACCCTGTCCCTGGACACGG	KLHL14
sgKLHL14_4	GCTGGCCAACAAGTACCTGG	KLHL14
sgKLHL14_5	CCGGGATGAGGGCGAAGCGG	KLHL14
sgKLHL14_6	GCTGCCTGAAGGGCATCAGG	KLHL14
sgKLHL14_7	GGGTCATAGCAATATAGCCA	KLHL14
sgKLHL14_8	GGGCGGCAGCGAGTCCAGCA	KLHL14
sgKLHL14_9	GCGCCAGCTCCGACTCCACG	KLHL14
sgKLHL14_10	TTTCCACCTCCACAACGCAG	KLHL14
sgKLHL15_1	GTTCAGAGCACTGTATGAGG	KLHL15
sgKLHL15_2	TTCCAGGTGATTCATGGCAG	KLHL15
sgKLHL15_3	GACACTGGTGTCGTGGATGG	KLHL15
sgKLHL15_4	GATTTCGGCGTAAACATCGA	KLHL15
sgKLHL15_5	GAGCTTCTCAAAGCTCAGAT	KLHL15
sgKLHL15_6	AGGCTGTGCAGTCTTGGCTG	KLHL15
sgKLHL15_7	TGCGGCATGATAGAAGACGC	KLHL15
sgKLHL15_8	TCTGAAGTAATCACTCTGGG	KLHL15
sgKLHL15_9	AAGTCAGGCCTAGACATGAG	KLHL15
sgKLHL15_10	TCTGAACCCAGCAGAGACAC	KLHL15
sgKLHL17_1	GAGCTGGGTGAAACACGACG	KLHL17
sgKLHL17_2	GTGCAGCTGCTGAGCCGCGA	KLHL17
sgKLHL17_3	GTGGAAGTAGGGGCTGCAGG	KLHL17
sgKLHL17_4	GCTGAGATTGTGGTGGGCGA	KLHL17
sgKLHL17_5	GGAGGTCCTTGCAGTCAGGG	KLHL17
sgKLHL17_6	GGGGAACCGGCTCTATGCTG	KLHL17
sgKLHL17_7	ACGACCCCGTGACTAACACG	KLHL17
sgKLHL17_8	TCGCTGCCATGAGCACCCGG	KLHL17
sgKLHL17_9	GGGCTCATACTTCTCCACAG	KLHL17
sgKLHL17_10	GCTGCACGGCTCCCTCCATG	KLHL17
sgKLHL18_1	GCGGCCGGGGAAGATGGTGG	KLHL18
sgKLHL18_2	GCGTCATGGAGGAGATCCGG	KLHL18
sgKLHL18_3	GGACCTGGTAGACGAAGCAA	KLHL18
sgKLHL18_4	GATGGTGGAGGACGGCGCGG	KLHL18
sgKLHL18_5	AGGCTGCTAAGACAATCCGG	KLHL18
sgKLHL18_6	TCAGATACGACCGGGAGCAG	KLHL18
sgKLHL18_7	AGCGTAGATAAGTCCAGCGA	KLHL18
sgKLHL18_8	GAGGATATGACGGCCAGCTA	KLHL18
sgKLHL18_9	GCTACGGCTGAGCACTGTGG	KLHL18
sgKLHL18_10	ACTGGGGCCGACAGAGGGGC	KLHL18
sgKLHL20_1	ACAACCCCAGAACCAACCAG	KLHL20
sgKLHL20_2	TGGAAGGAAAGCCAATGCGC	KLHL20
sgKLHL20_3	AGGCTGACAAAATGACTCGA	KLHL20
sgKLHL20_4	GATCCGAGACATTGACGAGA	KLHL20
sgKLHL20_5	AAGACGTCCTCAATTACCCC	KLHL20
sgKLHL20_6	AGGAACTTGGGACTAAGCAA	KLHL20
sgKLHL20_7	ATGACCCCAAAACAAACCAG	KLHL20
sgKLHL20_8	GACCCCAACAAACTGCCAGA	KLHL20
sgKLHL20_9	GAGATATAGGGCATGCGGGC	KLHL20
sgKLHL20_10	GTATTTCTGCCAGCTGGAGG	KLHL20
sgKLHL23_1	CAAGGATTCAACACATCCAG	KLHL23
sgKLHL23_2	AATGCATCCAGAAAATCCAC	KLHL23
sgKLHL23_3	GGCCTTCCAGAATATCATGG	KLHL23
sgKLHL23_4	TGTGTGTCCAGAACTAGAGA	KLHL23
sgKLHL23_5	AGCATAGACACAGCCACCCA	KLHL23
sgKLHL23_6	GAAAGTGATGAATGGACAGA	KLHL23
sgKLHL23_7	GATGTGGACTGGAGGTGATG	KLHL23
sgKLHL23_8	TCAAAGCCTGCTTGAGGCAG	KLHL23
sgKLHL23_9	TGCATAAAGAGATTTCCCAG	KLHL23
sgKLHL23_10	CACCCAAGGTGACTGCACAG	KLHL23
sgKLHL24_1	AATGGGTATCAGCAAAGCGC	KLHL24
sgKLHL24_2	AAGTAGTTGGGATGCAACAG	KLHL24
sgKLHL24_3	GGAATGAAATGATGTCCCCA	KLHL24
sgKLHL24_4	GGGACGCAGACTAAACAGAG	KLHL24
sgKLHL24_5	GGAGAACACTAATCTGAAAG	KLHL24
sgKLHL24_6	TATCACCTCAGAATAGCCAG	KLHL24
sgKLHL24_7	AACCTGATCTATGTTGCCGG	KLHL24
sgKLHL24_8	GGAGGATGTGAGCGAGTTGG	KLHL24
sgKLHL24_9	AAACTGTTTGTGATTGGTGG	KLHL24
sgKLHL24_10	GCTCAAGAAATTCTTCGTGC	KLHL24
sgKLHL28_1	GAAGTTGTTCAGAATGCAAG	KLHL28
sgKLHL28_2	GGCAGGACCATACCCACCAA	KLHL28
sgKLHL28_3	TAAAAGGATTCACTTTGGCG	KLHL28
sgKLHL28_4	ACGATCCTCATCAAAATCAG	KLHL28
sgKLHL28_5	TGTATAGGCATACTCCACAA	KLHL28
sgKLHL28_6	AGTACTTTGGGAGCACAGCG	KLHL28
sgKLHL28_7	AAAGTACTTTGTGCAGTAGG	KLHL28
sgKLHL28_8	GTTAGCAAGCATGTAGGTCG	KLHL28
sgKLHL28_9	GGACAAGTTTTATCTGGAGT	KLHL28
sgKLHL28_10	GGAGAACTTTATGCCTTAGG	KLHL28
sgKLHL3_1	GGAGTGCTATGATTTCGAGG	KLHL3
sgKLHL3_2	ATAGTCTCTGATCCAGAGGG	KLHL3
sgKLHL3_3	ATGACGGCGTGAAGGACCAG	KLHL3
sgKLHL3_4	ACAGCTACAAGACCAACGAG	KLHL3
sgKLHL3_5	TGGCCCCGATGAACACGCGG	KLHL3
sgKLHL3_6	GACATGAGCACCCGCCGCAG	KLHL3
sgKLHL3_7	GGACAGCTGTACGCCACAGG	KLHL3
sgKLHL3_8	GGCTGGCCACGTGTATGCCG	KLHL3
sgKLHL3_9	TGAGCCATTAAACCCTCCCA	KLHL3
sgKLHL3_10	GCGCTCCTGCATGCTGGCAA	KLHL3
sgKLHL31_1	GGATTTCTTTATGTAGCCGG	KLHL31
sgKLHL31_2	TTGAATGGGCTCCTAGAGGG	KLHL31
sgKLHL31_3	TCTAGGCGAACAAGAATCCG	KLHL31
sgKLHL31_4	GTTCAGAAGAAATGCAGCTA	KLHL31
sgKLHL31_5	AGACCCGTCAATTCAGAGGG	KLHL31
sgKLHL31_6	GTAGGCATATGCAATGACAG	KLHL31
sgKLHL31_7	GGGACTTCTCAGTAAGGCCT	KLHL31
sgKLHL31_8	ATAGAGACCCTGAAAATGGA	KLHL31
sgKLHL31_9	GACCAGGTCTTGTGCAGAGA	KLHL31
sgKLHL31_10	AAATGGATGGAGCAAGCTTA	KLHL31
sgKLHL32_1	GCTGTGCATAGATGCTCTGG	KLHL32
sgKLHL32_2	AAGAAATGCTGACAGGCCAG	KLHL32
sgKLHL32_3	GGAGTTTGCATACACAGGAC	KLHL32
sgKLHL32_4	GATCCAGGATGTGCTAGCAG	KLHL32
sgKLHL32_5	AGAGTGTCTGACTGGAATCG	KLHL32
sgKLHL32_6	GGGGAAGTTGAGCATGCCAG	KLHL32
sgKLHL32_7	ACAACATAGACACTGACCAG	KLHL32
sgKLHL32_8	TGGCAGCGCTGAATCAGCAG	KLHL32
sgKLHL32_9	CCAGAGCCTGCTTTAAGCCA	KLHL32
sgKLHL32_10	GTGGCTCCTTCCCACAGGCA	KLHL32
sgKLHL34_1	GGAGCTCACCCAGAACGTGG	KLHL34
sgKLHL34_2	GACAAACAGGAAGTTGCCCG	KLHL34
sgKLHL34_3	GCAGTGCTGCAGCTGGCCGA	KLHL34
sgKLHL34_4	GGTGGGGACGACGAGAGGGA	KLHL34
sgKLHL34_5	GACGTGACACTGGAGACCGA	KLHL34
sgKLHL34_6	GTAGCGCCCACAGAGCCCCA	KLHL34
sgKLHL34_7	GATGAGGCCCTTGACCCGGG	KLHL34
sgKLHL34_8	GCAGCTACCCACACCACTGC	KLHL34
sgKLHL34_9	GCTGTGCCCCAGCAGTGGTG	KLHL34
sgKLHL34_10	GGGGCACAGCGTGTGCACCG	KLHL34
sgKLHL36_1	GTGGTGGACTTCCTGTACGG	KLHL36
sgKLHL36_2	GGGGAGCTGGTGCTGGATGG	KLHL36
sgKLHL36_3	GGATGTTCTCCAGCACCTGG	KLHL36
sgKLHL36_4	GCGCTACCACAACAACCTGG	KLHL36
sgKLHL36_5	GCTTGGTCTGCATGACGGGC	KLHL36
sgKLHL36_6	ACAGTGGTGGCTCCGCCGGG	KLHL36
sgKLHL36_7	CCAGCACCGCGACACAGTGG	KLHL36
sgKLHL36_8	GGTAGAAATCCACACGGCGC	KLHL36
sgKLHL36_9	GACATGCTGGTGGCCATCGG	KLHL36
sgKLHL36_10	TGAACGAGCAGCGTCTCCGC	KLHL36
sgKLHL4_1	GGAGCAATGGTTGGAAGCAG	KLHL4
sgKLHL4_2	GCATCTCGAGGAACACTCAG	KLHL4
sgKLHL4_3	GAACTGCTCTTCAGATCTGG	KLHL4
sgKLHL4_4	ACCTATGGGCTGGGATGCGG	KLHL4
sgKLHL4_5	GCTTGAAGCCAAACAAGAAG	KLHL4
sgKLHL4_6	TGTGTAAGCATACTGCACCA	KLHL4
sgKLHL4_7	AGAATAGGCAAGGAGAACTG	KLHL4
sgKLHL4_8	GTAATTTTCCATACCTGTGG	KLHL4
sgKLHL4_9	TGAGTGTCAGAAGCTCCTGA	KLHL4
sgKLHL4_10	GGGACCCTGAGGGACGACAG	KLHL4
sgKLHL6_1	GGAGCTTGGCCACCTCCAGG	KLHL6
sgKLHL6_2	CTGCGGCAAGCACCACGCGG	KLHL6
sgKLHL6_3	TCACCAAGCAGAATGTCCAG	KLHL6
sgKLHL6_4	GTGGTACTTTGTGGAGACGG	KLHL6
sgKLHL6_5	GAACTGACATGGACAAGGAG	KLHL6
sgKLHL6_6	GAAGGCGGCCATGCCCGTGG	KLHL6
sgKLHL6_7	GGACTACACGTACACCAGCA	KLHL6
sgKLHL6_8	AAAACTGCGTTGGAATACTG	KLHL6
sgKLHL6_9	GCTGGCTGACACACACTCGC	KLHL6
sgKLHL6_10	GGAGTTTCTTGACCTGCCCG	KLHL6
sgKLHL7_1	GCAAGAACAACACGATGAGC	KLHL7
sgKLHL7_2	TGACGTGATCCTCATGGTCC	KLHL7
sgKLHL7_3	GAGGATGGCAGCCTCTGGGG	KLHL7
sgKLHL7_4	GGACTGCTATAATGTAGTGA	KLHL7
sgKLHL7_5	CCAGCGCTGCAGCCATGGGA	KLHL7
sgKLHL7_6	GCTGCTCTTCTCCACCCCAG	KLHL7
sgKLHL7_7	GTACCATCTACTGTCTCCAG	KLHL7
sgKLHL7_8	GGCCTAATCTATGTTTGTGG	KLHL7
sgKLHL7_9	TGGGCGTCATGAATAACATG	KLHL7
sgKLHL7_10	TTTATGATGCTGCAGTCAGG	KLHL7
sgKLHL9_1	GATGTGCATTAAGCTTCATG	KLHL9
sgKLHL9_2	AAGGTTGGAAGACCCTCGGA	KLHL9
sgKLHL9_3	TTGCAGCATAATCCATCCGA	KLHL9
sgKLHL9_4	GGGGTCCACTGGTCAAGGGT	KLHL9
sgKLHL9_5	GTGACCCTGGTACCAGGTGA	KLHL9
sgKLHL9_6	CATGCTGGAACAGTATATGG	KLHL9
sgKLHL9_7	GCTCCAATGACTACAGTCAG	KLHL9
sgKLHL9_8	ACTTTGGCCTCTTAACATGG	KLHL9
sgKLHL9_9	ATTCTCTAGAAGGTGACCCA	KLHL9
sgKLHL9_10	GTAACGGGGAGCATCCATTG	KLHL9
sgLGALS3BP_1	GCACTGTGTGTGACAACCTG	LGALS3BP
sgLGALS3BP_2	CGTGTGGCCACAGAAGCCCA	LGALS3BP
sgLGALS3BP_3	GCACGGCCATGACCCCTCCG	LGALS3BP
sgLGALS3BP_4	GGTGACATGCGGCTGGCCGA	LGALS3BP
sgLGALS3BP_5	GCAGGCCCTACCTTGCCCGA	LGALS3BP
sgLGALS3BP_6	CACACCCAGAAGAGCCTCGG	LGALS3BP
sgLGALS3BP_7	AGATCTTCTACAGAGGCCAG	LGALS3BP
sgLGALS3BP_8	GGGCTTCGAGAACGCCACCC	LGALS3BP
sgLGALS3BP_9	GGTCCAGTGCACGGGAACCG	LGALS3BP
sgLGALS3BP_10	GCAGTCGGCCAGTGAGGCCT	LGALS3BP
sgLNX2_1	GGAGGCGACTCAGAACGCGG	LNX2
sgLNX2_2	GCGAAGGACAGATGAGCCAG	LNX2
sgLNX2_3	GGTCTGCTATAATACGGTGG	LNX2
sgLNX2_4	CGTGCAAGGCAGCCATGGGG	LNX2
sgLNX2_5	TGGCCACATTCAAAACACAG	LNX2
sgLNX2_6	CAGCCACTAGACACACCCTG	LNX2
sgLNX2_7	GGAGAGTTGCCCTGGAGAGA	LNX2
sgLNX2_8	GGACCGATGAATTTCAATCG	LNX2
sgLNX2_9	GATTAACATTGTCATCCAGG	LNX2
sgLNX2_10	GATGGGGTCATTGCCAGAGA	LNX2
sgLONRF1_1	GTGGCGAGGACCTCCCCAGG	LONRF1
sgLONRF1_2	CGGTTCTGGGAAGTGGGCGG	LONRF1
sgLONRF1_3	TGGGAGCTGCTGCTCCGCCG	LONRF1
sgLONRF1_4	GAACACCAGGCAGTCCACCA	LONRF1
sgLONRF1_5	GAGCCGGTGACCGTGCCCTG	LONRF1
sgLONRF1_6	GTTCCCTCCGCAGGCAGCGG	LONRF1
sgLONRF1_7	ATGCTGAAGGGACCGCCCCG	LONRF1
sgLONRF1_8	CAGGTGGTTGAGGACGACGC	LONRF1
sgLONRF1_9	GTAGAGTGAAGAAATACCAG	LONRF1
sgLONRF1_10	GCGGGCCATGTCCTCTCCGG	LONRF1
sgLONRF3_1	GGAGAAAGTCCCGCAAGGCG	LONRF3
sgLONRF3_2	GGCCTGGAAACAACTTGCCG	LONRF3
sgLONRF3_3	GAAAGACCAGGAAGAAGAGG	LONRF3
sgLONRF3_4	GAGCAAAGTCCTGCTCACGC	LONRF3
sgLONRF3_5	GCAGACGCCTTGGCGTCCCG	LONRF3
sgLONRF3_6	GCAGCTGGTGCGCTGCCTGG	LONRF3
sgLONRF3_7	TGCAAGCGGCACCGTGGCGG	LONRF3
sgLONRF3_8	AAAGCCGTCCCACACCTCGG	LONRF3
sgLONRF3_9	GGCACAGTTTACAAAAGGTG	LONRF3
sgLONRF3_10	ACTGTACCGCGAGCGCCAGG	LONRF3
sgLRRC29_1	GCAGGATGTACAGCTCTGGG	LRRC29
sgLRRC29_2	GGAGCTGCAGAGCCTCGACA	LRRC29
sgLRRC29_3	GCAGTGGGCCAGGCTGAGGG	LRRC29
sgLRRC29_4	TCACCTTCAATGAAGAGCAG	LRRC29
sgLRRC29_5	GCCCCTCCCTGCTCACGCTG	LRRC29
sgLRRC29_6	GACTGATGCCAGTTTAGCCA	LRRC29
sgLRRC29_7	AGAACTCACAGACAACGGCT	LRRC29
sgLRRC29_8	GCCGACTCAGTGACAAGGGC	LRRC29
sgLRRC29_9	GAGATGCTGCAGCCTTGGCC	LRRC29
sgLRRC29_10	GAGCCCCGTGCATACAGCCC	LRRC29
sgMARCH1_1	CAAGCTCAAACCCCTCCGGA	sgMARCH1
sgMARCH1_2	ATGGATACTGTACCTTCCGG	sgMARCH1
sgMARCH1_3	ATTGATAGACCGGACAGCGG	sgMARCH1
sgMARCH1_4	AGATGACCACAAGTGAAAGG	sgMARCH1
sgMARCH1_5	ACAGCGGAGGAAATCAAGCA	sgMARCH1
sgMARCH1_6	CAGAATCTGTCACTGCGAAG	sgMARCH1
sgMARCH1_7	GCAGCGACAGGGTGTGATGA	sgMARCH1
sgMARCH1_8	ACTGGTGGAGGCAGGACTGG	sgMARCH1
sgMARCH1_9	CAGGCAAGCAGCCCAACAAC	sgMARCH1
sgMARCH1_10	CATCCACTCAGGACATCTGC	sgMARCH1
sgMARCH10_1	AGGATGCTCTAACTGAACCA	sgMARCH10
sgMARCH10_2	GAAGCAGACAGAAACAGCAG	sgMARCH10
sgMARCH10_3	GAAAGAGGAAGCCAAACCTG	sgMARCH10
sgMARCH10_4	GGATGCAGCTCACTCTGGGA	sgMARCH10
sgMARCH10_5	ACAGTGGTGGGTGTGAGTGG	sgMARCH10
sgMARCH10_6	GGAGGAGGACTCCGAGGAGG	sgMARCH10
sgMARCH10_7	GAGGCTCAACCACAACCAGG	sgMARCH10
sgMARCH10_8	CACCTGGAGAGGGTTCGCTG	sgMARCH10
sgMARCH10_9	GCAAAGGTGCCGGTTCCCAG	sgMARCH10
sgMARCH10_10	TCTTGGCCCTCCTACAGTGG	sgMARCH10
sgMARCH5_1	GTGAGACCATGCAGGTGCAG	sgMARCH5
sgMARCH5_2	GGCCTGTCTACAACGCTGGG	sgMARCH5
sgMARCH5_3	TGGGTGGATGAAAAGCAAAG	sgMARCH5
sgMARCH5_4	GACATGATCTGCTAAAGGAT	sgMARCH5
sgMARCH5_5	GCTGCAGCAGGAATAATGGT	sgMARCH5
sgMARCH5_6	CAGGTTGTAGGTCATAAAGA	sgMARCH5
sgMARCH5_7	TATTAGGCAAGATGATTCGC	sgMARCH5
sgMARCH5_8	GGTGCAGAGGATCTACAAAA	sgMARCH5
sgMARCH5_9	AGGAAACAGTACAGCCAGAG	sgMARCH5
sgMARCH5_10	GCACTGAGGACATGCCACTC	sgMARCH5
sgMARCH6_1	GGATGACCAGGCAGAAGAGG	sgMARCH6
sgMARCH6_2	AGACAAGATGGACACCGCGG	sgMARCH6
sgMARCH6_3	TAGGAAGCCAAAGCATCAGG	sgMARCH6
sgMARCH6_4	TACTCACAGCAAGTATCCGG	sgMARCH6
sgMARCH6_5	AAAATGGATAAATCCGCCGA	sgMARCH6
sgMARCH6_6	GCCCCGCAGCATTGAACGGT	sgMARCH6
sgMARCH6_7	CCCACCAGCTGAGAACGCAG	sgMARCH6
sgMARCH6_8	AATGAGGAGGAAGATGACGC	sgMARCH6
sgMARCH6_9	GATGCTAATAACGGAGCCCA	sgMARCH6
sgMARCH6_10	CGAGCGTGGACTGTGACCGC	sgMARCH6
sgMARCH7_1	AGGATGATGTCTGGAAGCAG	sgMARCH7
sgMARCH7_2	CAAGATCGCAGAACCAGCAA	sgMARCH7
sgMARCH7_3	GAACAGACTTAATGAGAGAG	sgMARCH7
sgMARCH7_4	GAGGACTCAGAAGAAGAAGA	sgMARCH7
sgMARCH7_5	ATGAAGGTAGGCGGACAACG	sgMARCH7
sgMARCH7_6	GAAGCACAGAATGATCCTCT	sgMARCH7
sgMARCH7_7	TCAAGCAGTGCCACAACAGG	sgMARCH7
sgMARCH7_8	GAAGTTGGAGCTTAACCTGG	sgMARCH7
sgMARCH7_9	GATGTTCAGAAGGCAATTGG	sgMARCH7
sgMARCH7_10	AAGGTAGAAATACAGGACCA	sgMARCH7
sgMARCH8_1	GTAAGACCAAAGAAAAGGAG	sgMARCH8
sgMARCH8_2	GCCGGAGCTGATGCTGACGG	sgMARCH8
sgMARCH8_3	CTGCTGAGGAGATCAAGCAG	sgMARCH8
sgMARCH8_4	GCAGAGATGGCATCCTGGGA	sgMARCH8
sgMARCH8_5	GATAGAAGTGCGAGAGAAGG	sgMARCH8
sgMARCH8_6	AGGCCTGGTGCACGAAGTGG	sgMARCH8
sgMARCH8_7	GGACCAGACCACACATGTGA	sgMARCH8
sgMARCH8_8	ATGGCAGAGATCTGATGCAG	sgMARCH8
sgMARCH8_9	GAGAAGGAGGACACCGGAGC	sgMARCH8
sgMARCH8_10	ACCAGGCCTGCCTGCAGCAG	sgMARCH8
sgMDM4_1	AGATGTTGAACACTGAGCAG	MDM4
sgMDM4_2	AGTGCTTGCAGGATCTCTCC	MDM4
sgMDM4_3	TGTGAGAAAAGACCACGAGA	MDM4
sgMDM4_4	CAGAAGACTAAAGAAGGCTG	MDM4
sgMDM4_5	CAAGAGACCATCTCAAGCAT	MDM4
sgMDM4_6	GCATCTTTAGGTCTAACGAC	MDM4
sgMDM4_7	TTTTGATCCCTGCAACTCAG	MDM4
sgMDM4_8	AAGAATTCCACTGAGTTGCA	MDM4
sgMDM4_9	CTGTTCTCCCATGCTTGAGA	MDM4
sgMDM4_10	CGAGACGGGAACATTATTCA	MDM4
sgMEX3B_1	CTGGAGCGCAACGGCAGCGG	MEX3B
sgMEX3B_2	GCTGGGGCTGGACAGTGACG	MEX3B
sgMEX3B_3	ATGTCGCCGAGATCGTGGGG	MEX3B
sgMEX3B_4	CAGGTCTGCGAACAGCGAGC	MEX3B
sgMEX3B_5	CGGCTCGCTGTCGTACAGAG	MEX3B
sgMEX3B_6	CCAGCTCTCCCTGCTGGGGC	MEX3B
sgMEX3B_7	ATGTTCACGCTCTTCTTGCG	MEX3B
sgMEX3B_8	GCTGGTCGAGCGCGAGCTGC	MEX3B
sgMEX3B_9	CAGGGCTCTTTGGTCATCCA	MEX3B
sgMEX3B_10	ACTGGGTACTGGCACGCACT	MEX3B
sgMEX3C_1	GGAGCTGGAAGAGGACGAGG	MEX3C
sgMEX3C_2	GGAGGAGCTGGAGGAAGCAG	MEX3C
sgMEX3C_3	GCTGGACGGAGACCTGCTGG	MEX3C
sgMEX3C_4	GATCTGCTGGGTCTGAGAGG	MEX3C
sgMEX3C_5	GGAGCTGTCTCCAGAGGAGC	MEX3C
sgMEX3C_6	GTTCGATGCCCGGGAGGCGG	MEX3C
sgMEX3C_7	GCATCGCCGCCATCATGCCC	MEX3C
sgMEX3C_8	GGGGTCGTCGAGGCCTAGCG	MEX3C
sgMEX3C_9	TGGCAGCAGCACAGACCCCA	MEX3C
sgMEX3C_10	GTACGGAGGGGACGATGCCC	MEX3C
sgMIB1_1	GGGAAGCAGGACGGCGGCGA	MIB1
sgMIB1_2	GGGGCTCTCGAAGCTCCGGA	MIB1
sgMIB1_3	GGTCGTAAGCCCCGGAGCAG	MIB1
sgMIB1_4	GCGCGCTGTCCAGGATGCGG	MIB1
sgMIB1_5	AAGATGGAGGAAATGGACGT	MIB1
sgMIB1_6	AATGGCAACAGGAATCCTGG	MIB1
sgMIB1_7	GATGCTGCTCAGGGTGCAGA	MIB1
sgMIB1_8	CGAGAGCCCCGAGGAGGTGG	MIB1
sgMIB1_9	GAAATGTGTCCAGGATGCCA	MIB1
sgMIB1_10	TAACCGGGTGATGGTGGAAG	MIB1
sgMID1_1	GGTGGGCGCAGTTGAAGCAG	MID1
sgMID1_2	AGTGTGATACTAGGATGCGG	MID1
sgMID1_3	GAATTGGCTCAATCAGACGA	MID1
sgMID1_4	GAGCTCCAGACAAATAGGGC	MID1
sgMID1_5	GGGGCACTGGAAGGCGGTGA	MID1
sgMID1_6	GCAGAGGACCTTCTCGGCGG	MID1
sgMID1_7	GCGGCACCGCGATCATCAGG	MID1
sgMID1_8	AACCAAGATCAAAGAAGGGA	MID1
sgMID1_9	GGAGGTCCAATGCACAGTGA	MID1
sgMID1_10	GAAGCAGAGGCTGTGTGCGC	MID1
sgMKRN1_1	GAAGCGGCGCTCACTGGGGT	MKRN1
sgMKRN1_2	GTGACTGTGGGGATCGGGGT	MKRN1
sgMKRN1_3	CAGTCACCGCCCCGTCCCTG	MKRN1
sgMKRN1_4	CTGCTTCTTTGTCTCCACGG	MKRN1
sgMKRN1_5	GCTGCAGGTCCTGCATCCAA	MKRN1
sgMKRN1_6	GTATTTATGGAGACCGCTGC	MKRN1
sgMKRN1_7	AGCAGGAGCGGCAGCGGCGA	MKRN1
sgMKRN1_8	GGGCAGCATCCATTGGATGC	MKRN1
sgMKRN1_9	ATGGCGGAGGCTGCAACTCC	MKRN1
sgMKRN1_10	ATGCATGGGGTTTGTAAGGA	MKRN1
sgMSL2_1	GCTACTGTGTCACAAACGGG	MSL2
sgMSL2_2	CAATGGGGAGAAGAAGCTGG	MSL2
sgMSL2_3	ACTGCCAATAGCAATGCTGA	MSL2
sgMSL2_4	AAAAGGTCCATTGGATACAG	MSL2
sgMSL2_5	TCTTTGCACCAGCTACAGGA	MSL2
sgMSL2_6	ACTGCAGATATCAATGCCTG	MSL2
sgMSL2_7	CATGATAACCCATGAAGTGC	MSL2
sgMSL2_8	CCAATTTCTACCATTATCCG	MSL2
sgMSL2_9	CCAAGTGTTCTTACATGCCG	MSL2
sgMSL2_10	TAGAGTAGCAAGGGCAGCGT	MSL2
sgMUL1_1	GCCGCCGTCATGGAGAGCGG	MUL1
sgMUL1_2	GAAGTGATACATACCAAAGG	MUL1
sgMUL1_3	AGGATGAACTGGCACAGCGA	MUL1
sgMUL1_4	GGCGGCGGTGACCACAGAGG	MUL1
sgMUL1_5	GTACACGGAGTACAGGGCGG	MUL1
sgMUL1_6	GACACTTCAGGAGCACAAGA	MUL1
sgMUL1_7	CAGTTTGTGGAAAACTGCAA	MUL1
sgMUL1_8	CGTGTACCGGCAGAAGGCCC	MUL1
sgMUL1_9	CCACAGAGGTGGTGCCCAGG	MUL1
sgMUL1_10	GTGTCCACTTAGGAGCTGTG	MUL1
sgMYLIP_1	GGACGCGGTGCTGATGGAGG	MYLIP
sgMYLIP_2	GCTCTGGGGAACACAAGAGG	MYLIP
sgMYLIP_3	TAAAATGATCAGCACCAGGG	MYLIP
sgMYLIP_4	GAGGTGGAGGCGAAAGCCAA	MYLIP
sgMYLIP_5	GGATCTCCCAGCAGATGGAT	MYLIP
sgMYLIP_6	ACAGCCTCACCTGTTCAAGG	MYLIP
sgMYLIP_7	CATTCTGTGCGGGATAGCGA	MYLIP
sgMYLIP_8	GGTGTATGACCATGCCAGGA	MYLIP
sgMYLIP_9	ATGAACTGCAGCAGCTGCGA	MYLIP
sgMYLIP_10	GGAGAAGCTACGCAAGCTGA	MYLIP
sgMYNN_1	AGAGAGACTGAACAAACAGC	MYNN
sgMYNN_2	CTATCTCAAAGTGGAAGAGG	MYNN
sgMYNN_3	AACTTGTTCTACTACAGGTG	MYNN
sgMYNN_4	GGAGAACTCCGGGGAAGAGC	MYNN
sgMYNN_5	GCTGGATCAGAGGTATTCCA	MYNN
sgMYNN_6	TGTATGTGATACCTGTGGGA	MYNN
sgMYNN_7	GTGTTTGTTGAGCTCTCCTG	MYNN
sgMYNN_8	TCTCTAAAAGGTGCTCACAG	MYNN
sgMYNN_9	GTGTGCACAATATCTTGTGC	MYNN
sgMYNN_10	GTTACAGTGAAACGGAAACG	MYNN
sgNACC2_1	GTAGGGCCACGAGGTCGCGG	NACC2
sgNACC2_2	GAACTGCCACCTGTGTGCAG	NACC2
sgNACC2_3	ACGCAGGAGCGGCTCTCCAG	NACC2
sgNACC2_4	AGTAGAGCTTGGGATGGCAG	NACC2
sgNACC2_5	CTACTCGGAAGGGGACCCCG	NACC2
sgNACC2_6	GCTGTCCAGCGGCTTCCGGC	NACC2
sgNACC2_7	GGCGGATGAGGACGCAGGAG	NACC2
sgNACC2_8	CCAGCTCCAGCTTCTCCCCG	NACC2
sgNACC2_9	TCTGGGGTCTACATCACACG	NACC2
sgNACC2_10	GATGCCAGTCCCGCAGCTGT	NACC2
sgNEDD4_1	AACGTGCATTTACCACCAGG	NEDD4
sgNEDD4_2	GGACTTCCCAGCCTTTAGGA	NEDD4
sgNEDD4_3	TATCAAAGTTACCCAGGTGG	NEDD4
sgNEDD4_4	GAAGAGAGAACTCACACAGA	NEDD4
sgNEDD4_5	CAAGAGAGCAGACTTCCTGA	NEDD4
sgNEDD4_6	ACATCCAAGTTACTTGACGG	NEDD4
sgNEDD4_7	GGAACAACCTACACTTCCTG	NEDD4
sgNEDD4_8	AAACTCACCACAGGAAGTGT	NEDD4
sgNEDD4_9	ATTACAGGATACCTGTACAG	NEDD4
sgNEDD4_10	GCATCATCTTGTAAAATGGG	NEDD4
sgNEURL_1	CGGGTGGAAGAGCAGCGGCG	NEURL
sgNEURL_2	GAGGACCGGGCGGTTGCTGA	NEURL
sgNEURL_3	GCAGCGAGTCAGGGTGGATG	NEURL
sgNEURL_4	CAGCCGAGTCGTTGATGCGG	NEURL
sgNEURL_5	GCTCCTTCACCGCCCTGCGG	NEURL
sgNEURL_6	GAGGATGCGGACGTGCGCGC	NEURL
sgNEURL_7	GCACCTCAGCCACAATGGCG	NEURL
sgNEURL_8	CACGCACAGCTGCATGCCGG	NEURL
sgNEURL_9	GGGTTTCCTCGGGGCAGCGA	NEURL
sgNEURL_10	GTGGCATCGGTGAGAAGTGA	NEURL
sgNEURL2_1	GACCAGGAAGACCTGGCCCG	NEURL2
sgNEURL2_2	GCGTCTCGGTCTGACCGCGC	NEURL2
sgNEURL2_3	GGGCAGAGAAAACTCGGGAA	NEURL2
sgNEURL2_4	GGAGGGTTGGAGGTCGGCTG	NEURL2
sgNEURL2_5	GCAGATATGGTTCCACGAGG	NEURL2
sgNEURL2_6	GCACATCATCATCAACGGCG	NEURL2
sgNEURL2_7	TGCGCAGCCCCTCTACGCGG	NEURL2
sgNEURL2_8	GTGCACCCGATGGAAGCGGG	NEURL2
sgNEURL2_9	GCACGGTGCCAACATCCGCG	NEURL2
sgNEURL2_10	CGCGGCTGAAGCACACGCCG	NEURL2
sgNFX1_1	TCTGCGGCACGGGATGGCGG	NFX1
sgNFX1_2	AAGGTTGATTCTGAAGGCCA	NFX1
sgNFX1_3	TGAGAGTGAGAAGGAAGTTG	NFX1
sgNFX1_4	CCGAACAACTCCAAAACCGG	NFX1
sgNFX1_5	AAGAGAAATGCACTGTACGG	NFX1
sgNFX1_6	GGGCAACAGCGCACCAGCTG	NFX1
sgNFX1_7	CTAGTACCACAGGGAACTGG	NFX1
sgNFX1_8	GGGACAATACCTGAGACAGG	NFX1
sgNFX1_9	TGCCTGGAAAGGTGACAGGG	NFX1
sgNFX1_10	GGGCGATTTATTACAAGGAG	NFX1
sgNHLRC1_1	GATTGTGGTAACTGATGCGG	NHLRC1
sgNHLRC1_2	GCATGAGCTCATGCGCGAGG	NHLRC1
sgNHLRC1_3	GAAGGTGTGGTGGCAGGTGA	NHLRC1
sgNHLRC1_4	GGGACAAAGCGCCAGTCCGG	NHLRC1
sgNHLRC1_5	GGTCTCCACACCCCAAGGTA	NHLRC1
sgNHLRC1_6	TCTGTGCAATCCCCGAGGGG	NHLRC1
sgNHLRC1_7	GGGGTGCTCCAGGACCGCAA	NHLRC1
sgNHLRC1_8	GTGATCAAAGGTCACAGCGG	NHLRC1
sgNHLRC1_9	AGTTTGGCCACCGGCAGCAG	NHLRC1
sgNHLRC1_10	GTGGAGACCACCCCTCAGAA	NHLRC1
sgOSTM1_1	GCAGCAGTTGCTGGAGGTGG	OSTM1
sgOSTM1_2	GGACAACATCAGCCGAGCCG	OSTM1
sgOSTM1_3	GACCACAGCAGCAGCCCCAG	OSTM1
sgOSTM1_4	CCTGTGCGGACTGCTGCCGA	OSTM1
sgOSTM1_5	TGAGTGCCGGGAGCTCCTGC	OSTM1
sgOSTM1_6	GGAGGTGTTCGTTGCCGCCG	OSTM1
sgOSTM1_7	GCTGCTCCGACAGGAGGTCG	OSTM1
sgOSTM1_8	GCAGGTCTGACAGAGGCGCA	OSTM1
sgOSTM1_9	TCCCTGTCCCTCCTGCAGGG	OSTM1
sgOSTM1_10	ACTCAGGATCCAGATCCGGC	OSTM1
sgOTUD7A_1	AGAGGGAAGCCCTGAAGCGG	OTUD7A
sgOTUD7A_2	GTAGATCCCTCCGAATGGGA	OTUD7A
sgOTUD7A_3	GCAGAAAAGCGGCTTTCCCG	OTUD7A
sgOTUD7A_4	GGACCGGGCCAGGGAGACGA	OTUD7A
sgOTUD7A_5	GCAGACGCAGCAGAATAAGG	OTUD7A
sgOTUD7A_6	TGGGAGGGACCTCCAAGGGC	OTUD7A
sgOTUD7A_7	GCTGCCTCTGCACTTTGCAG	OTUD7A
sgOTUD7A_8	GATTGGCTGTGTGCACCTGG	OTUD7A
sgOTUD7A_9	ACATGTGTTCAATGAAGGGC	OTUD7A
sgOTUD7A_10	GCCACAGCCCGGGCACAAGG	OTUD7A
sgOTUD7B_1	CAAGGGAGGCTGCATGCAGG	OTUD7B
sgOTUD7B_2	GTTCCACAGGAGCAGAGCCA	OTUD7B
sgOTUD7B_3	AACAATGCTGGAGCTGGCGT	OTUD7B
sgOTUD7B_4	GCACAGATGGGCATTTCCAG	OTUD7B
sgOTUD7B_5	GCAGACACAGCAGAATAAAG	OTUD7B
sgOTUD7B_6	AAGATGAATGGCAGAAGGAG	OTUD7B
sgOTUD7B_7	ACCATGCTGAGGGACTCCGG	OTUD7B
sgOTUD7B_8	GGAGCAGAAGGAGAATACCA	OTUD7B
sgOTUD7B_9	GTAGCTGTTCAAAATCACTG	OTUD7B
sgOTUD7B_10	GGTCTCTCTCTATGAAGCTG	OTUD7B
sgPATZ1_1	GAGCCGGACCAGGAAGCAGG	PATZ1
sgPATZ1_2	GTTGGGCGACGGCGGAGCTG	PATZ1
sgPATZ1_3	AAAGAGCATTATATCGGCGC	PATZ1
sgPATZ1_4	GCCTTGGCAGCCAACAGCAA	PATZ1
sgPATZ1_5	GTAACACAGGCAAAGAGGCT	PATZ1
sgPATZ1_6	GGGCACTGGATGCCACACTG	PATZ1
sgPATZ1_7	CTGACTGGCAAGCGAGGCCG	PATZ1
sgPATZ1_8	CAACCGGCTCCGGCAGCACG	PATZ1
sgPATZ1_9	GCAGATGTAAGGCTTGCCCA	PATZ1
sgPATZ1_10	GGGTACCAGGATCTGTACGT	PATZ1
sgPCGF1_1	AAGACACTCTGTGATGGTGG	PCGF1
sgPCGF1_2	ATTGTTTGCTGCCTATGCGC	PCGF1
sgPCGF1_3	CGGGAATTCTACCAGTCCCG	PCGF1
sgPCGF1_4	GTCACCCAGCCCACTGGGGA	PCGF1
sgPCGF1_5	CAAGGACATACCTTCCCCAG	PCGF1
sgPCGF1_6	GCTCATCATAGCGATAGTAG	PCGF1
sgPCGF1_7	CTGAGGTACGCCATCTCCGG	PCGF1
sgPCGF1_8	GCTGAGGGTTTAGCATCAAG	PCGF1
sgPCGF1_9	GTGGGACTACTCACATGCTG	PCGF1
sgPCGF1_10	GCTCTCCCGCTGGTTCGGCA	PCGF1
sgPCGF2_1	CAGGCACTCCACGATAGTGG	PCGF2
sgPCGF2_2	GCCCACCTGATGCTCAGCAG	PCGF2
sgPCGF2_3	CAGATGAGATGAAACGGCGG	PCGF2
sgPCGF2_4	CCTGCTCCAAGACCTCGCCG	PCGF2
sgPCGF2_5	CAGAGGGCACACATGAGGTG	PCGF2
sgPCGF2_6	ACATCGCCTACATCTACCCC	PCGF2
sgPCGF2_7	CAAGTTTCTCCGCAACAAGA	PCGF2
sgPCGF2_8	ATGGACCTGCACGTCACACA	PCGF2
sgPCGF2_9	GCACACTCACCCTCCGTCAG	PCGF2
sgPCGF2_10	AACGGCTCCAATGAGGACCG	PCGF2
sgPCGF5_1	GATCAAGCCAACAACAGTGA	PCGF5
sgPCGF5_2	AGCAATGATTGCCCAAGGTG	PCGF5
sgPCGF5_3	CAATGGTGAAATTATGGGGA	PCGF5
sgPCGF5_4	ACGAAATAATGGGCAATCAG	PCGF5
sgPCGF5_5	ATGTTCTACACGTGTAACTG	PCGF5
sgPCGF5_6	GTGCCTCTTACCTGATACAA	PCGF5
sgPCGF5_7	AAGCCTCAAGAAAATGGACA	PCGF5
sgPCGF5_8	ATCAGGGGACAATGTAGTAA	PCGF5
sgPCGF5_9	TGAACTTGGTTGCCACACCT	PCGF5
sgPCGF5_10	TATGGGGAAGGATCATACTA	PCGF5
sgPCGF6_1	GTAGGCGCTGCCAAAACCGA	PCGF6
sgPCGF6_2	GGAAGAAGAAGAGGAGCTGG	PCGF6
sgPCGF6_3	GGTATGAAGACATTCTGTGA	PCGF6
sgPCGF6_4	TGTCTCTCCCGACCATGGAG	PCGF6
sgPCGF6_5	GTGGTGACGGCGGGCAGCGT	PCGF6
sgPCGF6_6	CCTCACCCCTGCACCCGCAG	PCGF6
sgPCGF6_7	CAGAGGCCGCTTCGAGGACG	PCGF6
sgPCGF6_8	GGAGGGAGGCCGGCAGGACT	PCGF6
sgPCGF6_9	CGGCGCCTCTGTCTGAGACG	PCGF6
sgPCGF6_10	CGAGGACGAGGACGAGGAGT	PCGF6
sgPDZRN3_1	GAAGCGCGAGAAGTCGCTGG	PDZRN3
sgPDZRN3_2	AGGTGTTGAGAAGAACACCA	PDZRN3
sgPDZRN3_3	GCTGTGCCACAAGGTCCTGG	PDZRN3
sgPDZRN3_4	GAAGACGTGGCCGCACGGCG	PDZRN3
sgPDZRN3_5	GTATCCAAGATAGTTGACAG	PDZRN3
sgPDZRN3_6	GGAAGCTTTCAAGACAGCCA	PDZRN3
sgPDZRN3_7	GGGAGAGGACATCTTAGTGA	PDZRN3
sgPDZRN3_8	GATAGGGATCCAGCACGGGT	PDZRN3
sgPDZRN3_9	GGAGATGGACAGGGAGGAGC	PDZRN3
sgPDZRN3_10	GCAGAACCGTGAAGAGGCTG	PDZRN3
sgPEX10_1	GCAGTGTCACCAGCACGCCA	PEX10
sgPEX10_2	CCAGGTGGTAGAAGACACCG	PEX10
sgPEX10_3	AAGGACGAGTACTACCGCGG	PEX10
sgPEX10_4	GAAGTGGCTGGAGTGGAGGA	PEX10
sgPEX10_5	ACAGTGGGCGACCCTTGCAG	PEX10
sgPEX10_6	AGCGAGCCAGGAAGGAGTGG	PEX10
sgPEX10_7	AAGGAGTGGAGGCTGCACCG	PEX10
sgPEX10_8	GAACAGGTGGCCGCAGGGCG	PEX10
sgPEX10_9	GTACGTCAGCATCATCCAGG	PEX10
sgPEX10_10	GAGGGCACATGTATCCGCGA	PEX10
sgPEX12_1	ACTCCAGCCAGCCTCAGCAG	PEX12
sgPEX12_2	CCAGCCATCCATCTTTGAGG	PEX12
sgPEX12_3	GGTTTCTAGCCTGAGAGAAG	PEX12
sgPEX12_4	AGCATCACTCACCACTGCTG	PEX12
sgPEX12_5	TGATGCAGCAACCAGCCAGG	PEX12
sgPEX12_6	AGGAAACTATGGCTGAGCAC	PEX12
sgPEX12_7	TCTGGAGCACAAACCAGCTA	PEX12
sgPEX12_8	CTGTGCTACCACCTCAAAGA	PEX12
sgPEX12_9	GAGACCCGCTCTTCAGCATG	PEX12
sgPEX12_10	TCAGATAGGGAAGAAGAACC	PEX12
sgPEX2_1	GGATGCACTTGAACTAAACA	PEX2
sgPEX2_2	AATACACCATGAAGACAGCT	PEX2
sgPEX2_3	TCAAAGCGAGCTAACAGCCC	PEX2
sgPEX2_4	AATGCGCTCTATGTGGAGAG	PEX2
sgPEX2_5	GGACCAAACTAGCTGCTCCA	PEX2
sgPEX2_6	CAAAACTGACTGTCCCACTG	PEX2
sgPEX2_7	AGTGCTAAGAATAAGCCAGT	PEX2
sgPEX2_8	GGTGGCTGATATCTCAGGTT	PEX2
sgPEX2_9	TTTGTACAATTGGTGGCAGG	PEX2
sgPEX2_10	ACATCCTATGGTGTGAGGCA	PEX2
sgPHRF1_1	AAGATCAGGAGAGATGACGG	PHRF1
sgPHRF1_2	GGAACGTGTTACAGAAGCCA	PHRF1
sgPHRF1_3	GATGTGGAGCGGGACCGGGA	PHRF1
sgPHRF1_4	GGGGAGCACTCCCTTCCCCG	PHRF1
sgPHRF1_5	GGAGAAAACCAAGAAGGAGG	PHRF1
sgPHRF1_6	GGCACAGACGGAGAAGACGA	PHRF1
sgPHRF1_7	GCCAGAGCCAGACTTGGAGG	PHRF1
sgPHRF1_8	GATGTCATCATCCACCGCGA	PHRF1
sgPHRF1_9	GGAAACAGGCCACAGAGCAC	PHRF1
sgPHRF1_10	CCGGAGCTTGGACATGGCGG	PHRF1
sgPJA1_1	GTCCCAACTACGACGAGTAG	PJA1
sgPJA1_2	GAGTAGTGGAAAATGGCGAT	PJA1
sgPJA1_3	TGGCGATCGGCTCCTCTTGG	PJA1
sgPJA1_4	TGGGACGACAGCGAGAGTTC	PJA1
sgPJA1_5	AAAGCTGGGAGACTCTGCCG	PJA1
sgPJA1_6	GCACTCACCTTAGCCTGTGG	PJA1
sgPJA1_7	GAGAATGACAGTAGCAGTGA	PJA1
sgPJA1_8	TGTGAGCGAAGACCTAGAAG	PJA1
sgPJA1_9	GAGAGACTCCAAGTGCGCAA	PJA1
sgPJA1_10	ACGGCTTGTGGAAATAGTGG	PJA1
sgPML_1	GCTGTGCTCAGGATGCCTGG	PML
sgPML_2	AGTCGGCCGACTCTTTGCAG	PML
sgPML_3	AGTGCTTCGAGGCACACCAG	PML
sgPML_4	AGAGATCCAGCAGCGACAGG	PML
sgPML_5	GCTGCAGCACAGCATCCAGG	PML
sgPML_6	TCAGCTCTTGCATCACCCAG	PML
sgPML_7	CTGGGGCCTCGGAGATCGGG	PML
sgPML_8	GGAACTCCTCCTCCGAAGCG	PML
sgPML_9	GGTTCCTCAAGCACGAGGCC	PML
sgPML_10	AGCGCGCACGAGCAGCACAG	PML
sgRAB40A_1	GCTGCTCTTGTGAGTGGAGC	RAB40A
sgRAB40A_2	CAAGAGCAGCCTCTGCAAAG	RAB40A
sgRAB40A_3	GTCCCCGTACAGCCATCTCG	RAB40A
sgRAB40A_4	GGCACAGGATGAATTGGCTC	RAB40A
sgRAB40A_5	GGTGGCTTCTTAAGGTACTG	RAB40A
sgRAB40A_6	TGAGCAGGAAGTCATAGGCC	RAB40A
sgRAB40A_7	CCTCAAAGAAGGTCACACCC	RAB40A
sgRAB40A_8	ACTCAGCTGCACCATCCTGC	RAB40A
sgRAB40A_9	AGACGATCTCCACTTTGCAG	RAB40A
sgRAB40A_10	GGCCAGCACCATGAGCGCCC	RAB40A
sgRAB40AL_1	GGAGAGCCTGCAGGACGGCA	RAB40AL
sgRAB40AL_2	GAGTCCCCGTACAGTCACCT	RAB40AL
sgRAB40AL_3	GAACTTGAGCAGGAAGTCGT	RAB40AL
sgRAB40AL_4	GGCACAGGTTGAACTGGCTC	RAB40AL
sgRAB40AL_5	GCTCCTTTTGTGAGTGGAGC	RAB40AL
sgRAB40AL_6	AGACGATCTTCACTTTGCAG	RAB40AL
sgRAB40AL_7	GGCCAGCACGATGAGCGCCC	RAB40AL
sgRAB40AL_8	GGAAGTCGTAGGCCTGGTCG	RAB40AL
sgRAB40AL_9	CTGGCTCGGGAGGCCGAGCA	RAB40AL
sgRAB40AL_10	CAGGATTTTAGGGACACCAG	RAB40AL
sgRAB40C_1	GGAGAGCCTGCAGGACGGCG	RAB40C
sgRAB40C_2	GCCGTCCAGCAGGATGGTGG	RAB40C
sgRAB40C_3	AGAGCTCCAGCTTCACGCGC	RAB40C
sgRAB40C_4	GATGCGGGATAGCTCCGTGA	RAB40C
sgRAB40C_5	ACGGCATGGAGAAGATCTGG	RAB40C
sgRAB40C_6	AAGATCTGGAGGCCCAACCG	RAB40C
sgRAB40C_7	TGTATGACATCACCAACCGC	RAB40C
sgRAB40C_8	AGATGGTGCAGAACCGGCCC	RAB40C
sgRAB40C_9	CGATGCCGTCAAAGGACCAG	RAB40C
sgRAB40C_10	GTTCTTCTCTGCGTACGCGC	RAB40C
sgRAD18_1	CCAGACAGTCTTTAAAGCAG	RAD18
sgRAD18_2	GAGTGAATTTCAGCTTCTGG	RAD18
sgRAD18_3	AGGCCACCGAGACTCGGCCA	RAD18
sgRAD18_4	GATCGCTCCAGATCCCTCAG	RAD18
sgRAD18_5	TAGGATGCAAAGCATCGCAT	RAD18
sgRAD18_6	ATCAAAGCTGGACTCCCCAG	RAD18
sgRAD18_7	ATTGGAACCTGACAGAGAAG	RAD18
sgRAD18_8	AAACTCACCACACAGCAAGT	RAD18
sgRAD18_9	GACAGCAAGATTCTTTGAAG	RAD18
sgRAD18_10	TTTAGAAGAAGAGGAAGCCT	RAD18
sgRAG1_1	GTGGCTGCCACTCAAAGTGG	RAG1
sgRAG1_2	GCAGTTATGGCAGAACTCAG	RAG1
sgRAG1_3	TGAGGGCGAGGAATGAGCAC	RAG1
sgRAG1_4	GTACCTTCTCAGCATTCCGA	RAG1
sgRAG1_5	AGGGTTCATGGTAAACCCAG	RAG1
sgRAG1_6	GCTGGAGATTGCTCCAGAGA	RAG1
sgRAG1_7	GCAGTCCTGGACAAGGCTGA	RAG1
sgRAG1_8	GGTTTTCCGGATCGATGTGA	RAG1
sgRAG1_9	CATGTGAGGTTTACTTCCCG	RAG1
sgRAG1_10	GTGTTGCAGATGTCACAGGA	RAG1
sgRAPSN_1	GACCAAGCAGCAGATCGAGA	RAPSN
sgRAPSN_2	GCAGGTGTGGACAAAGGTGC	RAPSN
sgRAPSN_3	GGTCACAGCCCACTCGGAGA	RAPSN
sgRAPSN_4	GCAGGTCTTGCAGTAGGAGA	RAPSN
sgRAPSN_5	GAAGACGCTGAGGCCCAGGA	RAPSN
sgRAPSN_6	CAAGCTCTGCCGCCTTGCAG	RAPSN
sgRAPSN_7	GAGGTTCCACGAGTGCGTGG	RAPSN
sgRAPSN_8	GAGGAGACGGAGCTCTACTG	RAPSN
sgRAPSN_9	GAAGATGTGGGAGCAAGGTA	RAPSN
sgRAPSN_10	AAAGGTGCTGGAGAAGAGCT	RAPSN
sgRBBP6_1	GGAGATGTGGAGCCCATCAA	RBBP6
sgRBBP6_2	AAGTCGAACTGAACCAGCGA	RBBP6
sgRBBP6_3	TCTGCTTCTTTAAGTCGCAG	RBBP6
sgRBBP6_4	GGTGATCTGCAGGTCGCAGT	RBBP6
sgRBBP6_5	TCTGCGCATTGGTGATCTGC	RBBP6
sgRBBP6_6	GCTTTTGTAGTTGCCATCGC	RBBP6
sgRBBP6_7	GTGGAGGAGGAACACCCGGA	RBBP6
sgRBBP6_8	AAACACGTGTAAGATGGAGG	RBBP6
sgRBBP6_9	GAAACCTCCCTTCTTACCAG	RBBP6
sgRBBP6_10	CGGATTTCCAGACACAGGAG	RBBP6
sgRBCK1_1	AGTGCGCCCTGATATGACAG	RBCK1
sgRBCK1_2	GTAGCACACGGGGCACTCGG	RBCK1
sgRBCK1_3	GGTGTTGTCAATGAAGGGGC	RBCK1
sgRBCK1_4	GCTGGAGAGGGAGATCAAGG	RBCK1
sgRBCK1_5	GACGTGGAAACACACAGGGC	RBCK1
sgRBCK1_6	GAACTGCAAGGAGTATCAGG	RBCK1
sgRBCK1_7	GCAGACGACAGAGATGCTGA	RBCK1
sgRBCK1_8	GGTGATGCTGCAGCAGGGCG	RBCK1
sgRBCK1_9	GCAGCGGCTGGCACGAGACC	RBCK1
sgRBCK1_10	CAGGAGACCCTGCACTCCCA	RBCK1
sgRBX1_1	GAGCGGCACCAACAGCGGCG	RBX1
sgRBX1_2	TGAGCCAGCGAGAGATGCAG	RBX1
sgRBX1_3	GAAGAGTGTACTGTCGCATG	RBX1
sgRBX1_4	CATAATGTGGTTCCTGCAGA	RBX1
sgRBX1_5	AATGGCGGCAGCGATGGATG	RBX1
sgRBX1_6	ATGGATGTGGATACCCCGAG	RBX1
sgRBX1_7	CCACAATATCCCAGGCCCAG	RBX1
sgRBX1_8	TCCATTGGACAACAGAGAGT	RBX1
sgRBX1_9	AACACGACAGGTGTGTCCAT	RBX1
sgRBX1_10	AGTGGAATGCAGTAGCCCTC	RBX1
sgRC3H1_1	CAAATGGGCAAGCCTTGCGG	RC3H1
sgRC3H1_2	AAGCGGGACACACATTGTGG	RC3H1
sgRC3H1_3	GGTGAAGGTGCAAAAGGAGG	RC3H1
sgRC3H1_4	AGTCCATATGGAACCCACGG	RC3H1
sgRC3H1_5	ATGGCCACAACCCAAACTGA	RC3H1
sgRC3H1_6	GCAATGCTGAGTTCACAGGG	RC3H1
sgRC3H1_7	TTAGAGGCTTGAGGAAACCG	RC3H1
sgRC3H1_8	CGAGATATGAAGCAGAGAGG	RC3H1
sgRC3H1_9	GTAACACAGCTTATTCCGCG	RC3H1
sgRC3H1_10	GGTTCAGGAGCAGATGGTGG	RC3H1
sgRC3H2_1	GCATCCTCGAGCCCTGACAG	RC3H2
sgRC3H2_2	GGAGCAGCTGGAAAATGCAA	RC3H2
sgRC3H2_3	TGAATGTTTTCAGAATGCGG	RC3H2
sgRC3H2_4	CCAGCTGGTACCGTTGGAGG	RC3H2
sgRC3H2_5	ACTGGTCCATACGGCTGCGG	RC3H2
sgRC3H2_6	GTCAGCCACCAAGTGAGCCA	RC3H2
sgRC3H2_7	GGAAGAGTTGAAGAGACAAG	RC3H2
sgRC3H2_8	CGAAAGTCTACACTGAACAG	RC3H2
sgRC3H2_9	GATTGGCAGACAACTGCTGA	RC3H2
sgRC3H2_10	GCCGAGATTTGCGACAGCAA	RC3H2
sgRCBTB1_1	AAGCCCAGCACACATCATGG	RCBTB1
sgRCBTB1_2	CAAGTGGTGGAAGTAGCTTG	RCBTB1
sgRCBTB1_3	GCCATTGTCCAGAACAGCCA	RCBTB1
sgRCBTB1_4	CAGGAGGCGCCACGAGACGG	RCBTB1
sgRCBTB1_5	GTGGTCCACTCCCGTAACTG	RCBTB1
sgRCBTB1_6	GGATATAGCCAGCTTGGGAA	RCBTB1
sgRCBTB1_7	GGCTCTGGCAGCTGATGGAG	RCBTB1
sgRCBTB1_8	GCTTGGGGTTATAACAACTG	RCBTB1
sgRCBTB1_9	GGGAATGGGACGACCAACCA	RCBTB1
sgRCBTB1_10	GAGATTGGTACAGACCTGGA	RCBTB1
sgRCHY1_1	GGTGGAGGAGATGGCGGCGA	RCHY1
sgRCHY1_2	GCGGTCAAGAGCGAGGTCAG	RCHY1
sgRCHY1_3	GAATCTTCAAGGAAGACACA	RCHY1
sgRCHY1_4	CAGTATCACTGTGAAAACTG	RCHY1
sgRCHY1_5	CAAGACATGAGCAACAACAC	RCHY1
sgRCHY1_6	GCCCGGGAAGATGGCGCCAG	RCHY1
sgRCHY1_7	GGCTGCGAGCACTATGACAG	RCHY1
sgRCHY1_8	GTATAAAGCTTGTCACAGCA	RCHY1
sgRCHY1_9	AAGCCTACCTCCAAACATAT	RCHY1
sgRCHY1_10	GACCAGGTATTGGAGACAGC	RCHY1
sgRFFL_1	GAGGAGGTCCCACCACCCCA	RFFL
sgRFFL_2	GAAGGGAAGGAGCTGTACCC	RFFL
sgRFFL_3	GTTGGCAGAGAAGGCAGAGG	RFFL
sgRFFL_4	GCAGCCTGTAATCTCCCAGG	RFFL
sgRFFL_5	AAAGTCTGGGGACAAGGTGG	RFFL
sgRFFL_6	CCTGGATGGACAGCCTGAGG	RFFL
sgRFFL_7	GGTTCCAAGCCTGTTGGGGA	RFFL
sgRFFL_8	GAACCAAGCTGCAAGTCCTG	RFFL
sgRFFL_9	AGAGGAGCTCATGAAGATGA	RFFL
sgRFFL_10	GGAGTGAGGCTGGGTCAGGA	RFFL
sgRFPL1_1	GCCAGGGGAAAAGTGCACAA	RFPL1
sgRFPL1_2	AAGGGAAGAAAATTTCCGTG	RFPL1
sgRFPL1_3	GGCCCAGTTGGCAGCTAGAG	RFPL1
sgRFPL1_4	TCTAGAGAAACCAATGTCCC	RFPL1
sgRFPL1_5	AGAACAAAATCAGGCCCAGT	RFPL1
sgRFPL1_6	GTAGTGCCCGGGTTTATCAC	RFPL1
sgRFPL1_7	CTGGAGCATCAGTAGTGCCC	RFPL1
sgRFPL1_8	GTGGGTGCATCACACAGAAT	RFPL1
sgRFPL1_9	GCTCCTCCAAGTCCACCTAA	RFPL1
sgRFPL1_10	ATCCATCTGACCACAGAGCG	RFPL1
sgRFPL2_1	GCAGTGAATTAATGCACTTG	RFPL2
sgRFPL2_2	ACTTTGCTGTTGCTCTTCCA	RFPL2
sgRFPL2_3	GAGGAAAGTCAGCGGCACCG	RFPL2
sgRFPL2_4	ACTGTGAGTTTGAGGGATGG	RFPL2
sgRFPL2_5	CTGTGGCCGCCACTGCTGGG	RFPL2
sgRFPL2_6	CCACGTCCACCTCCCAGCAG	RFPL2
sgRFPL2_7	ATTCAGGAGCGTATCTGCTG	RFPL2
sgRFPL2_8	GTGGGCGCATCAGACAGAAT	RFPL2
sgRFPL2_9	AGGCCGCCTCTCTGCCACCA	RFPL2
sgRFPL2_10	TCACCATTAGGTGGAACTGA	RFPL2
sgRFPL3_1	GCTGTTCCATGGTCTCTCAG	RFPL3
sgRFPL3_2	GCAGCGAATTGATGCACTTG	RFPL3
sgRFPL3_3	GGAACAAAATCAGGCCCAAT	RFPL3
sgRFPL3_4	AGAGAATCTGTTCACTGCAA	RFPL3
sgRFPL3_5	GTGGGCTCATCACACAGAAT	RFPL3
sgRFPL3_6	GTAACTTGCGGTCTACTAAG	RFPL3
sgRFPL3_7	GCCAGGGGAAAAGTACACAA	RFPL3
sgRFPL3_8	AGATTCTACAGATGAACCCA	RFPL3
sgRFPL3_9	GCAAAGCAGATCCTCCCCAT	RFPL3
sgRFPL3_10	GCTGCAGAAGGAGCCCCATG	RFPL3
sgRFWD3_1	GGAGGGTATCTGCTTCACGG	RFWD3
sgRFWD3_2	GAACAACAGCCAGCTCCTGC	RFWD3
sgRFWD3_3	CAGCAGGAACAGGCTGGAGG	RFWD3
sgRFWD3_4	TGTTGACCTGACAGAAGTGG	RFWD3
sgRFWD3_5	ATAGAAGCAGAAGGTAGCAG	RFWD3
sgRFWD3_6	GGAACAGTGGACCAATGCTG	RFWD3
sgRFWD3_7	CAGAATTTACAGCAACCCAG	RFWD3
sgRFWD3_8	AGTGATGGCTCATGAAGCAA	RFWD3
sgRFWD3_9	GTTGCGGAGCAGGCTGGAGC	RFWD3
sgRFWD3_10	ACTTCAGAACAACATAGGCA	RFWD3
sgRHOBTB3_1	TAAGTGCGGATAAGCCCCGA	RHOBTB3
sgRHOBTB3_2	GAGAAGCCCTCTGGTCTCCG	RHOBTB3
sgRHOBTB3_3	GAGCAGCTTGTTGCTGAACG	RHOBTB3
sgRHOBTB3_4	CCACTATGTACCTCAGACAG	RHOBTB3
sgRHOBTB3_5	AAAATACCACGTCCACACAC	RHOBTB3
sgRHOBTB3_6	TGGCTGCCATCACTTCACAA	RHOBTB3
sgRHOBTB3_7	ATCGTGGCGCTGGGGAACGA	RHOBTB3
sgRHOBTB3_8	CCTGGTTGTTCAAGTTGAGG	RHOBTB3
sgRHOBTB3_9	AGCCCACAGGGCCATCCTGG	RHOBTB3
sgRHOBTB3_10	AGGTTGAAAGGCAATCAGAG	RHOBTB3
sgRING1_1	GAAGACTCTGGTGACCGGGG	RING1
sgRING1_2	GAGGCAACAGCAGGAAGCAG	RING1
sgRING1_3	GTTCTGAATGCAGTGACCGA	RING1
sgRING1_4	AGTCAGAGCAGAATCTGTGG	RING1
sgRING1_5	ATTGAGCTCCAGCATTGAGG	RING1
sgRING1_6	GCCTGGGGCAGAGTCAGGGG	RING1
sgRING1_7	CCTGCTCCCAAGCGACCCCG	RING1
sgRING1_8	GGGGAGCAGTGTAGGGACAG	RING1
[truncated: 3,206 more rows]
