# Supplementary material for: ZBTB17/MIZ1 promotes peroxisome biogenesis by transcriptional regulation of PEX13
Source: J Cell Biol. 2025 Apr 17;224(6):e202407198. doi: 10.1083/jcb.202407198 (PMC12005116; doi:10.1083/jcb.202407198)
Supplement: Table S3 — shows the complete list of sgRNAs or genes with ranking, related to Fig. 1, D and E. [file jcb_202407198_tables3.xlsx]

## Sheet: Sheet1
Supplementary Table 3. The complete list of sgRNAs or genes ranking with CRISPR screen.
Subtable Name	Subtable Legend
sheet2	The complete list of sgRNAs ranking from the one-round CRISPR screen
sheet3	The complete list of sgRNAs ranking from the two-round CRISPR screen
sheet4	The complete list of genes ranking from the one-round CRISPR screen
sheet5	The complete list of genes ranking from the two-round CRISPR screen
sheet2 and sheet3
Header	Content
sgrna	sgRNA ID
Gene	The targeting gene
control_count	Normalized read counts in control samples
treatment_count	Normalized read counts in treatment samples
control_mean	Median read counts in control samples
treat_mean	Median read counts in treatment samples
LFC	The log2 fold change of sgRNA
control_var	The raw variance in control samples
adj_var	The adjusted variance in control samples
score	The score of this sgRNA
p.low	p-value (lower tail)
p.high	p-value (higher tail)
p.twosided	p-value (two sided)
FDR	false discovery rate
high_in_treatment	Whether the abundance is higher in treatment samples
sheet4 and sheet5
Header	Content	Note
id	Gene ID	positive selection：GFP Low population
num	The number of targeting sgRNAs for each gene
pos|score	The RRA lo value of this gene in positive selection
pos|rank	The ranking of this gene in positive selection

## Sheet: Sheet2
The complete list of sgRNAs ranking from the one-round CRISPR screen
sgrna	Gene	control_count	treatment_count	control_mean	treat_mean	LFC	control_var	adj_var	score	p.low	p.high	p.twosided	FDR	high_in_treatment
sgZBTB17_5	ZBTB17	2.8356	26.158	2.8356	26.158	2.8239	339.64	7.5774	8.4725	1	1.42E-17	2.83E-17	1.47E-13	TRUE
sgZBTB10_3	ZBTB10	4.7259	34.119	4.7259	34.119	2.6167	521	13.224	8.0828	1	3.50E-16	7.01E-16	1.06E-12	TRUE
sgPEX10_1	PEX10	7.5615	45.492	7.5615	45.492	2.441	845.35	22.097	8.069	1	3.75E-16	7.49E-16	1.06E-12	TRUE
sgCNOT4_9	CNOT4	8.5067	48.904	8.5067	48.904	2.3921	952.69	25.135	8.0576	1	4.07E-16	8.14E-16	1.06E-12	TRUE
sgASB7_8	ASB7	39.698	133.06	39.698	133.06	1.7199	4733	136.28	7.9977	1	6.34E-16	1.27E-15	1.32E-12	TRUE
sgBMI1_3	BMI1	23.63	89.846	23.63	89.846	1.883	2418.7	77.036	7.5443	1	2.28E-14	4.56E-14	3.96E-11	TRUE
sgFBXO24_1	FBXO24	4.7259	31.844	4.7259	31.844	2.5201	438.96	13.224	7.4573	1	4.89E-14	9.78E-14	7.27E-11	TRUE
sgGTF2H2C_3	GTF2H2C	0	17.059	1.8904	17.059	2.6434	252.67	4.8746	6.8705	1	3.98E-12	7.96E-12	5.18E-09	TRUE
sgGTF2H2C_10	GTF2H2C	4.7259	29.57	4.7259	29.57	2.4165	364.4	13.224	6.8318	1	4.64E-12	9.28E-12	5.37E-09	TRUE
sgWWP1_3	WWP1	24.575	83.023	24.575	83.023	1.716	1856.3	80.428	6.5172	1	3.59E-11	7.18E-11	3.74E-08	TRUE
sgASB7_10	ASB7	11.342	48.904	11.342	48.904	2.0155	791.07	34.439	6.4006	1	7.95E-11	1.59E-10	7.52E-08	TRUE
human_exon_crispr_v1_157022	KEAP1	7.5615	37.531	7.5615	37.531	2.1701	513.3	22.097	6.3754	1	9.64E-11	1.93E-10	8.36E-08	TRUE
sgGTF2H2C_7	GTF2H2C	1.8904	15.922	1.8904	15.922	2.5496	121.01	4.8746	6.3554	1	1.29E-10	2.59E-10	8.41E-08	TRUE
sgRBBP6_9	RBBP6	1.8904	15.922	1.8904	15.922	2.5496	121.01	4.8746	6.3554	1	1.29E-10	2.59E-10	8.41E-08	TRUE
human_exon_crispr_v1_063470	DTX2	1.8904	15.922	1.8904	15.922	2.5496	121.01	4.8746	6.3554	1	1.29E-10	2.59E-10	8.41E-08	TRUE
human_exon_crispr_v1_131779	AMFR	1.8904	15.922	1.8904	15.922	2.5496	121.01	4.8746	6.3554	1	1.29E-10	2.59E-10	8.41E-08	TRUE
sgFBXO3_10	FBXO3	29.301	90.984	29.301	90.984	1.602	2046.7	97.58	6.2443	1	2.13E-10	4.26E-10	1.31E-07	TRUE
sgABTB1_1	ABTB1	12.287	50.041	12.287	50.041	1.9416	793.11	37.595	6.1573	1	3.78E-10	7.57E-10	2.07E-07	TRUE
sgPEX2_3	PEX2	12.287	50.041	12.287	50.041	1.9416	793.11	37.595	6.1573	1	3.78E-10	7.57E-10	2.07E-07	TRUE
sgPEX2_6	PEX2	6.6163	32.982	6.6163	32.982	2.1576	397.42	19.096	6.0334	1	8.59E-10	1.72E-09	4.47E-07	TRUE
sgRNF186_7	RNF186	2.8356	19.334	2.8356	19.334	2.4064	162.48	7.5774	5.9935	1	1.21E-09	2.42E-09	6.00E-07	TRUE
sgPEX2_4	PEX2	40.643	110.32	40.643	110.32	1.4185	2572	139.86	5.8915	1	1.91E-09	3.83E-09	9.05E-07	TRUE
human_exon_crispr_v1_018252	RNF144A	3.7808	22.746	3.7808	22.746	2.3124	211	10.367	5.8902	1	2.19E-09	4.38E-09	9.51E-07	TRUE
sgRNF215_3	RNF215	28.356	85.297	28.356	85.297	1.5557	1737.6	94.125	5.8692	1	2.19E-09	4.39E-09	9.51E-07	TRUE
sgFBXO32_7	FBXO32	0	14.785	1.8904	14.785	2.4492	187.98	4.8746	5.8403	1	3.24E-09	6.48E-09	1.35E-06	TRUE
sgTRIM24_8	TRIM24	8.5067	37.531	8.5067	37.531	2.019	473.67	25.135	5.7892	1	3.70E-09	7.41E-09	1.43E-06	TRUE
sgUHRF2_3	UHRF2	8.5067	37.531	8.5067	37.531	2.019	473.67	25.135	5.7892	1	3.70E-09	7.41E-09	1.43E-06	TRUE
sgRNF186_9	RNF186	9.4519	39.805	9.4519	39.805	1.965	514.85	28.207	5.7152	1	5.69E-09	1.14E-08	2.12E-06	TRUE
sgSMURF1_3	SMURF1	3.7808	21.609	3.7808	21.609	2.2416	185.07	10.367	5.537	1	1.75E-08	3.50E-08	6.28E-06	TRUE
sgANKIB1_1	ANKIB1	33.082	90.984	33.082	90.984	1.4324	1778.8	111.51	5.4832	1	2.09E-08	4.18E-08	7.25E-06	TRUE
sgRAPSN_10	RAPSN	22.685	69.375	22.685	69.375	1.5711	1170.5	73.658	5.4402	1	2.67E-08	5.34E-08	8.97E-06	TRUE
sgRNF25_1	RNF25	12.287	45.492	12.287	45.492	1.8069	605.86	37.595	5.4154	1	3.13E-08	6.26E-08	1.02E-05	TRUE
sgZBTB49_9	ZBTB49	5.6711	27.295	5.6711	27.295	2.0845	265.95	16.136	5.3831	1	3.97E-08	7.95E-08	1.22E-05	TRUE
sgKCNC4_6	KCNC4	24.575	72.787	24.575	72.787	1.5286	1243.4	80.428	5.3759	1	3.82E-08	7.64E-08	1.21E-05	TRUE
sgKLHL14_3	KLHL14	1.8904	13.648	1.8904	13.648	2.3413	83.034	4.8746	5.3251	1	6.27E-08	1.25E-07	1.87E-05	TRUE
sgTRIM34_3	TRIM34	26.465	75.061	26.465	75.061	1.4696	1257.2	87.251	5.2025	1	9.85E-08	1.97E-07	2.77E-05	TRUE
sgTRIM6-TRIM34_9	TRIM6-TRIM34	26.465	75.061	26.465	75.061	1.4696	1257.2	87.251	5.2025	1	9.85E-08	1.97E-07	2.77E-05	TRUE
human_exon_crispr_v1_030628	FBXL2	51.04	120.55	51.04	120.55	1.2239	2524	179.74	5.185	1	1.08E-07	2.16E-07	2.96E-05	TRUE
sgRBCK1_5	RBCK1	3.7808	20.471	3.7808	20.471	2.1671	160.95	10.367	5.1838	1	1.24E-07	2.47E-07	3.30E-05	TRUE
sgFBXL7_10	FBXL7	2.8356	17.059	2.8356	17.059	2.2352	118.57	7.5774	5.1672	1	1.40E-07	2.80E-07	3.55E-05	TRUE
sgTRAIP_8	TRAIP	2.8356	17.059	2.8356	17.059	2.2352	118.57	7.5774	5.1672	1	1.40E-07	2.80E-07	3.55E-05	TRUE
sgG2E3_9	G2E3	29.301	79.611	29.301	79.611	1.4116	1341.1	97.58	5.093	1	1.77E-07	3.53E-07	4.37E-05	TRUE
sgTULP4_5	TULP4	18.904	58.002	18.904	58.002	1.5677	821.03	60.296	5.0352	1	2.41E-07	4.81E-07	5.82E-05	TRUE
sgASB7_2	ASB7	37.808	93.258	37.808	93.258	1.2803	1612.9	129.16	4.8792	1	5.33E-07	1.07E-06	0.00012607	TRUE
sgOTUD7B_2	OTUD7B	24.575	68.238	24.575	68.238	1.4368	1012.5	80.428	4.8686	1	5.64E-07	1.13E-06	0.00013035	TRUE
sgPEX2_7	PEX2	10.397	37.531	10.397	37.531	1.7573	403.21	31.309	4.8493	1	6.40E-07	1.28E-06	0.00014168	TRUE
sgZBTB7C_1	ZBTB7C	10.397	37.531	10.397	37.531	1.7573	403.21	31.309	4.8493	1	6.40E-07	1.28E-06	0.00014168	TRUE
sgHERC5_1	HERC5	23.63	65.963	23.63	65.963	1.443	952.3	77.036	4.8232	1	7.09E-07	1.42E-06	0.00015371	TRUE
sgDDB1_6	DDB1	1.8904	12.51	1.8904	12.51	2.2247	66.883	4.8746	4.81	1	9.38E-07	1.88E-06	0.00018086	TRUE
sgMARCH6_6	sgMARCH6	0	12.51	1.8904	12.51	2.2247	133	4.8746	4.81	1	9.38E-07	1.88E-06	0.00018086	TRUE
sgRNF135_10	RNF135	0	12.51	1.8904	12.51	2.2247	133	4.8746	4.81	1	9.38E-07	1.88E-06	0.00018086	TRUE
sgTRAIP_7	TRAIP	1.8904	12.51	1.8904	12.51	2.2247	66.883	4.8746	4.81	1	9.38E-07	1.88E-06	0.00018086	TRUE
sgTRIM73_8	TRIM73	48.205	110.32	48.205	110.32	1.1778	2009.1	168.77	4.7812	1	8.71E-07	1.74E-06	0.00018086	TRUE
sgTRIM74_6	TRIM74	48.205	110.32	48.205	110.32	1.1778	2009.1	168.77	4.7812	1	8.71E-07	1.74E-06	0.00018086	TRUE
sgKCNS2_7	KCNS2	2.8356	15.922	2.8356	15.922	2.1414	99.365	7.5774	4.7541	1	1.17E-06	2.35E-06	0.00021451	TRUE
sgKCNA4_10	KCNA4	64.273	136.48	64.273	136.48	1.0746	2696.6	231.73	4.7431	1	1.05E-06	2.10E-06	0.00019561	TRUE
sgRNF215_10	RNF215	64.273	136.48	64.273	136.48	1.0746	2696.6	231.73	4.7431	1	1.05E-06	2.10E-06	0.00019561	TRUE
sgRAG1_5	RAG1	13.233	43.217	13.233	43.217	1.6354	486.4	40.775	4.6957	1	1.35E-06	2.71E-06	0.00024305	TRUE
sgKCNA5_10	KCNA5	11.342	38.668	11.342	38.668	1.6844	406.05	34.439	4.6564	1	1.65E-06	3.31E-06	0.00029162	TRUE
human_exon_crispr_v1_094125	DTX4	9.4519	34.119	9.4519	34.119	1.7485	333.2	28.207	4.6445	1	1.77E-06	3.54E-06	0.00030722	TRUE
sgTRIM45_7	TRIM45	4.7259	21.609	4.7259	21.609	1.9813	160.9	13.224	4.6426	1	1.90E-06	3.81E-06	0.00031976	TRUE
human_exon_crispr_v1_040914	NFXL1	4.7259	21.609	4.7259	21.609	1.9813	160.9	13.224	4.6426	1	1.90E-06	3.81E-06	0.00031976	TRUE
sgARMC5_4	ARMC5	24.575	65.963	24.575	65.963	1.3886	906.38	80.428	4.615	1	1.97E-06	3.94E-06	0.00032569	TRUE
human_exon_crispr_v1_177393	TTC3	39.698	93.258	39.698	93.258	1.2117	1497.6	136.28	4.588	1	2.24E-06	4.48E-06	0.00036407	TRUE
sgWDSUB1_5	WDSUB1	15.123	46.629	15.123	46.629	1.5627	533.38	47.203	4.5857	1	2.29E-06	4.59E-06	0.00036729	TRUE
sgRNF44_8	RNF44	14.178	44.355	14.178	44.355	1.5793	490.14	43.978	4.5504	1	2.72E-06	5.44E-06	0.00042912	TRUE
sgASB7_3	ASB7	5.6711	23.883	5.6711	23.883	1.8992	185.21	16.136	4.5337	1	3.15E-06	6.29E-06	0.00048869	TRUE
sgKCNS2_6	KCNS2	12.287	39.805	12.287	39.805	1.6187	409.24	37.595	4.488	1	3.68E-06	7.36E-06	0.00056295	TRUE
sgCBLC_9	CBLC	3.7808	18.197	3.7808	18.197	2.0055	118.09	10.367	4.4773	1	4.30E-06	8.59E-06	0.00062968	TRUE
sgSYVN1_2	SYVN1	3.7808	18.197	3.7808	18.197	2.0055	118.09	10.367	4.4773	1	4.30E-06	8.59E-06	0.00062968	TRUE
human_exon_crispr_v1_034783	ZBTB11	3.7808	18.197	3.7808	18.197	2.0055	118.09	10.367	4.4773	1	4.30E-06	8.59E-06	0.00062968	TRUE
human_exon_crispr_v1_081938	TRAF2	65.218	133.06	65.218	133.06	1.0176	2373	235.49	4.4211	1	4.91E-06	9.82E-06	0.00070968	TRUE
human_exon_crispr_v1_187990	KLHL13	323.25	159.22	323.25	159.22	-1.0171	13866	1382.7	4.4113	5.14E-06	0.99999	1.03E-05	0.00073263	FALSE
human_exon_crispr_v1_119659	UBE3A	51.985	111.45	51.985	111.45	1.0857	1830.9	183.41	4.3912	0.99999	5.64E-06	1.13E-05	0.00079269	TRUE
human_exon_crispr_v1_004169	TCEB3	100.19	15.922	100.19	15.922	-2.5801	4203.6	378.22	4.333	7.23E-06	0.99999	1.45E-05	0.0010027	FALSE
sgRAPSN_6	RAPSN	4.7259	20.471	4.7259	20.471	1.9068	138.92	13.224	4.3299	0.99999	8.26E-06	1.65E-05	0.0011313	TRUE
sgZBTB45_7	ZBTB45	23.63	61.414	23.63	61.414	1.3415	752.82	77.036	4.3049	0.99999	8.38E-06	1.68E-05	0.0011331	TRUE
sgRNF215_6	RNF215	45.369	98.945	45.369	98.945	1.108	1488.2	157.87	4.264	0.99999	1.00E-05	2.01E-05	0.0013397	TRUE
sgNEURL2_3	NEURL2	17.959	50.041	17.959	50.041	1.4288	546.78	56.995	4.2496	0.99999	1.08E-05	2.16E-05	0.0014231	TRUE
human_exon_crispr_v1_094126	DTX4	36.862	84.16	36.862	84.16	1.1694	1164.7	125.61	4.2201	0.99999	1.22E-05	2.44E-05	0.0015891	TRUE
human_exon_crispr_v1_163270	FBXO27	108.7	194.48	108.7	194.48	0.83348	3755.8	413.85	4.2167	0.99999	1.24E-05	2.48E-05	0.001593	TRUE
sgRNF115_4	RNF115	6.6163	25.02	6.6163	25.02	1.7725	186.52	19.096	4.2116	0.99999	1.36E-05	2.71E-05	0.0017006	TRUE
human_exon_crispr_v1_160636	KLHL26	138.94	40.943	138.94	40.943	-1.7383	5222.5	542.85	4.2062	1.30E-05	0.99999	2.60E-05	0.0016482	FALSE
human_exon_crispr_v1_091556	TRIM3	29.301	70.512	29.301	70.512	1.2388	888.67	97.58	4.1719	0.99998	1.51E-05	3.02E-05	0.001874	TRUE
human_exon_crispr_v1_001995	UBE4B	13.233	39.805	13.233	39.805	1.5196	378.3	40.775	4.1614	0.99998	1.61E-05	3.23E-05	0.0019515	TRUE
human_exon_crispr_v1_092379	KCNC1	13.233	39.805	13.233	39.805	1.5196	378.3	40.775	4.1614	0.99998	1.61E-05	3.23E-05	0.0019515	TRUE
sgBIRC3_6	BIRC3	201.33	83.023	201.33	83.023	-1.2678	7329.5	818.25	4.1357	1.77E-05	0.99998	3.54E-05	0.0021164	FALSE
sgASB16_3	ASB16	32.136	75.061	32.136	75.061	1.1987	961.34	108.01	4.1302	0.99998	1.81E-05	3.63E-05	0.0021453	TRUE
sgANKIB1_3	ANKIB1	3.7808	17.059	3.7808	17.059	1.9174	99.298	10.367	4.1241	0.99998	2.12E-05	4.23E-05	0.0024191	TRUE
sgRNF17_5	RNF17	3.7808	17.059	3.7808	17.059	1.9174	99.298	10.367	4.1241	0.99998	2.12E-05	4.23E-05	0.0024191	TRUE
sgRNF14_10	RNF14	162.57	267.26	162.57	267.26	0.71372	5563.9	645.84	4.1196	0.99998	1.90E-05	3.80E-05	0.0022196	TRUE
sgPEX2_1	PEX2	11.342	35.256	11.342	35.256	1.5546	307.53	34.439	4.075	0.99998	2.36E-05	4.73E-05	0.0026742	TRUE
human_exon_crispr_v1_123507	FBXO22	49.15	102.36	49.15	102.36	1.0433	1461.9	172.42	4.0521	0.99997	2.54E-05	5.08E-05	0.0028411	TRUE
sgKCTD17_8	KCTD17	87.903	14.785	87.903	14.785	-2.4937	3138.3	327.34	4.0413	2.60E-05	0.99997	5.20E-05	0.0028773	FALSE
human_exon_crispr_v1_100872	RNF26	17.013	46.629	17.013	46.629	1.4028	465.08	53.713	4.041	0.99997	2.69E-05	5.38E-05	0.002946	TRUE
sgASB5_9	ASB5	44.424	94.396	44.424	94.396	1.0705	1291.7	154.25	4.0236	0.99997	2.87E-05	5.73E-05	0.0031079	TRUE
sgCNOT4_4	CNOT4	4.7259	19.334	4.7259	19.334	1.8283	118.66	13.224	4.0171	0.99997	3.26E-05	6.52E-05	0.0034999	TRUE
sgKCNS1_9	KCNS1	20.794	53.453	20.794	53.453	1.3211	561.77	66.946	3.9915	0.99997	3.30E-05	6.60E-05	0.0035058	TRUE
sgRNF152_2	RNF152	114.37	31.844	114.37	31.844	-1.8125	3729.5	437.77	3.9442	4.00E-05	0.99996	8.00E-05	0.0042068	FALSE
sgTNFAIP3_8	TNFAIP3	12.287	36.393	12.287	36.393	1.4927	310.76	37.595	3.9315	0.99996	4.32E-05	8.64E-05	0.0044815	TRUE
sgRFFL_1	RFFL	2.8356	13.648	2.8356	13.648	1.9331	66.36	7.5774	3.9278	0.99995	5.05E-05	0.00010105	0.0049608	TRUE
human_exon_crispr_v1_042928	RNF150	2.8356	13.648	2.8356	13.648	1.9331	66.36	7.5774	3.9278	0.99995	5.05E-05	0.00010105	0.0049608	TRUE
sgRNF25_8	RNF25	25.52	61.414	25.52	61.414	1.2348	674.11	83.833	3.9202	0.99996	4.44E-05	8.87E-05	0.0044815	TRUE
sgTRIM24_5	TRIM24	25.52	61.414	25.52	61.414	1.2348	674.11	83.833	3.9202	0.99996	4.44E-05	8.87E-05	0.0044815	TRUE
human_exon_crispr_v1_176499	ZBTB46	25.52	61.414	25.52	61.414	1.2348	674.11	83.833	3.9202	0.99996	4.44E-05	8.87E-05	0.0044815	TRUE
sgRNF25_6	RNF25	23.63	58.002	23.63	58.002	1.2604	619.37	77.036	3.9162	0.99995	4.51E-05	9.03E-05	0.0045178	TRUE
sgSPSB4_4	SPSB4	26.465	62.551	26.465	62.551	1.2103	680.16	87.251	3.8632	0.99994	5.61E-05	0.00011215	0.0054546	TRUE
sgHERC1_6	HERC1	22.685	55.727	22.685	55.727	1.2601	572.43	73.658	3.8501	0.99994	5.93E-05	0.00011857	0.0057135	TRUE
sgABTB2_4	ABTB2	10.397	31.844	10.397	31.844	1.527	246.91	31.309	3.833	0.99993	6.54E-05	0.00013072	0.0062411	TRUE
sgFBXO34_7	FBXO34	13.233	37.531	13.233	37.531	1.4368	314.2	40.775	3.8052	0.99993	7.22E-05	0.00014447	0.0067127	TRUE
sgRBX1_5	RBX1	13.233	37.531	13.233	37.531	1.4368	314.2	40.775	3.8052	0.99993	7.22E-05	0.00014447	0.0067127	TRUE
sgZBTB17_3	ZBTB17	13.233	37.531	13.233	37.531	1.4368	314.2	40.775	3.8052	0.99993	7.22E-05	0.00014447	0.0067127	TRUE
sgZBTB10_10	ZBTB10	23.63	56.865	23.63	56.865	1.2323	577.93	77.036	3.7866	0.99992	7.66E-05	0.00015327	0.0069873	TRUE
sgRFPL1_1	RFPL1	19.849	50.041	19.849	50.041	1.2917	479.15	63.613	3.7855	0.99992	7.72E-05	0.00015441	0.0069873	TRUE
sgRFPL3_7	RFPL3	19.849	50.041	19.849	50.041	1.2917	479.15	63.613	3.7855	0.99992	7.72E-05	0.00015441	0.0069873	TRUE
human_exon_crispr_v1_060831	RNF216	1.8904	10.236	1.8904	10.236	1.9588	40.119	4.8746	3.7798	0.9999	9.76E-05	0.00019519	0.008395	TRUE
human_exon_crispr_v1_167703	NOSIP	241.02	121.69	241.02	121.69	-0.98012	7323.8	998.72	3.7761	7.97E-05	0.99992	0.00015933	0.007148	FALSE
sgCBLC_10	CBLC	3.7808	15.922	3.7808	15.922	1.8236	82.244	10.367	3.7709	0.99991	9.24E-05	0.00018489	0.0080181	TRUE
sgTRIM13_8	TRIM13	12.287	35.256	12.287	35.256	1.4482	281.11	37.595	3.746	0.99991	9.19E-05	0.00018379	0.0080181	TRUE
sgTRIM73_6	TRIM73	41.588	86.434	41.588	86.434	1.0377	1038.4	143.44	3.7444	0.99991	9.04E-05	0.00018087	0.0079768	TRUE
sgTRIM74_4	TRIM74	41.588	86.434	41.588	86.434	1.0377	1038.4	143.44	3.7444	0.99991	9.04E-05	0.00018087	0.0079768	TRUE
sgASB16_1	ASB16	18.904	47.766	18.904	47.766	1.2928	437.97	60.296	3.717	0.9999	0.00010156	0.00020312	0.0085914	TRUE
sgNEURL2_4	NEURL2	7.5615	25.02	7.5615	25.02	1.6037	165.09	22.097	3.7141	0.99989	0.00010778	0.00021556	0.008903	TRUE
human_exon_crispr_v1_002005	UBE4B	36.862	78.473	36.862	78.473	1.0697	895.79	125.61	3.7127	0.9999	0.00010256	0.00020512	0.0085914	TRUE
human_exon_crispr_v1_002006	UBE4B	36.862	78.473	36.862	78.473	1.0697	895.79	125.61	3.7127	0.9999	0.00010256	0.00020512	0.0085914	TRUE
sgRNF6_6	RNF6	39.698	83.023	39.698	83.023	1.0458	969.62	136.28	3.7112	0.9999	0.00010318	0.00020637	0.0085914	TRUE
sgPEX10_3	PEX10	4.7259	18.197	4.7259	18.197	1.7453	100.1	13.224	3.7044	0.99988	0.00011733	0.00023466	0.0094034	TRUE
human_exon_crispr_v1_132517	FBXL8	4.7259	18.197	4.7259	18.197	1.7453	100.1	13.224	3.7044	0.99988	0.00011733	0.00023466	0.0094034	TRUE
human_exon_crispr_v1_092380	KCNC1	43.479	88.709	43.479	88.709	1.0121	1054.6	150.64	3.6852	0.99989	0.00011429	0.00022858	0.0093663	TRUE
sgKCNS3_7	KCNS3	5.6711	20.471	5.6711	20.471	1.6864	119.88	16.136	3.6844	0.99988	0.00012446	0.00024892	0.0097398	TRUE
sgRNF152_1	RNF152	5.6711	20.471	5.6711	20.471	1.6864	119.88	16.136	3.6844	0.99988	0.00012446	0.00024892	0.0097398	TRUE
sgSPOP_1	SPOP	5.6711	20.471	5.6711	20.471	1.6864	119.88	16.136	3.6844	0.99988	0.00012446	0.00024892	0.0097398	TRUE
sgRFPL3_3	RFPL3	37.808	79.611	37.808	79.611	1.0546	903.24	129.16	3.6783	0.99988	0.00011745	0.0002349	0.0094034	TRUE
sgFBXO32_4	FBXO32	51.04	100.08	51.04	100.08	0.95783	1235.9	179.74	3.658	0.99987	0.00012709	0.00025418	0.0098712	TRUE
sgKLHL9_1	KLHL9	115.31	38.668	115.31	38.668	-1.552	3145.3	441.77	3.6466	0.00013285	0.99987	0.0002657	0.010242	FALSE
sgASB18_5	ASB18	13.233	36.393	13.233	36.393	1.3936	284.51	40.775	3.6271	0.99985	0.00014612	0.00029225	0.011101	TRUE
sgXIAP_2	XIAP	13.233	36.393	13.233	36.393	1.3936	284.51	40.775	3.6271	0.99985	0.00014612	0.00029225	0.011101	TRUE
sgPEX2_10	PEX2	26.465	60.277	26.465	60.277	1.1577	595.02	87.251	3.6197	0.99985	0.0001478	0.00029559	0.011147	TRUE
sgFBXL7_2	FBXL7	24.575	56.865	24.575	56.865	1.178	543.47	80.428	3.6005	0.99984	0.0001593	0.00031859	0.011928	TRUE
human_exon_crispr_v1_001635	KLHL21	62.383	116	62.383	116	0.8844	1471.6	224.23	3.5809	0.99983	0.00017119	0.00034238	0.012727	TRUE
sgMARCH1_1	sgMARCH1	20.794	50.041	20.794	50.041	1.2277	447.53	66.946	3.5745	0.99982	0.00017642	0.00035283	0.013022	TRUE
sgZBTB10_8	ZBTB10	9.4519	28.432	9.4519	28.432	1.4936	192.97	28.207	3.5738	0.99982	0.00018278	0.00036557	0.013397	TRUE
sgPATZ1_4	PATZ1	211.72	108.04	211.72	108.04	-0.96407	5523.7	865.16	3.5249	0.00021184	0.99979	0.00042368	0.015418	FALSE
sgKLHL18_7	KLHL18	14.178	37.531	14.178	37.531	1.344	288.08	43.978	3.5214	0.99978	0.00021815	0.0004363	0.015767	TRUE
sgZBTB17_1	ZBTB17	2.8356	12.51	2.8356	12.51	1.8165	52.503	7.5774	3.5146	0.99974	0.00025951	0.00051903	0.01777	TRUE
sgTRIM7_7	TRIM7	21.739	51.178	21.739	51.178	1.1983	452.47	70.295	3.5112	0.99978	0.00022407	0.00044815	0.016084	TRUE
sgRNF6_1	RNF6	19.849	47.766	19.849	47.766	1.2259	407.77	63.613	3.5003	0.99977	0.00023388	0.00046776	0.016411	TRUE
sgUBR1_9	UBR1	19.849	47.766	19.849	47.766	1.2259	407.77	63.613	3.5003	0.99977	0.00023388	0.00046776	0.016411	TRUE
sgWWP2_8	WWP2	26.465	59.139	26.465	59.139	1.1307	554.69	87.251	3.498	0.99977	0.00023494	0.00046989	0.016411	TRUE
sgMEX3C_4	MEX3C	68.999	13.648	68.999	13.648	-2.2567	1756.7	250.59	3.4966	0.00022908	0.99977	0.00045816	0.016331	FALSE
sgECT2L_2	ECT2L	11.342	31.844	11.342	31.844	1.412	223.43	34.439	3.4936	0.99976	0.0002448	0.00048961	0.016986	TRUE
sgRNF113B_1	RNF113B	158.79	71.65	158.79	71.65	-1.1372	3943	629.24	3.4739	0.00025646	0.99974	0.00051292	0.017677	FALSE
human_exon_crispr_v1_142306	KLHL11	135.16	55.727	135.16	55.727	-1.2632	3304.5	526.54	3.4617	0.00026836	0.99973	0.00053671	0.018255	FALSE
sgRFPL3_4	RFPL3	155.01	69.375	155.01	69.375	-1.1485	3810.7	612.69	3.4597	0.00027041	0.99973	0.00054082	0.018275	FALSE
human_exon_crispr_v1_084942	HERC4	56.711	105.77	56.711	105.77	0.88756	1232	201.86	3.4528	0.99972	0.0002774	0.00055481	0.018508	TRUE
human_exon_crispr_v1_084943	HERC4	56.711	105.77	56.711	105.77	0.88756	1232	201.86	3.4528	0.99972	0.0002774	0.00055481	0.018508	TRUE
human_exon_crispr_v1_187236	ATRX	155.96	70.512	155.96	70.512	-1.1341	3790.1	616.83	3.4403	0.0002905	0.99971	0.000581	0.019258	FALSE
sgASB7_1	ASB7	6.6163	21.609	6.6163	21.609	1.5697	121.52	19.096	3.4308	0.99968	0.00032181	0.00064363	0.020549	TRUE
sgSPOP_6	SPOP	6.6163	21.609	6.6163	21.609	1.5697	121.52	19.096	3.4308	0.99968	0.00032181	0.00064363	0.020549	TRUE
sgUBR2_2	UBR2	6.6163	21.609	6.6163	21.609	1.5697	121.52	19.096	3.4308	0.99968	0.00032181	0.00064363	0.020549	TRUE
human_exon_crispr_v1_181122	FBXO7	6.6163	21.609	6.6163	21.609	1.5697	121.52	19.096	3.4308	0.99968	0.00032181	0.00064363	0.020549	TRUE
sgANKIB1_2	ANKIB1	10.397	29.57	10.397	29.57	1.4234	195.66	31.309	3.4265	0.99968	0.0003157	0.0006314	0.020549	TRUE
sgKCNA1_10	KCNA1	18.904	45.492	18.904	45.492	1.2239	369.85	60.296	3.4241	0.99969	0.00031077	0.00062153	0.020471	TRUE
sgMARCH7_3	sgMARCH7	3.7808	14.785	3.7808	14.785	1.7232	66.9	10.367	3.4177	0.99964	0.00035895	0.00071789	0.022642	TRUE
sgRNF182_1	RNF182	4.7259	17.059	4.7259	17.059	1.6572	83.222	13.224	3.3916	0.99962	0.00038468	0.00076936	0.023832	TRUE
sgTRIM28_9	TRIM28	92.629	29.57	92.629	29.57	-1.6148	2141.2	346.83	3.386	0.00035424	0.99965	0.00070848	0.022481	FALSE
human_exon_crispr_v1_003964	ZBTB40	26.465	58.002	26.465	58.002	1.1032	515.84	87.251	3.3762	0.99963	0.0003683	0.00073659	0.023092	TRUE
sgKCNB1_10	KCNB1	12.287	32.982	12.287	32.982	1.3547	226.53	37.595	3.3751	0.99962	0.00037749	0.00075499	0.023527	TRUE
human_exon_crispr_v1_022892	LONRF2	9.4519	27.295	9.4519	27.295	1.4368	169.74	28.207	3.3597	0.99959	0.00040542	0.00081083	0.024676	TRUE
human_exon_crispr_v1_128128	MGRN1	19.849	46.629	19.849	46.629	1.1919	374.35	63.613	3.3577	0.9996	0.00039552	0.00079104	0.02426	TRUE
human_exon_crispr_v1_116892	AREL1	212.67	113.73	212.67	113.73	-0.89713	5012.1	869.44	3.3554	0.00039625	0.9996	0.0007925	0.02426	FALSE
human_exon_crispr_v1_103673	KLHL42	24.575	54.59	24.575	54.59	1.1201	467.83	80.428	3.3469	0.99959	0.00040991	0.00081983	0.024805	TRUE
sgHECW1_3	HECW1	17.959	43.217	17.959	43.217	1.2218	333.79	56.995	3.3457	0.99959	0.00041394	0.00082787	0.024903	TRUE
human_exon_crispr_v1_150851	NEDD4L	150.29	69.375	150.29	69.375	-1.1041	3392.3	592.06	3.3252	0.00044177	0.99956	0.00088353	0.026425	FALSE
human_exon_crispr_v1_013876	RFWD2	39.698	78.473	39.698	78.473	0.96551	773.09	136.28	3.3215	0.99955	0.00044783	0.00089566	0.026634	TRUE
human_exon_crispr_v1_187994	KLHL13	43.479	84.16	43.479	84.16	0.93706	849.56	150.64	3.3145	0.99954	0.00045906	0.00091812	0.026994	TRUE
sgKLHL18_3	KLHL18	73.725	19.334	73.725	19.334	-1.8777	1632.4	269.59	3.3126	0.00045855	0.99954	0.00091711	0.026994	FALSE
sgMYLIP_1	MYLIP	34.027	69.375	34.027	69.375	1.0066	644.07	115.02	3.2959	0.99951	0.00049086	0.00098171	0.028701	TRUE
sgKCNB1_6	KCNB1	129.49	55.727	129.49	55.727	-1.2018	2837.6	502.17	3.2917	0.00049799	0.9995	0.00099598	0.028956	FALSE
sgRNF141_10	RNF141	18.904	44.355	18.904	44.355	1.1882	338.06	60.296	3.2776	0.99947	0.00052738	0.0010548	0.030494	TRUE
sgRNF185_4	RNF185	23.63	52.316	23.63	52.316	1.1142	427.17	77.036	3.2683	0.99946	0.00054293	0.0010859	0.03122	TRUE
sgRBX1_10	RBX1	0	9.0984	1.8904	9.0984	1.8048	68.624	4.8746	3.2647	0.99932	0.00068142	0.0013628	0.03654	TRUE
sgRNF145_2	RNF145	0	9.0984	1.8904	9.0984	1.8048	68.624	4.8746	3.2647	0.99932	0.00068142	0.0013628	0.03654	TRUE
sgVPS18_6	VPS18	0	9.0984	1.8904	9.0984	1.8048	68.624	4.8746	3.2647	0.99932	0.00068142	0.0013628	0.03654	TRUE
sgRNF182_5	RNF182	32.136	65.963	32.136	65.963	1.0149	590.14	108.01	3.2548	0.99943	0.00056796	0.0011359	0.03248	TRUE
human_exon_crispr_v1_009995	KCND3	118.15	48.904	118.15	48.904	-1.2555	2510	453.79	3.2506	0.00057582	0.99942	0.0011516	0.032571	FALSE
human_exon_crispr_v1_177394	TTC3	118.15	48.904	118.15	48.904	-1.2555	2510	453.79	3.2506	0.00057582	0.99942	0.0011516	0.032571	FALSE
sgRHOBTB3_7	RHOBTB3	21.739	48.904	21.739	48.904	1.134	383.61	70.295	3.2399	0.9994	0.00060062	0.0012012	0.03379	TRUE
human_exon_crispr_v1_057174	FBXL5	33.082	67.1	33.082	67.1	0.99867	596.28	111.51	3.2215	0.99936	0.00063816	0.0012763	0.035709	TRUE
human_exon_crispr_v1_117840	ASB2	19.849	45.492	19.849	45.492	1.157	342.43	63.613	3.2151	0.99934	0.00065621	0.0013124	0.036115	TRUE
sgTRIM28_6	TRIM28	146.5	69.375	146.5	69.375	-1.0676	3075.8	575.61	3.2148	0.00065267	0.99935	0.0013053	0.036115	FALSE
sgTRIM46_6	TRIM46	151.23	72.787	151.23	72.787	-1.0448	3177.1	596.18	3.2127	0.00065753	0.99934	0.0013151	0.036115	FALSE
sgRNF185_9	RNF185	27.411	58.002	27.411	58.002	1.0543	483.9	90.682	3.2125	0.99934	0.00065929	0.0013186	0.036115	TRUE
human_exon_crispr_v1_163994	SHKBP1	104.92	40.943	104.92	40.943	-1.3364	2155.2	397.98	3.2068	0.00067104	0.99933	0.0013421	0.03654	FALSE
sgIVNS1ABP_8	IVNS1ABP	103.03	39.805	103.03	39.805	-1.3501	2106.9	390.06	3.201	0.0006846	0.99932	0.0013692	0.03654	FALSE
sgKBTBD3_8	KBTBD3	22.685	50.041	22.685	50.041	1.1077	388.37	73.658	3.1875	0.99928	0.00072052	0.001441	0.038261	TRUE
sgTRIM28_1	TRIM28	172.02	88.709	172.02	88.709	-0.94765	3564	687.51	3.1775	0.00074274	0.99926	0.0014855	0.039097	FALSE
sgFBXW4_3	FBXW4	25.52	54.59	25.52	54.59	1.0677	437.36	83.833	3.175	0.99925	0.00075129	0.0015026	0.039097	TRUE
sgRCHY1_1	RCHY1	68.054	18.197	68.054	18.197	-1.8469	1368.1	246.81	3.1736	0.00074553	0.99925	0.0014911	0.039097	FALSE
sgFBXL16_5	FBXL16	69.944	19.334	69.944	19.334	-1.8028	1403.7	254.38	3.1732	0.00074811	0.99925	0.0014962	0.039097	FALSE
sgKCNS2_8	KCNS2	100.19	161.5	100.19	161.5	0.68334	1905.7	378.22	3.1523	0.99919	0.00080994	0.0016199	0.041939	TRUE
sgBTBD7_7	BTBD7	32.136	64.826	32.136	64.826	0.99023	550.34	108.01	3.1454	0.99917	0.00083026	0.0016605	0.042779	TRUE
sgTRIM26_3	TRIM26	23.63	51.178	23.63	51.178	1.083	393.2	77.036	3.1387	0.99915	0.00085149	0.001703	0.043442	TRUE
human_exon_crispr_v1_160634	KLHL26	150.29	73.924	150.29	73.924	-1.0138	3005.2	592.06	3.1382	0.00084981	0.99915	0.0016996	0.043442	FALSE
sgBIRC7_6	BIRC7	18.904	43.217	18.904	43.217	1.1516	307.77	60.296	3.1311	0.99912	0.00087717	0.0017543	0.044318	TRUE
sgKCNS2_9	KCNS2	43.479	81.885	43.479	81.885	0.898	755.64	150.64	3.1292	0.99912	0.00087654	0.0017531	0.044318	TRUE
sgTRIM28_7	TRIM28	174.86	92.121	174.86	92.121	-0.91725	3509.1	700.06	3.1271	0.00088266	0.99912	0.0017653	0.044381	FALSE
sgUBR2_4	UBR2	5.6711	18.197	5.6711	18.197	1.5249	84.627	16.136	3.1181	0.99901	0.00098803	0.0019761	0.048157	TRUE
sgZBTB5_8	ZBTB5	5.6711	18.197	5.6711	18.197	1.5249	84.627	16.136	3.1181	0.99901	0.00098803	0.0019761	0.048157	TRUE
sgKCTD1_1	KCTD1	56.711	12.51	56.711	12.51	-2.0948	1103.1	201.86	3.111	0.00089939	0.9991	0.0017988	0.045004	FALSE
sgPCGF1_9	PCGF1	71.834	21.609	71.834	21.609	-1.6877	1368	261.97	3.1031	0.00095295	0.99905	0.0019059	0.047456	FALSE
sgKBTBD4_10	KBTBD4	2.8356	11.373	2.8356	11.373	1.6897	40.368	7.5774	3.1015	0.99887	0.0011348	0.0022695	0.052963	TRUE
sgNEURL_6	NEURL	2.8356	11.373	2.8356	11.373	1.6897	40.368	7.5774	3.1015	0.99887	0.0011348	0.0022695	0.052963	TRUE
sgTRIM45_5	TRIM45	2.8356	11.373	2.8356	11.373	1.6897	40.368	7.5774	3.1015	0.99887	0.0011348	0.0022695	0.052963	TRUE
human_exon_crispr_v1_106914	MDM2	2.8356	11.373	2.8356	11.373	1.6897	40.368	7.5774	3.1015	0.99887	0.0011348	0.0022695	0.052963	TRUE
sgKCNB1_9	KCNB1	64.273	111.45	64.273	111.45	0.78479	1133.8	231.73	3.0995	0.99903	0.00096941	0.0019388	0.048046	TRUE
sgRNF214_4	RNF214	15.123	36.393	15.123	36.393	1.2137	236.69	47.203	3.0959	0.99901	0.00099479	0.0019896	0.048157	TRUE
human_exon_crispr_v1_142302	KLHL11	24.575	52.316	24.575	52.316	1.0598	398.11	80.428	3.0932	0.99901	0.00099298	0.001986	0.048157	TRUE
sgKCTD16_9	KCTD16	27.411	56.865	27.411	56.865	1.0263	447.83	90.682	3.0931	0.99901	0.00099253	0.0019851	0.048157	TRUE
sgZBTB4_10	ZBTB4	13.233	32.982	13.233	32.982	1.2555	204.74	40.775	3.0928	0.99899	0.0010109	0.0020218	0.048485	TRUE
sgKLHL7_8	KLHL7	59.547	104.63	59.547	104.63	0.80291	1036.2	213.02	3.089	0.999	0.0010042	0.0020084	0.048388	TRUE
sgBMI1_8	BMI1	8.5067	23.883	8.5067	23.883	1.3882	125.65	25.135	3.067	0.99887	0.0011318	0.0022637	0.052963	TRUE
sgARIH1_4	ARIH1	3.7808	13.648	3.7808	13.648	1.6153	53.237	10.367	3.0644	0.99876	0.0012393	0.0024787	0.05584	TRUE
sgRNF169_4	RNF169	3.7808	13.648	3.7808	13.648	1.6153	53.237	10.367	3.0644	0.99876	0.0012393	0.0024787	0.05584	TRUE
human_exon_crispr_v1_041970	HERC6	3.7808	13.648	3.7808	13.648	1.6153	53.237	10.367	3.0644	0.99876	0.0012393	0.0024787	0.05584	TRUE
human_exon_crispr_v1_136826	ANKFY1	3.7808	13.648	3.7808	13.648	1.6153	53.237	10.367	3.0644	0.99876	0.0012393	0.0024787	0.05584	TRUE
sgUBOX5_1	UBOX5	34.972	68.238	34.972	68.238	0.94468	568.41	118.54	3.0554	0.99888	0.0011247	0.0022494	0.052963	TRUE
human_exon_crispr_v1_007366	HECTD3	119.09	184.24	119.09	184.24	0.62525	2147.1	457.8	3.0448	0.99884	0.0011641	0.0023282	0.054089	TRUE
human_exon_crispr_v1_087795	TRIM8	99.245	158.08	99.245	158.08	0.66626	1754.2	374.28	3.0413	0.99882	0.0011776	0.0023552	0.054258	TRUE
human_exon_crispr_v1_149046	RAB40B	68.999	117.14	68.999	117.14	0.75511	1178.9	250.59	3.0412	0.99882	0.0011782	0.0023563	0.054258	TRUE
sgSOCS5_9	SOCS5	57.657	101.22	57.657	101.22	0.8013	967.34	205.58	3.0383	0.99881	0.0011897	0.0023793	0.054546	TRUE
sgKCNA1_6	KCNA1	101.14	42.08	101.14	42.08	-1.2454	1824.7	382.17	3.0209	0.0012601	0.99874	0.0025202	0.05653	FALSE
sgSIAH1_10	SIAH1	20.794	45.492	20.794	45.492	1.093	316.3	66.946	3.0185	0.99872	0.0012771	0.0025543	0.057049	TRUE
sgBTBD2_3	BTBD2	14.178	34.119	14.178	34.119	1.2103	208.02	43.978	3.007	0.99866	0.0013412	0.0026824	0.0594	TRUE
human_exon_crispr_v1_072022	UBR5	14.178	34.119	14.178	34.119	1.2103	208.02	43.978	3.007	0.99866	0.0013412	0.0026824	0.0594	TRUE
sgBIRC3_4	BIRC3	167.3	89.846	167.3	89.846	-0.88952	3070.6	666.64	2.9998	0.0013509	0.99865	0.0027018	0.059578	FALSE
sgTRIM13_4	TRIM13	131.38	63.689	131.38	63.689	-1.0331	2364.5	510.28	2.9967	0.0013648	0.99864	0.0027296	0.059936	FALSE
sgTRIM28_8	TRIM28	68.999	21.609	68.999	21.609	-1.6305	1212	250.59	2.9937	0.0013716	0.99863	0.0027432	0.059964	FALSE
sgTRIM39_4	TRIM39	59.547	15.922	59.547	15.922	-1.8391	1047.4	213.02	2.989	0.001377	0.99862	0.0027539	0.059964	FALSE
sgTRIM10_5	TRIM10	7.5615	21.609	7.5615	21.609	1.4009	105.06	22.097	2.9883	0.99852	0.0014827	0.0029654	0.063769	TRUE
sgKCTD16_6	KCTD16	18.904	42.08	18.904	42.08	1.114	278.96	60.296	2.9847	0.99857	0.00143	0.0028601	0.062016	TRUE
sgRNF146_2	RNF146	94.519	38.668	94.519	38.668	-1.2678	1634.8	354.65	2.9657	0.0015096	0.99849	0.0030193	0.064354	FALSE
human_exon_crispr_v1_112020	RCBTB2	94.519	38.668	94.519	38.668	-1.2678	1634.8	354.65	2.9657	0.0015096	0.99849	0.0030193	0.064354	FALSE
sgFBXO8_9	FBXO8	84.122	136.48	84.122	136.48	0.69157	1390.3	311.84	2.9647	0.99849	0.0015149	0.0030297	0.064354	TRUE
sgRNF43_7	RNF43	69.944	22.746	69.944	22.746	-1.579	1196.8	254.38	2.9593	0.0015361	0.99846	0.0030722	0.064991	FALSE
sgRLIM_6	RLIM	51.04	11.373	51.04	11.373	-2.0724	887.12	179.74	2.9588	0.001474	0.99853	0.0029481	0.063659	FALSE
human_exon_crispr_v1_179722	PPIL2	103.97	45.492	103.97	45.492	-1.1749	1780.7	394.02	2.9461	0.0016091	0.99839	0.0032183	0.067805	FALSE
sgTRIM54_4	TRIM54	9.4519	25.02	9.4519	25.02	1.3159	128.01	28.207	2.9314	0.99825	0.0017531	0.0035063	0.071837	TRUE
human_exon_crispr_v1_040911	NFXL1	9.4519	25.02	9.4519	25.02	1.3159	128.01	28.207	2.9314	0.99825	0.0017531	0.0035063	0.071837	TRUE
human_exon_crispr_v1_162115	ZBTB32	106.81	47.766	106.81	47.766	-1.1445	1811.3	405.9	2.9305	0.0016923	0.99831	0.0033846	0.070972	FALSE
sgPCGF1_2	PCGF1	15.123	35.256	15.123	35.256	1.1691	211.41	47.203	2.9304	0.99828	0.0017165	0.0034329	0.070972	TRUE
sgUBR5_10	UBR5	25.52	52.316	25.52	52.316	1.0075	370.25	83.833	2.9265	0.99828	0.0017184	0.0034368	0.070972	TRUE
human_exon_crispr_v1_114945	HECTD1	25.52	52.316	25.52	52.316	1.0075	370.25	83.833	2.9265	0.99828	0.0017184	0.0034368	0.070972	TRUE
sgKCTD15_8	KCTD15	70.889	23.883	70.889	23.883	-1.5306	1182.3	258.17	2.9255	0.0017145	0.99829	0.003429	0.070972	FALSE
sgKCNG1_10	KCNG1	13.233	31.844	13.233	31.844	1.2064	181.2	40.775	2.9146	0.99818	0.0018152	0.0036303	0.073798	TRUE
sgTRIM55_2	TRIM55	13.233	31.844	13.233	31.844	1.2064	181.2	40.775	2.9146	0.99818	0.0018152	0.0036303	0.073798	TRUE
sgKCNA7_8	KCNA7	11.342	28.432	11.342	28.432	1.2538	153.4	34.439	2.9122	0.99816	0.0018436	0.0036871	0.074372	TRUE
sgRNF103_8	RNF103	11.342	28.432	11.342	28.432	1.2538	153.4	34.439	2.9122	0.99816	0.0018436	0.0036871	0.074372	TRUE
sgFBXL7_8	FBXL7	6.6163	19.334	6.6163	19.334	1.4167	86.318	19.096	2.9103	0.99807	0.001931	0.0038619	0.077298	TRUE
sgKCTD10_9	KCTD10	6.6163	19.334	6.6163	19.334	1.4167	86.318	19.096	2.9103	0.99807	0.001931	0.0038619	0.077298	TRUE
human_exon_crispr_v1_040628	KLHL5	113.42	53.453	113.42	53.453	-1.0713	1860.2	433.77	2.8794	0.0019921	0.99801	0.0039843	0.079441	FALSE
human_exon_crispr_v1_132516	FBXL8	187.15	266.13	187.15	266.13	0.50566	3142.9	754.7	2.8749	0.99798	0.0020206	0.0040413	0.080221	TRUE
human_exon_crispr_v1_103668	KLHL42	30.246	59.139	30.246	59.139	0.94463	428.87	101.05	2.8743	0.99797	0.0020271	0.0040542	0.080221	TRUE
sgSPSB4_2	SPSB4	16.068	36.393	16.068	36.393	1.1315	214.88	50.448	2.8616	0.99787	0.0021326	0.0042653	0.084078	TRUE
sgKCTD16_8	KCTD16	31.191	60.277	31.191	60.277	0.92867	434.2	104.52	2.8449	0.99778	0.0022238	0.0044476	0.086918	TRUE
human_exon_crispr_v1_000648	MIB2	8.5067	22.746	8.5067	22.746	1.3207	107.18	25.135	2.8402	0.99764	0.0023604	0.0047209	0.089315	TRUE
sgRNF115_9	RNF115	24.575	50.041	24.575	50.041	0.99693	334.24	80.428	2.8396	0.99773	0.0022654	0.0045308	0.087979	TRUE
sgTULP4_2	TULP4	18.904	40.943	18.904	40.943	1.0754	251.64	60.296	2.8382	0.99771	0.0022854	0.0045707	0.088424	TRUE
sgBIRC3_5	BIRC3	14.178	32.982	14.178	32.982	1.1628	184.37	43.978	2.8355	0.99767	0.0023258	0.0046516	0.089315	TRUE
human_exon_crispr_v1_121925	RNF111	14.178	32.982	14.178	32.982	1.1628	184.37	43.978	2.8355	0.99767	0.0023258	0.0046516	0.089315	TRUE
sgASB13_3	ASB13	48.205	11.373	48.205	11.373	-1.9916	758.87	168.77	2.8352	0.002187	0.99781	0.004374	0.085896	FALSE
sgTRIM24_3	TRIM24	5.6711	17.059	5.6711	17.059	1.4367	69.431	16.136	2.835	0.99751	0.0024877	0.0049753	0.091802	TRUE
human_exon_crispr_v1_012231	MEX3A	50.095	12.51	50.095	12.51	-1.9191	784.28	176.07	2.8325	0.0022297	0.99777	0.0044595	0.086918	FALSE
human_exon_crispr_v1_043534	SH3RF1	156.9	86.434	156.9	86.434	-0.85275	2537.1	620.96	2.8278	0.0023432	0.99766	0.0046864	0.089315	FALSE
human_exon_crispr_v1_108956	WSB2	73.725	27.295	73.725	27.295	-1.401	1141.4	269.59	2.8278	0.0023401	0.99766	0.0046802	0.089315	FALSE
sgASB9_2	ASB9	55.766	95.533	55.766	95.533	0.76599	804.8	198.16	2.825	0.99764	0.0023645	0.0047289	0.089315	TRUE
human_exon_crispr_v1_105892	RNF41	144.61	77.336	144.61	77.336	-0.8944	2317.6	567.41	2.8244	0.0023685	0.99763	0.0047369	0.089315	FALSE
sgHIC1_9	HIC1	12.287	29.57	12.287	29.57	1.202	156.24	37.595	2.8186	0.99753	0.0024672	0.0049344	0.091709	TRUE
sgUBR5_5	UBR5	12.287	29.57	12.287	29.57	1.202	156.24	37.595	2.8186	0.99753	0.0024672	0.0049344	0.091709	TRUE
human_exon_crispr_v1_018258	RNF144A	12.287	29.57	12.287	29.57	1.202	156.24	37.595	2.8186	0.99753	0.0024672	0.0049344	0.091709	TRUE
human_exon_crispr_v1_036929	SIAH2	32.136	61.414	32.136	61.414	0.91345	439.58	108.01	2.8171	0.99757	0.0024257	0.0048513	0.091142	TRUE
sgKBTBD2_7	KBTBD2	10.397	26.158	10.397	26.158	1.2527	130.5	31.309	2.8167	0.9975	0.002505	0.0050099	0.091802	TRUE
sgBTBD17_3	BTBD17	51.04	88.709	51.04	88.709	0.78563	722.81	179.74	2.8097	0.99752	0.0024794	0.0049588	0.091802	TRUE
sgRFPL1_6	RFPL1	25.52	51.178	25.52	51.178	0.97636	338.88	83.833	2.8023	0.99746	0.0025436	0.0050872	0.092243	TRUE
sgTRAF5_9	TRAF5	25.52	51.178	25.52	51.178	0.97636	338.88	83.833	2.8023	0.99746	0.0025436	0.0050872	0.092243	TRUE
human_exon_crispr_v1_105893	RNF41	140.83	75.061	140.83	75.061	-0.89896	2215.5	551.02	2.8019	0.0025401	0.99746	0.0050801	0.092243	FALSE
sgHERC5_8	HERC5	148.39	80.748	148.39	80.748	-0.86988	2340.1	583.83	2.7996	0.0025579	0.99744	0.0051159	0.092441	FALSE
sgKCNG1_4	KCNG1	72.78	27.295	72.78	27.295	-1.3827	1093.9	265.78	2.79	0.0026315	0.99737	0.0052629	0.094769	FALSE
sgFBXW5_2	FBXW5	22.685	46.629	22.685	46.629	1.0079	295.72	73.658	2.7899	0.99735	0.0026467	0.0052934	0.09477	TRUE
human_exon_crispr_v1_035309	DTX3L	81.286	32.982	81.286	32.982	-1.2759	1223.8	300.26	2.7877	0.002653	0.99735	0.0053059	0.09477	FALSE
human_exon_crispr_v1_087488	BTRC	19.849	42.08	19.849	42.08	1.047	255.57	63.613	2.7873	0.99733	0.0026745	0.005349	0.094964	TRUE
sgTRIM11_3	TRIM11	172.02	98.945	172.02	98.945	-0.79177	2720.7	687.51	2.7871	0.0026588	0.99734	0.0053176	0.09477	FALSE
human_exon_crispr_v1_172205	GZF1	47.259	83.023	47.259	83.023	0.79996	651.98	165.13	2.7831	0.99731	0.0026926	0.0053852	0.094964	TRUE
sgUBE3B_3	UBE3B	124.77	63.689	124.77	63.689	-0.95915	1916.8	481.95	2.7821	0.0027005	0.9973	0.005401	0.094964	FALSE
sgKLHL36_8	KLHL36	52.931	90.984	52.931	90.984	0.77027	737.1	187.08	2.7821	0.9973	0.0027007	0.0054015	0.094964	TRUE
sgFBXW7_9	FBXW7	115.31	56.865	115.31	56.865	-1.0073	1760.2	441.77	2.7808	0.0027109	0.99729	0.0054219	0.095002	FALSE
sgPML_9	PML	90.738	39.805	90.738	39.805	-1.1688	1350.4	339.02	2.7662	0.0028352	0.99716	0.0056704	0.099022	FALSE
sgRNF145_3	RNF145	4.7259	14.785	4.7259	14.785	1.463	54.399	13.224	2.7661	0.99686	0.0031407	0.0062813	0.10377	TRUE
sgTRIM68_1	TRIM68	4.7259	14.785	4.7259	14.785	1.463	54.399	13.224	2.7661	0.99686	0.0031407	0.0062813	0.10377	TRUE
sgNEURL2_5	NEURL2	15.123	34.119	15.123	34.119	1.1231	187.62	47.203	2.7649	0.99711	0.0028874	0.0057748	0.099841	TRUE
sgPEX10_4	PEX10	15.123	34.119	15.123	34.119	1.1231	187.62	47.203	2.7649	0.99711	0.0028874	0.0057748	0.099841	TRUE
sgBTBD8_1	BTBD8	125.71	64.826	125.71	64.826	-0.94481	1903.2	485.99	2.7618	0.0028742	0.99713	0.0057484	0.099841	FALSE
sgTRIM67_6	TRIM67	163.52	93.258	163.52	93.258	-0.80355	2516.1	649.99	2.7558	0.0029272	0.99707	0.0058545	0.10029	FALSE
human_exon_crispr_v1_117836	ASB2	155.96	87.572	155.96	87.572	-0.82544	2386.1	616.83	2.7534	0.0029486	0.99705	0.0058971	0.10029	FALSE
sgFBXL16_7	FBXL16	23.63	47.766	23.63	47.766	0.98549	300.07	77.036	2.75	0.99701	0.0029905	0.0059811	0.10106	TRUE
sgMYNN_9	MYNN	23.63	47.766	23.63	47.766	0.98549	300.07	77.036	2.75	0.99701	0.0029905	0.0059811	0.10106	TRUE
sgBCL6_5	BCL6	0	7.9611	1.8904	7.9611	1.6324	51.948	4.8746	2.7496	0.99629	0.0037106	0.0074212	0.11098	TRUE
sgRBBP6_7	RBBP6	0	7.9611	1.8904	7.9611	1.6324	51.948	4.8746	2.7496	0.99629	0.0037106	0.0074212	0.11098	TRUE
sgRNF40_2	RNF40	1.8904	7.9611	1.8904	7.9611	1.6324	20.508	4.8746	2.7496	0.99629	0.0037106	0.0074212	0.11098	TRUE
sgSPOP_5	SPOP	1.8904	7.9611	1.8904	7.9611	1.6324	20.508	4.8746	2.7496	0.99629	0.0037106	0.0074212	0.11098	TRUE
sgTRIM11_4	TRIM11	1.8904	7.9611	1.8904	7.9611	1.6324	20.508	4.8746	2.7496	0.99629	0.0037106	0.0074212	0.11098	TRUE
sgTRIM52_5	TRIM52	1.8904	7.9611	1.8904	7.9611	1.6324	20.508	4.8746	2.7496	0.99629	0.0037106	0.0074212	0.11098	TRUE
sgUBR3_10	UBR3	0	7.9611	1.8904	7.9611	1.6324	51.948	4.8746	2.7496	0.99629	0.0037106	0.0074212	0.11098	TRUE
sgZBTB10_7	ZBTB10	0	7.9611	1.8904	7.9611	1.6324	51.948	4.8746	2.7496	0.99629	0.0037106	0.0074212	0.11098	TRUE
human_exon_crispr_v1_062924	RABGEF1	1.8904	7.9611	1.8904	7.9611	1.6324	20.508	4.8746	2.7496	0.99629	0.0037106	0.0074212	0.11098	TRUE
human_exon_crispr_v1_131781	AMFR	0	7.9611	1.8904	7.9611	1.6324	51.948	4.8746	2.7496	0.99629	0.0037106	0.0074212	0.11098	TRUE
human_exon_crispr_v1_136828	ANKFY1	1.8904	7.9611	1.8904	7.9611	1.6324	20.508	4.8746	2.7496	0.99629	0.0037106	0.0074212	0.11098	TRUE
human_exon_crispr_v1_176886	LTN1	1.8904	7.9611	1.8904	7.9611	1.6324	20.508	4.8746	2.7496	0.99629	0.0037106	0.0074212	0.11098	TRUE
sgTRIM10_4	TRIM10	50.095	13.648	50.095	13.648	-1.8025	729.24	176.07	2.7468	0.0029296	0.99707	0.0058593	0.10029	FALSE
sgKCNA2_10	KCNA2	7.5615	20.471	7.5615	20.471	1.3265	88.213	22.097	2.7463	0.99682	0.0031849	0.0063699	0.10392	TRUE
sgZBTB22_3	ZBTB22	7.5615	20.471	7.5615	20.471	1.3265	88.213	22.097	2.7463	0.99682	0.0031849	0.0063699	0.10392	TRUE
sgRNF121_2	RNF121	201.33	122.83	201.33	122.83	-0.70834	3127.4	818.25	2.7442	0.003033	0.99697	0.0060661	0.10216	FALSE
sgLRRC29_6	LRRC29	17.959	38.668	17.959	38.668	1.0651	222.08	56.995	2.7431	0.99693	0.0030694	0.0061387	0.10239	TRUE
sgPCGF5_3	PCGF5	17.959	38.668	17.959	38.668	1.0651	222.08	56.995	2.7431	0.99693	0.0030694	0.0061387	0.10239	TRUE
sgTRIM38_10	TRIM38	17.959	38.668	17.959	38.668	1.0651	222.08	56.995	2.7431	0.99693	0.0030694	0.0061387	0.10239	TRUE
human_exon_crispr_v1_015031	KLHL12	13.233	30.707	13.233	30.707	1.1556	159.18	40.775	2.7365	0.99684	0.0031649	0.0063299	0.10391	TRUE
human_exon_crispr_v1_150425	RNF165	13.233	30.707	13.233	30.707	1.1556	159.18	40.775	2.7365	0.99684	0.0031649	0.0063299	0.10391	TRUE
sgZBTB48_8	ZBTB48	27.411	53.453	27.411	53.453	0.93858	348.34	90.682	2.7348	0.99687	0.0031275	0.006255	0.10377	TRUE
human_exon_crispr_v1_119555	MKRN3	147.45	81.885	147.45	81.885	-0.84079	2195.1	579.72	2.7231	0.003234	0.99677	0.006468	0.10519	FALSE
sgBTBD6_8	BTBD6	35.917	65.963	35.917	65.963	0.85907	461.6	122.07	2.7194	0.99673	0.0032715	0.006543	0.10552	TRUE
sgASB15_4	ASB15	39.698	7.9611	39.698	7.9611	-2.1832	576.05	136.28	2.7186	0.0029429	0.99706	0.0058857	0.10029	FALSE
human_exon_crispr_v1_041049	LNX1	11.342	27.295	11.342	27.295	1.1969	133.12	34.439	2.7184	0.99663	0.0033697	0.0067393	0.10718	TRUE
sgRNF115_10	RNF115	60.492	20.471	60.492	20.471	-1.518	856.52	216.75	2.7184	0.0032604	0.99674	0.0065208	0.10552	FALSE
sgUBR3_4	UBR3	40.643	72.787	40.643	72.787	0.82529	527.38	139.86	2.718	0.99672	0.0032849	0.0065697	0.10552	TRUE
human_exon_crispr_v1_163271	FBXO27	40.643	72.787	40.643	72.787	0.82529	527.38	139.86	2.718	0.99672	0.0032849	0.0065697	0.10552	TRUE
sgMARCH8_6	sgMARCH8	9.4519	23.883	9.4519	23.883	1.2514	109.46	28.207	2.7172	0.99658	0.0034199	0.0068397	0.10786	TRUE
sgSPSB1_7	SPSB1	9.4519	23.883	9.4519	23.883	1.2514	109.46	28.207	2.7172	0.99658	0.0034199	0.0068397	0.10786	TRUE
sgBMI1_1	BMI1	24.575	48.904	24.575	48.904	0.96442	304.48	80.428	2.7128	0.99665	0.0033462	0.0066924	0.10683	TRUE
human_exon_crispr_v1_060780	FBXL18	86.012	37.531	86.012	37.531	-1.1752	1224.2	319.58	2.712	0.0033435	0.99666	0.0066869	0.10683	FALSE
human_exon_crispr_v1_038458	RNF168	3.7808	12.51	3.7808	12.51	1.4987	41.227	10.367	2.7112	0.99619	0.0038097	0.0076193	0.11264	TRUE
human_exon_crispr_v1_094400	DDB1	3.7808	12.51	3.7808	12.51	1.4987	41.227	10.367	2.7112	0.99619	0.0038097	0.0076193	0.11264	TRUE
human_exon_crispr_v1_133581	SF3B3	3.7808	12.51	3.7808	12.51	1.4987	41.227	10.367	2.7112	0.99619	0.0038097	0.0076193	0.11264	TRUE
human_exon_crispr_v1_022969	RNF149	16.068	35.256	16.068	35.256	1.0869	190.96	50.448	2.7015	0.99651	0.0034927	0.0069854	0.10983	TRUE
human_exon_crispr_v1_146796	TRIM65	86.012	134.2	86.012	134.2	0.63581	1175.3	319.58	2.6956	0.99649	0.0035132	0.0070265	0.11014	TRUE
sgNEURL_2	NEURL	18.904	39.805	18.904	39.805	1.0357	225.78	60.296	2.6918	0.99642	0.0035806	0.0071611	0.11098	TRUE
sgCHFR_8	CHFR	73.725	29.57	73.725	29.57	-1.2895	1023.8	269.59	2.6892	0.0035772	0.99642	0.0071544	0.11098	FALSE
sgPCGF6_2	PCGF6	2.8356	10.236	2.8356	10.236	1.5506	29.922	7.5774	2.6883	0.99577	0.004232	0.0084639	0.12034	TRUE
sgPHRF1_5	PHRF1	2.8356	10.236	2.8356	10.236	1.5506	29.922	7.5774	2.6883	0.99577	0.004232	0.0084639	0.12034	TRUE
sgTRIM48_5	TRIM48	2.8356	10.236	2.8356	10.236	1.5506	29.922	7.5774	2.6883	0.99577	0.004232	0.0084639	0.12034	TRUE
sgTRIM49_6	TRIM49	2.8356	10.236	2.8356	10.236	1.5506	29.922	7.5774	2.6883	0.99577	0.004232	0.0084639	0.12034	TRUE
human_exon_crispr_v1_119661	UBE3A	98.3	46.629	98.3	46.629	-1.0599	1380.1	370.35	2.685	0.0036267	0.99637	0.0072535	0.11098	FALSE
sgBTBD9_6	BTBD9	48.205	83.023	48.205	83.023	0.77198	617.17	168.77	2.6801	0.99632	0.00368	0.00736	0.11098	TRUE
sgTRIM46_10	TRIM46	38.753	7.9611	38.753	7.9611	-2.1493	540.41	132.72	2.6728	0.0033778	0.99662	0.0067556	0.10718	FALSE
sgZFAND3_2	ZFAND3	89.793	40.943	89.793	40.943	-1.1142	1237.9	335.12	2.6685	0.0038092	0.99619	0.0076184	0.11264	FALSE
sgKCTD15_7	KCTD15	83.177	36.393	83.177	36.393	-1.1706	1139.6	307.97	2.6658	0.0038387	0.99616	0.0076775	0.11318	FALSE
human_exon_crispr_v1_072026	UBR5	14.178	31.844	14.178	31.844	1.1137	162.21	43.978	2.664	0.99607	0.0039251	0.0078502	0.11443	TRUE
sgOSTM1_4	OSTM1	71.834	114.87	71.834	114.87	0.66978	938.5	261.97	2.6587	0.99608	0.0039224	0.0078448	0.11443	TRUE
human_exon_crispr_v1_007234	RNF220	125.71	67.1	125.71	67.1	-0.8958	1759.1	485.99	2.6586	0.0039231	0.99608	0.0078462	0.11443	FALSE
sgZFAND5_9	ZFAND5	50.095	85.297	50.095	85.297	0.75613	630.4	176.07	2.6529	0.99601	0.0039904	0.0079808	0.11601	TRUE
sgFBXL6_8	FBXL6	6.6163	18.197	6.6163	18.197	1.3337	71.092	19.096	2.65	0.9957	0.0043039	0.0086078	0.12141	TRUE
sgASB15_2	ASB15	30.246	56.865	30.246	56.865	0.88901	362.92	101.05	2.648	0.99595	0.0040532	0.0081064	0.11751	TRUE
sgSPSB1_9	SPSB1	129.49	188.79	129.49	188.79	0.54046	1773.8	502.17	2.6462	0.99593	0.0040697	0.0081394	0.11766	TRUE
sgRNF14_9	RNF14	17.013	36.393	17.013	36.393	1.0537	194.37	53.713	2.6443	0.99587	0.0041345	0.0082689	0.1192	TRUE
sgBTBD9_3	BTBD9	109.64	55.727	109.64	55.727	-0.96378	1494.1	417.83	2.6376	0.0041748	0.99583	0.0083495	0.12003	FALSE
sgTRIM4_4	TRIM4	12.287	28.432	12.287	28.432	1.1473	135.84	37.595	2.6331	0.99567	0.0043277	0.0086553	0.12141	TRUE
human_exon_crispr_v1_002988	FBXO42	12.287	28.432	12.287	28.432	1.1473	135.84	37.595	2.6331	0.99567	0.0043277	0.0086553	0.12141	TRUE
human_exon_crispr_v1_020587	FBXO11	12.287	28.432	12.287	28.432	1.1473	135.84	37.595	2.6331	0.99567	0.0043277	0.0086553	0.12141	TRUE
sgWDSUB1_4	WDSUB1	75.615	31.844	75.615	31.844	-1.222	1001.2	277.23	2.6289	0.0042807	0.99572	0.0085615	0.1214	FALSE
human_exon_crispr_v1_024796	KLHL41	46.314	79.611	46.314	79.611	0.76869	564.33	161.49	2.6201	0.9956	0.0043956	0.0087913	0.12298	TRUE
sgFBXW8_9	FBXW8	135.16	75.061	135.16	75.061	-0.84009	1844.5	526.54	2.6192	0.0044073	0.99559	0.0088146	0.12298	FALSE
sgCCNB1IP1_2	CCNB1IP1	110.59	56.865	110.59	56.865	-0.94741	1482.1	421.81	2.6158	0.0044514	0.99555	0.0089027	0.12387	FALSE
human_exon_crispr_v1_025806	KLHL41	27.411	52.316	27.411	52.316	0.90813	318.05	90.682	2.6153	0.99553	0.004466	0.0089319	0.12387	TRUE
human_exon_crispr_v1_133584	SF3B3	10.397	25.02	10.397	25.02	1.191	111.85	31.309	2.6135	0.99537	0.0046276	0.0092553	0.12742	TRUE
human_exon_crispr_v1_133585	SF3B3	10.397	25.02	10.397	25.02	1.191	111.85	31.309	2.6135	0.99537	0.0046276	0.0092553	0.12742	TRUE
sgRFPL1_2	RFPL1	8.5067	21.609	8.5067	21.609	1.2499	90.263	25.135	2.6133	0.99531	0.004694	0.009388	0.12857	TRUE
human_exon_crispr_v1_156298	2024-03-02	8.5067	21.609	8.5067	21.609	1.2499	90.263	25.135	2.6133	0.99531	0.004694	0.009388	0.12857	TRUE
human_exon_crispr_v1_078565	TRIM32	165.41	98.945	165.41	98.945	-0.73552	2244.7	658.31	2.5904	0.0047932	0.99521	0.0095864	0.13094	FALSE
sgKCTD3_7	KCTD3	26.465	2.2746	26.465	2.2746	-3.0682	377.81	87.251	2.5898	0.0025041	0.9975	0.0050081	0.091802	FALSE
human_exon_crispr_v1_154725	UHRF1	55.766	92.121	55.766	92.121	0.71407	671.1	198.16	2.5826	0.9951	0.0049034	0.0098068	0.1336	TRUE
sgASB15_1	ASB15	90.738	43.217	90.738	43.217	-1.0529	1167	339.02	2.5809	0.0049266	0.99507	0.0098533	0.13388	FALSE
sgRNF125_9	RNF125	104.92	53.453	104.92	53.453	-0.95984	1361.1	397.98	2.5797	0.0049443	0.99506	0.0098886	0.13401	FALSE
human_exon_crispr_v1_026489	2024-03-04	86.957	133.06	86.957	133.06	0.60804	1074.8	323.46	2.5636	0.99482	0.0051799	0.01036	0.13975	TRUE
human_exon_crispr_v1_136830	ANKFY1	82.232	37.531	82.232	37.531	-1.1111	1036.4	304.11	2.5633	0.0051831	0.99482	0.010366	0.13975	FALSE
sgFBXW2_9	FBXW2	21.739	43.217	21.739	43.217	0.95942	237.28	70.295	2.5617	0.99477	0.0052328	0.010466	0.1402	TRUE
human_exon_crispr_v1_154895	ZNRF4	21.739	43.217	21.739	43.217	0.95942	237.28	70.295	2.5617	0.99477	0.0052328	0.010466	0.1402	TRUE
human_exon_crispr_v1_156577	FBXL12	29.301	54.59	29.301	54.59	0.87547	327.35	97.58	2.5601	0.99476	0.0052401	0.01048	0.1402	TRUE
sgKCNA1_5	KCNA1	44.424	76.199	44.424	76.199	0.76513	513.87	154.25	2.5584	0.99474	0.0052584	0.010517	0.14033	TRUE
sgLNX2_3	LNX2	34.027	61.414	34.027	61.414	0.83341	383.05	115.02	2.5536	0.99467	0.0053344	0.010669	0.14092	TRUE
human_exon_crispr_v1_060777	FBXL18	34.027	61.414	34.027	61.414	0.83341	383.05	115.02	2.5536	0.99467	0.0053344	0.010669	0.14092	TRUE
human_exon_crispr_v1_179646	HIC2	34.027	61.414	34.027	61.414	0.83341	383.05	115.02	2.5536	0.99467	0.0053344	0.010669	0.14092	TRUE
sgASB4_7	ASB4	5.6711	15.922	5.6711	15.922	1.3429	55.822	16.136	2.5519	0.99418	0.0058163	0.011633	0.14813	TRUE
sgBTBD17_2	BTBD17	5.6711	15.922	5.6711	15.922	1.3429	55.822	16.136	2.5519	0.99418	0.0058163	0.011633	0.14813	TRUE
sgKCNS3_4	KCNS3	5.6711	15.922	5.6711	15.922	1.3429	55.822	16.136	2.5519	0.99418	0.0058163	0.011633	0.14813	TRUE
sgPEX10_2	PEX10	5.6711	15.922	5.6711	15.922	1.3429	55.822	16.136	2.5519	0.99418	0.0058163	0.011633	0.14813	TRUE
sgRAB40A_8	RAB40A	5.6711	15.922	5.6711	15.922	1.3429	55.822	16.136	2.5519	0.99418	0.0058163	0.011633	0.14813	TRUE
sgKLHL18_9	KLHL18	89.793	136.48	89.793	136.48	0.59852	1101.5	335.12	2.5501	0.99461	0.0053852	0.01077	0.1419	TRUE
sgTRIM37_8	TRIM37	32.136	5.6865	32.136	5.6865	-2.3091	407.12	108.01	2.545	0.0044748	0.99553	0.0089495	0.12387	FALSE
sgRNF114_1	RNF114	59.547	96.67	59.547	96.67	0.68986	699.05	213.02	2.5435	0.99451	0.005487	0.010974	0.14385	TRUE
sgKCNA6_9	KCNA6	39.698	69.375	39.698	69.375	0.79011	448.8	136.28	2.5421	0.99449	0.0055108	0.011022	0.14411	TRUE
sgFBXL14_9	FBXL14	16.068	34.119	16.068	34.119	1.0409	168.5	50.448	2.5414	0.99441	0.0055869	0.011174	0.14537	TRUE
sgBTBD17_5	BTBD17	25.52	2.2746	25.52	2.2746	-3.0177	347	83.833	2.5388	0.0029112	0.99709	0.0058224	0.10029	FALSE
sgFBXO8_1	FBXO8	185.26	116	185.26	116	-0.67074	2430.5	746.27	2.5351	0.0056212	0.99438	0.011242	0.14554	FALSE
sgKLHL10_5	KLHL10	51.04	17.059	51.04	17.059	-1.5269	618.33	179.74	2.5346	0.0055583	0.99444	0.011117	0.14499	FALSE
sgRBCK1_7	RBCK1	46.314	78.473	46.314	78.473	0.7482	525.96	161.49	2.5306	0.99431	0.0056939	0.011388	0.14705	TRUE
sgRNF135_3	RNF135	37.808	9.0984	37.808	9.0984	-1.9422	459.73	129.16	2.5262	0.005329	0.99467	0.010658	0.14092	FALSE
sgFBXL14_3	FBXL14	11.342	26.158	11.342	26.158	1.1378	114.35	34.439	2.5246	0.99405	0.0059499	0.0119	0.14958	TRUE
sgHERC1_8	HERC1	11.342	26.158	11.342	26.158	1.1378	114.35	34.439	2.5246	0.99405	0.0059499	0.0119	0.14958	TRUE
sgTTC3_1	TTC3	11.342	26.158	11.342	26.158	1.1378	114.35	34.439	2.5246	0.99405	0.0059499	0.0119	0.14958	TRUE
sgOTUD7B_4	OTUD7B	39.698	10.236	39.698	10.236	-1.8569	479.81	136.28	2.5237	0.0054713	0.99453	0.010943	0.1438	FALSE
sgTRIM38_9	TRIM38	43.479	12.51	43.479	12.51	-1.7191	522.81	150.64	2.5232	0.0056177	0.99438	0.011235	0.14554	FALSE
sgRFFL_10	RFFL	158.79	95.533	158.79	95.533	-0.7271	2032.7	629.24	2.5218	0.0058375	0.99416	0.011675	0.14819	FALSE
sgFBXO32_2	FBXO32	59.547	22.746	59.547	22.746	-1.3504	714.69	213.02	2.5215	0.005821	0.99418	0.011642	0.14813	FALSE
sgHERC2_3	HERC2	27.411	3.4119	27.411	3.4119	-2.687	352.54	90.682	2.5201	0.0038748	0.99613	0.0077496	0.11392	FALSE
human_exon_crispr_v1_176500	ZBTB46	90.738	44.355	90.738	44.355	-1.0163	1109.3	339.02	2.5191	0.0058817	0.99412	0.011763	0.14895	FALSE
sgRAB40A_2	RAB40A	31.191	56.865	31.191	56.865	0.84602	336.85	104.52	2.5112	0.99398	0.0060234	0.012047	0.15066	TRUE
human_exon_crispr_v1_131784	AMFR	103.03	53.453	103.03	53.453	-0.93386	1261.1	390.06	2.51	0.0060362	0.99396	0.012072	0.15066	FALSE
human_exon_crispr_v1_156570	FBXL12	100.19	148.99	100.19	148.99	0.56776	1202.1	378.22	2.509	0.99395	0.0060531	0.012106	0.15072	TRUE
sgRNF138_6	RNF138	7.5615	19.334	7.5615	19.334	1.248	72.917	22.097	2.5044	0.99352	0.0064824	0.012965	0.15582	TRUE
sgTRIM15_8	TRIM15	7.5615	19.334	7.5615	19.334	1.248	72.917	22.097	2.5044	0.99352	0.0064824	0.012965	0.15582	TRUE
human_exon_crispr_v1_146798	TRIM65	7.5615	19.334	7.5615	19.334	1.248	72.917	22.097	2.5044	0.99352	0.0064824	0.012965	0.15582	TRUE
sgZFPL1_5	ZFPL1	9.4519	22.746	9.4519	22.746	1.1839	92.436	28.207	2.5031	0.9936	0.0063957	0.012791	0.15582	TRUE
human_exon_crispr_v1_112022	RCBTB2	149.34	88.709	149.34	88.709	-0.7449	1868.8	587.95	2.5005	0.0062011	0.9938	0.012402	0.15367	FALSE
sgTRIM28_5	TRIM28	101.14	52.316	101.14	52.316	-0.93785	1223.4	382.17	2.4973	0.0062571	0.99374	0.012514	0.15469	FALSE
sgTRIM4_5	TRIM4	62.383	25.02	62.383	25.02	-1.2844	732.96	224.23	2.4951	0.0062809	0.99372	0.012562	0.15476	FALSE
sgTRIM37_4	TRIM37	42.534	72.787	42.534	72.787	0.76124	465.76	147.04	2.4949	0.9937	0.0063005	0.012601	0.15476	TRUE
sgASB7_5	ASB7	14.178	30.707	14.178	30.707	1.0628	141.53	43.978	2.4925	0.99355	0.0064477	0.012895	0.15582	TRUE
sgKCTD2_5	KCTD2	14.178	30.707	14.178	30.707	1.0628	141.53	43.978	2.4925	0.99355	0.0064477	0.012895	0.15582	TRUE
sgRNF169_6	RNF169	116.26	63.689	116.26	63.689	-0.85811	1412.5	445.77	2.4899	0.0063891	0.99361	0.012778	0.15582	FALSE
sgCPSF1_10	CPSF1	50.095	17.059	50.095	17.059	-1.5004	583.16	176.07	2.4896	0.0063143	0.99369	0.012629	0.15476	FALSE
sgKLHL7_1	KLHL7	17.013	35.256	17.013	35.256	1.0092	171.76	53.713	2.4892	0.99353	0.0064679	0.012936	0.15582	TRUE
sgKCNC4_10	KCNC4	73.725	32.982	73.725	32.982	-1.1368	862.55	269.59	2.4814	0.0065391	0.99346	0.013078	0.15682	FALSE
sgCISH_10	CISH	43.479	73.924	43.479	73.924	0.75232	471.5	150.64	2.4806	0.99344	0.0065598	0.01312	0.15695	TRUE
sgRNF133_5	RNF133	37.808	65.963	37.808	65.963	0.78703	403.91	129.16	2.4774	0.99338	0.0066195	0.013239	0.15802	TRUE
sgMDM4_7	MDM4	109.64	59.139	109.64	59.139	-0.87952	1305.1	417.83	2.4707	0.0067428	0.99326	0.013486	0.16059	FALSE
sgUHRF2_6	UHRF2	95.464	142.16	95.464	142.16	0.56958	1101.1	358.57	2.4661	0.99317	0.0068298	0.01366	0.16202	TRUE
sgFBXO9_4	FBXO9	201.33	130.79	201.33	130.79	-0.61845	2516.4	818.25	2.4659	0.0068339	0.99317	0.013668	0.16202	FALSE
sgTRIM5_2	TRIM5	24.575	46.629	24.575	46.629	0.89711	249.29	80.428	2.4592	0.99302	0.0069845	0.013969	0.1648	TRUE
sgTRIM22_6	TRIM22	60.492	96.67	60.492	96.67	0.66751	663.31	216.75	2.4573	0.993	0.0069985	0.013997	0.1648	TRUE
sgHERC5_10	HERC5	4.7259	13.648	4.7259	13.648	1.3551	42.403	13.224	2.4534	0.99216	0.0078353	0.015671	0.17472	TRUE
human_exon_crispr_v1_000645	MIB2	4.7259	13.648	4.7259	13.648	1.3551	42.403	13.224	2.4534	0.99216	0.0078353	0.015671	0.17472	TRUE
human_exon_crispr_v1_032325	ARIH2	4.7259	13.648	4.7259	13.648	1.3551	42.403	13.224	2.4534	0.99216	0.0078353	0.015671	0.17472	TRUE
sgFBXW4_1	FBXW4	185.26	118.28	185.26	118.28	-0.64296	2271	746.27	2.4518	0.007107	0.99289	0.014214	0.16697	FALSE
human_exon_crispr_v1_179459	KLHL22	98.3	51.178	98.3	51.178	-0.92834	1139.2	370.35	2.4486	0.007171	0.99283	0.014342	0.1678	FALSE
sgZBTB2_3	ZBTB2	93.574	47.766	93.574	47.766	-0.95555	1078.2	350.74	2.4459	0.0072236	0.99278	0.014447	0.16819	FALSE
human_exon_crispr_v1_177392	TTC3	39.698	68.238	39.698	68.238	0.7666	414.61	136.28	2.4447	0.99275	0.0072508	0.014502	0.16845	TRUE
sgOSTM1_9	OSTM1	49.15	17.059	49.15	17.059	-1.4735	549.08	172.42	2.4439	0.0071742	0.99283	0.014348	0.1678	FALSE
sgFBXW4_7	FBXW4	30.246	5.6865	30.246	5.6865	-2.2244	347.95	101.05	2.4432	0.0059755	0.99402	0.011951	0.14986	FALSE
sgKCTD21_3	KCTD21	17.959	36.393	17.959	36.393	0.97993	175.07	56.995	2.4419	0.99263	0.00737	0.01474	0.17008	TRUE
human_exon_crispr_v1_131067	TRIM72	17.959	36.393	17.959	36.393	0.97993	175.07	56.995	2.4419	0.99263	0.00737	0.01474	0.17008	TRUE
sgRNF128_9	RNF128	116.26	64.826	116.26	64.826	-0.83296	1350.4	445.77	2.436	0.0074248	0.99258	0.01485	0.17059	FALSE
human_exon_crispr_v1_103872	PDZRN4	57.657	22.746	57.657	22.746	-1.3046	641	205.58	2.4349	0.0074202	0.99258	0.01484	0.17059	FALSE
sgUBOX5_6	UBOX5	45.369	14.785	45.369	14.785	-1.5546	502.34	157.87	2.4342	0.0073114	0.99269	0.014623	0.16948	FALSE
human_exon_crispr_v1_000649	MIB2	87.903	131.93	87.903	131.93	0.58033	978.94	327.34	2.4332	0.99252	0.0074824	0.014965	0.17116	TRUE
human_exon_crispr_v1_000650	MIB2	87.903	131.93	87.903	131.93	0.58033	978.94	327.34	2.4332	0.99252	0.0074824	0.014965	0.17116	TRUE
sgBIRC8_7	BIRC8	25.52	47.766	25.52	47.766	0.8788	253.39	83.833	2.4297	0.99242	0.0075762	0.015152	0.17217	TRUE
human_exon_crispr_v1_117832	ASB2	25.52	47.766	25.52	47.766	0.8788	253.39	83.833	2.4297	0.99242	0.0075762	0.015152	0.17217	TRUE
sgPEX2_9	PEX2	40.643	69.375	40.643	69.375	0.75698	420.02	139.86	2.4295	0.99244	0.0075621	0.015124	0.17217	TRUE
sgTRIM11_8	TRIM11	37.808	10.236	37.808	10.236	-1.7883	417.56	129.16	2.4261	0.0071953	0.9928	0.014391	0.16791	FALSE
human_exon_crispr_v1_016896	TRIM17	21.739	42.08	21.739	42.08	0.92182	212.37	70.295	2.4261	0.99233	0.0076683	0.015337	0.17388	TRUE
human_exon_crispr_v1_163277	FBXO27	94.519	48.904	94.519	48.904	-0.93664	1068	354.65	2.4222	0.0077132	0.99229	0.015426	0.17452	FALSE
human_exon_crispr_v1_007237	RNF220	30.246	54.59	30.246	54.59	0.83116	302.65	101.05	2.4218	0.99227	0.0077327	0.015465	0.17458	TRUE
sgFBXO31_7	FBXO31	85.067	42.08	85.067	42.08	-0.99845	951.88	315.71	2.4193	0.0077736	0.99223	0.015547	0.17472	FALSE
sgTNFAIP1_1	TNFAIP1	68.999	30.707	68.999	30.707	-1.1425	762.24	250.59	2.4189	0.0077766	0.99222	0.015553	0.17472	FALSE
sgZFPL1_4	ZFPL1	117.2	65.963	117.2	65.963	-0.81983	1339.5	449.78	2.4161	0.007844	0.99216	0.015688	0.17472	FALSE
sgKBTBD8_9	KBTBD8	114.37	164.91	114.37	164.91	0.52414	1287.8	437.77	2.4155	0.99214	0.0078563	0.015713	0.17472	TRUE
human_exon_crispr_v1_107052	KCNC2	56.711	90.984	56.711	90.984	0.67252	595.4	201.86	2.4122	0.99207	0.0079286	0.015857	0.17558	TRUE
human_exon_crispr_v1_130202	KCTD13	73.725	34.119	73.725	34.119	-1.0893	812.6	269.59	2.4122	0.0079254	0.99207	0.015851	0.17558	FALSE
sgRFFL_4	RFFL	10.397	23.883	10.397	23.883	1.1265	94.71	31.309	2.4102	0.99177	0.0082317	0.016463	0.18037	TRUE
sgSTUB1_5	STUB1	10.397	23.883	10.397	23.883	1.1265	94.71	31.309	2.4102	0.99177	0.0082317	0.016463	0.18037	TRUE
human_exon_crispr_v1_160637	KLHL26	10.397	23.883	10.397	23.883	1.1265	94.71	31.309	2.4102	0.99177	0.0082317	0.016463	0.18037	TRUE
human_exon_crispr_v1_132510	FBXL8	26.465	48.904	26.465	48.904	0.86154	257.55	87.251	2.4022	0.99183	0.0081677	0.016335	0.18028	TRUE
sgZBTB48_5	ZBTB48	27.411	4.5492	27.411	4.5492	-2.3561	306.84	90.682	2.4007	0.0061957	0.9938	0.012391	0.15367	FALSE
sgUBR2_7	UBR2	58.602	23.883	58.602	23.883	-1.2602	631.89	209.29	2.3999	0.0081756	0.99182	0.016351	0.18028	FALSE
sgMEX3B_5	MEX3B	221.17	148.99	221.17	148.99	-0.56687	2630.8	908.03	2.3956	0.0082961	0.9917	0.016592	0.1814	FALSE
sgNEDD4_7	NEDD4	22.685	43.217	22.685	43.217	0.90066	216.14	73.658	2.3924	0.9916	0.0084037	0.016807	0.1826	TRUE
sgUBR2_6	UBR2	29.301	5.6865	29.301	5.6865	-2.18	320.23	97.58	2.3905	0.0069147	0.99309	0.013829	0.16356	FALSE
sgCCIN_5	CCIN	6.6163	17.059	6.6163	17.059	1.2456	57.421	19.096	2.3898	0.99098	0.0090153	0.018031	0.18956	TRUE
sgRNF180_1	RNF180	6.6163	17.059	6.6163	17.059	1.2456	57.421	19.096	2.3898	0.99098	0.0090153	0.018031	0.18956	TRUE
sgTRIM55_1	TRIM55	6.6163	17.059	6.6163	17.059	1.2456	57.421	19.096	2.3898	0.99098	0.0090153	0.018031	0.18956	TRUE
human_exon_crispr_v1_030632	FBXL2	6.6163	17.059	6.6163	17.059	1.2456	57.421	19.096	2.3898	0.99098	0.0090153	0.018031	0.18956	TRUE
human_exon_crispr_v1_032320	ARIH2	69.944	31.844	69.944	31.844	-1.111	753.06	254.38	2.3888	0.0084459	0.99155	0.016892	0.18314	FALSE
sgBRCA1_4	BRCA1	8.5067	20.471	8.5067	20.471	1.1754	74.868	25.135	2.3865	0.99109	0.008905	0.01781	0.18915	TRUE
sgCCNF_8	CCNF	8.5067	20.471	8.5067	20.471	1.1754	74.868	25.135	2.3865	0.99109	0.008905	0.01781	0.18915	TRUE
human_exon_crispr_v1_087721	FBXL15	8.5067	20.471	8.5067	20.471	1.1754	74.868	25.135	2.3865	0.99109	0.008905	0.01781	0.18915	TRUE
human_exon_crispr_v1_131908	RSPRY1	70.889	109.18	70.889	109.18	0.61602	741.57	258.17	2.3831	0.99142	0.0085839	0.017168	0.18536	TRUE
sgWSB1_6	WSB1	54.821	21.609	54.821	21.609	-1.3039	580.19	194.46	2.3817	0.008575	0.99143	0.01715	0.18536	FALSE
sgTRIM43_10	TRIM43	13.233	28.432	13.233	28.432	1.0482	119.6	40.775	2.3803	0.99118	0.0088171	0.017634	0.18844	TRUE
sgZFPL1_3	ZFPL1	13.233	28.432	13.233	28.432	1.0482	119.6	40.775	2.3803	0.99118	0.0088171	0.017634	0.18844	TRUE
human_exon_crispr_v1_042923	RNF150	32.136	56.865	32.136	56.865	0.80427	311.86	108.01	2.3793	0.99132	0.0086804	0.017361	0.18705	TRUE
sgRFFL_6	RFFL	40.643	12.51	40.643	12.51	-1.624	427.89	139.86	2.3789	0.0083913	0.99161	0.016783	0.1826	FALSE
human_exon_crispr_v1_152819	MEX3D	37.808	64.826	37.808	64.826	0.76232	371.52	129.16	2.3774	0.99128	0.0087224	0.017445	0.18757	TRUE
sgFBXL16_3	FBXL16	27.411	50.041	27.411	50.041	0.84523	261.75	90.682	2.3765	0.99124	0.008757	0.017514	0.18792	TRUE
sgKLHL6_5	KLHL6	59.547	25.02	59.547	25.02	-1.2184	623.05	213.02	2.3656	0.0089777	0.99102	0.017955	0.18956	FALSE
sgRNF175_5	RNF175	23.63	44.355	23.63	44.355	0.88084	219.96	77.036	2.3613	0.99086	0.0091391	0.018278	0.19118	TRUE
sgZBTB16_3	ZBTB16	23.63	44.355	23.63	44.355	0.88084	219.96	77.036	2.3613	0.99086	0.0091391	0.018278	0.19118	TRUE
sgFBXO9_10	FBXO9	33.082	58.002	33.082	58.002	0.79177	316.53	111.51	2.3599	0.99085	0.0091477	0.018295	0.19118	TRUE
sgLRRC29_7	LRRC29	19.849	38.668	19.849	38.668	0.928	181.88	63.613	2.3595	0.99079	0.009208	0.018416	0.19206	TRUE
sgANKIB1_9	ANKIB1	3.7808	11.373	3.7808	11.373	1.3719	30.838	10.367	2.358	0.98956	0.010442	0.020884	0.2057	TRUE
sgKDM2A_8	KDM2A	3.7808	11.373	3.7808	11.373	1.3719	30.838	10.367	2.358	0.98956	0.010442	0.020884	0.2057	TRUE
sgRNF141_5	RNF141	3.7808	11.373	3.7808	11.373	1.3719	30.838	10.367	2.358	0.98956	0.010442	0.020884	0.2057	TRUE
sgRNF152_5	RNF152	3.7808	11.373	3.7808	11.373	1.3719	30.838	10.367	2.358	0.98956	0.010442	0.020884	0.2057	TRUE
human_exon_crispr_v1_091554	TRIM3	3.7808	11.373	3.7808	11.373	1.3719	30.838	10.367	2.358	0.98956	0.010442	0.020884	0.2057	TRUE
sgKCNS1_8	KCNS1	112.48	63.689	112.48	63.689	-0.81083	1213.9	429.78	2.3534	0.0093009	0.9907	0.018602	0.19361	FALSE
sgKCTD6_7	KCTD6	212.67	143.3	212.67	143.3	-0.56631	2429.3	869.44	2.3526	0.0093221	0.99068	0.018644	0.19366	FALSE
sgRNF186_10	RNF186	28.356	51.178	28.356	51.178	0.82981	266	94.125	2.3524	0.99066	0.0093424	0.018685	0.1937	TRUE
human_exon_crispr_v1_087490	BTRC	39.698	67.1	39.698	67.1	0.74271	381.81	136.28	2.3473	0.99054	0.0094584	0.018917	0.19571	TRUE
sgFBXL16_4	FBXL16	128.55	76.199	128.55	76.199	-0.74681	1393.2	498.12	2.3454	0.0095024	0.9905	0.019005	0.19615	FALSE
human_exon_crispr_v1_100720	VPS11	261.82	184.24	261.82	184.24	-0.50465	3032.1	1094.6	2.3447	0.0095202	0.99048	0.01904	0.19615	FALSE
sgKCNA7_5	KCNA7	87.903	45.492	87.903	45.492	-0.93525	923.22	327.34	2.3441	0.0095361	0.99046	0.019072	0.19615	FALSE
sgRAB40AL_5	RAB40AL	184.31	120.55	184.31	120.55	-0.60837	2055.3	742.06	2.3406	0.0096273	0.99037	0.019255	0.19725	FALSE
sgBTBD8_4	BTBD8	120.98	70.512	120.98	70.512	-0.77043	1296.6	465.84	2.3385	0.0096813	0.99032	0.019363	0.19796	FALSE
sgPJA1_7	PJA1	24.575	45.492	24.575	45.492	0.86225	223.83	80.428	2.3323	0.99013	0.0098715	0.019743	0.20146	TRUE
sgKCNS1_7	KCNS1	11.342	25.02	11.342	25.02	1.076	97.071	34.439	2.3308	0.98985	0.010152	0.020304	0.2037	TRUE
sgTRIM68_9	TRIM68	11.342	25.02	11.342	25.02	1.076	97.071	34.439	2.3308	0.98985	0.010152	0.020304	0.2037	TRUE
sgMSL2_3	MSL2	39.698	12.51	39.698	12.51	-1.5909	398.49	136.28	2.3289	0.0095992	0.9904	0.019198	0.19706	FALSE
sgRCBTB1_5	RCBTB1	179.59	117.14	179.59	117.14	-0.61217	1971.7	721.03	2.3255	0.010022	0.98998	0.020045	0.2037	FALSE
sgKCNC4_1	KCNC4	20.794	39.805	20.794	39.805	0.90482	185.36	66.946	2.3235	0.98987	0.010132	0.020263	0.2037	TRUE
sgZBTB20_5	ZBTB20	20.794	39.805	20.794	39.805	0.90482	185.36	66.946	2.3235	0.98987	0.010132	0.020263	0.2037	TRUE
human_exon_crispr_v1_154733	UHRF1	20.794	39.805	20.794	39.805	0.90482	185.36	66.946	2.3235	0.98987	0.010132	0.020263	0.2037	TRUE
sgFBXL14_10	FBXL14	17.013	0	17.013	0	-4.171	251.27	53.713	2.3214	0.012151	0.98785	0.024301	0.22423	FALSE
sgKCTD7_7	KCTD7	41.588	69.375	41.588	69.375	0.7246	392.28	143.44	2.32	0.98983	0.010172	0.020344	0.2037	TRUE
human_exon_crispr_v1_087788	TRIM8	41.588	69.375	41.588	69.375	0.7246	392.28	143.44	2.32	0.98983	0.010172	0.020344	0.2037	TRUE
sgSOCS6_5	SOCS6	88.848	46.629	88.848	46.629	-0.91564	913.9	331.23	2.3197	0.010177	0.98982	0.020354	0.2037	FALSE
sgZBTB48_10	ZBTB48	69.944	106.91	69.944	106.91	0.60502	690.69	254.38	2.3175	0.98976	0.01024	0.020479	0.20456	TRUE
sgRNF103_2	RNF103	74.67	36.393	74.67	36.393	-1.0169	755.61	273.41	2.3149	0.010307	0.98969	0.020613	0.2055	FALSE
sgZBTB20_8	ZBTB20	112.48	160.36	112.48	160.36	0.50786	1155.2	429.78	2.3096	0.98955	0.010455	0.020909	0.2057	TRUE
sgKLHL36_7	KLHL36	30.246	53.453	30.246	53.453	0.80133	274.64	101.05	2.3086	0.9895	0.010496	0.020992	0.2057	TRUE
human_exon_crispr_v1_179574	LZTR1	30.246	53.453	30.246	53.453	0.80133	274.64	101.05	2.3086	0.9895	0.010496	0.020992	0.2057	TRUE
sgTRIM46_4	TRIM46	99.245	54.59	99.245	54.59	-0.85063	1018.9	374.28	2.3082	0.010495	0.98951	0.02099	0.2057	FALSE
sgTRIM9_10	TRIM9	35.917	61.414	35.917	61.414	0.75757	330.79	122.07	2.3077	0.98949	0.010514	0.021028	0.2057	TRUE
sgRNFT1_4	RNFT1	120.04	70.512	120.04	70.512	-0.75921	1247.8	461.82	2.3046	0.010593	0.98941	0.021186	0.20685	FALSE
human_exon_crispr_v1_177391	TTC3	77.506	38.668	77.506	38.668	-0.98482	776.43	284.88	2.301	0.010693	0.98931	0.021387	0.20803	FALSE
human_exon_crispr_v1_020584	FBXO11	54.821	22.746	54.821	22.746	-1.2331	538.37	194.46	2.3001	0.010679	0.98932	0.021357	0.20803	FALSE
sgZBTB4_7	ZBTB4	66.163	30.707	66.163	30.707	-1.0829	651.07	239.26	2.2922	0.010937	0.98906	0.021873	0.21197	FALSE
human_exon_crispr_v1_072023	UBR5	17.959	35.256	17.959	35.256	0.93537	153.74	56.995	2.2912	0.98893	0.011072	0.022144	0.21419	TRUE
human_exon_crispr_v1_112461	KCTD12	25.52	4.5492	25.52	4.5492	-2.2567	255.52	83.833	2.2904	0.0083636	0.99164	0.016727	0.18249	FALSE
sgBIRC8_4	BIRC8	9.4519	21.609	9.4519	21.609	1.1131	76.92	28.207	2.289	0.98853	0.011472	0.022943	0.21827	TRUE
sgKCNA2_7	KCNA2	9.4519	21.609	9.4519	21.609	1.1131	76.92	28.207	2.289	0.98853	0.011472	0.022943	0.21827	TRUE
sgKCTD6_10	KCTD6	9.4519	21.609	9.4519	21.609	1.1131	76.92	28.207	2.289	0.98853	0.011472	0.022943	0.21827	TRUE
human_exon_crispr_v1_100878	RNF26	42.534	14.785	42.534	14.785	-1.4636	410.46	147.04	2.2884	0.010834	0.98917	0.021668	0.21038	FALSE
human_exon_crispr_v1_026487	2024-03-04	63.328	97.807	63.328	97.807	0.61918	601.37	227.98	2.2836	0.9888	0.011198	0.022396	0.21623	TRUE
sgKCNS3_3	KCNS3	57.657	25.02	57.657	25.02	-1.1726	554.98	205.58	2.2762	0.011388	0.98861	0.022776	0.21827	FALSE
sgKLHL4_10	KLHL4	57.657	25.02	57.657	25.02	-1.1726	554.98	205.58	2.2762	0.011388	0.98861	0.022776	0.21827	FALSE
human_exon_crispr_v1_005660	TRIM62	57.657	25.02	57.657	25.02	-1.1726	554.98	205.58	2.2762	0.011388	0.98861	0.022776	0.21827	FALSE
sgRFPL3_6	RFPL3	29.301	6.8238	29.301	6.8238	-1.9534	282.95	97.58	2.2754	0.0099481	0.99005	0.019896	0.20262	FALSE
sgKCTD7_9	KCTD7	2.8356	9.0984	2.8356	9.0984	1.3966	21.127	7.5774	2.2751	0.98651	0.013493	0.026985	0.23271	TRUE
sgZNF131_1	ZNF131	2.8356	9.0984	2.8356	9.0984	1.3966	21.127	7.5774	2.2751	0.98651	0.013493	0.026985	0.23271	TRUE
human_exon_crispr_v1_010196	TRIM33	2.8356	9.0984	2.8356	9.0984	1.3966	21.127	7.5774	2.2751	0.98651	0.013493	0.026985	0.23271	TRUE
human_exon_crispr_v1_026495	2024-03-04	2.8356	9.0984	2.8356	9.0984	1.3966	21.127	7.5774	2.2751	0.98651	0.013493	0.026985	0.23271	TRUE
sgFBXO36_6	FBXO36	116.26	68.238	116.26	68.238	-0.76006	1173.2	445.77	2.2744	0.01147	0.98853	0.02294	0.21827	FALSE
sgKCNA1_9	KCNA1	209.83	143.3	209.83	143.3	-0.54703	2233.3	856.61	2.2732	0.011506	0.98849	0.023012	0.21849	FALSE
sgHACE1_7	HACE1	45.369	73.924	45.369	73.924	0.69227	413.69	157.87	2.2727	0.98848	0.011525	0.023049	0.21849	TRUE
sgRNF13_1	RNF13	32.136	55.727	32.136	55.727	0.77563	283.45	108.01	2.2699	0.98838	0.011618	0.023236	0.21985	TRUE
sgKCTD6_3	KCTD6	5.6711	14.785	5.6711	14.785	1.2425	43.775	16.136	2.2688	0.98736	0.012639	0.025279	0.22839	TRUE
sgNEDD4_5	NEDD4	5.6711	14.785	5.6711	14.785	1.2425	43.775	16.136	2.2688	0.98736	0.012639	0.025279	0.22839	TRUE
human_exon_crispr_v1_001636	KLHL21	5.6711	14.785	5.6711	14.785	1.2425	43.775	16.136	2.2688	0.98736	0.012639	0.025279	0.22839	TRUE
sgMARCH1_5	sgMARCH1	15.123	30.707	15.123	30.707	0.97568	125.12	47.203	2.2683	0.98818	0.011821	0.023641	0.22179	TRUE
human_exon_crispr_v1_010197	TRIM33	55.766	23.883	55.766	23.883	-1.1899	530.32	198.16	2.2649	0.011722	0.98828	0.023444	0.22142	FALSE
human_exon_crispr_v1_005624	RNF19B	101.14	56.865	101.14	56.865	-0.81972	999.91	382.17	2.2646	0.011769	0.98823	0.023538	0.22179	FALSE
sgKCNA6_1	KCNA6	20.794	2.2746	20.794	2.2746	-2.7346	213.63	66.946	2.2634	0.0063193	0.99368	0.012639	0.15476	FALSE
sgBTBD9_2	BTBD9	82.232	121.69	82.232	121.69	0.55982	785.92	304.11	2.2627	0.98817	0.011827	0.023653	0.22179	TRUE
sgKBTBD3_6	KBTBD3	82.232	121.69	82.232	121.69	0.55982	785.92	304.11	2.2627	0.98817	0.011827	0.023653	0.22179	TRUE
sgTRIM6-TRIM34_3	TRIM6-TRIM34	7.5615	18.197	7.5615	18.197	1.1649	59.15	22.097	2.2624	0.98749	0.012509	0.025017	0.22801	TRUE
human_exon_crispr_v1_133577	SF3B3	7.5615	18.197	7.5615	18.197	1.1649	59.15	22.097	2.2624	0.98749	0.012509	0.025017	0.22801	TRUE
sgFBXO31_5	FBXO31	12.287	26.158	12.287	26.158	1.0313	99.508	37.595	2.2622	0.98788	0.012117	0.024234	0.224	TRUE
sgFBXO36_2	FBXO36	12.287	26.158	12.287	26.158	1.0313	99.508	37.595	2.2622	0.98788	0.012117	0.024234	0.224	TRUE
sgCNOT4_1	CNOT4	22.685	42.08	22.685	42.08	0.86307	192.48	73.658	2.2599	0.98804	0.011963	0.023926	0.22295	TRUE
sgZBTB20_3	ZBTB20	22.685	42.08	22.685	42.08	0.86307	192.48	73.658	2.2599	0.98804	0.011963	0.023926	0.22295	TRUE
human_exon_crispr_v1_005657	TRIM62	55.766	87.572	55.766	87.572	0.64181	512.16	198.16	2.2594	0.98807	0.011929	0.023859	0.22295	TRUE
sgRAB40A_1	RAB40A	53.876	22.746	53.876	22.746	-1.2085	506.25	190.77	2.2538	0.012056	0.98794	0.024111	0.22366	FALSE
human_exon_crispr_v1_049084	SH3RF2	53.876	22.746	53.876	22.746	-1.2085	506.25	190.77	2.2538	0.012056	0.98794	0.024111	0.22366	FALSE
human_exon_crispr_v1_009992	KCND3	45.369	17.059	45.369	17.059	-1.3604	423.59	157.87	2.2531	0.011974	0.98803	0.023949	0.22295	FALSE
sgRNF24_10	RNF24	18.904	36.393	18.904	36.393	0.90974	156.94	60.296	2.2524	0.98776	0.012241	0.024482	0.2247	TRUE
sgKCTD5_8	KCTD5	68.999	104.63	68.999	104.63	0.59363	641.64	250.59	2.2509	0.9878	0.012195	0.02439	0.22465	TRUE
human_exon_crispr_v1_055691	CUL9	39.698	65.963	39.698	65.963	0.71841	350.41	136.28	2.2499	0.98777	0.012233	0.024465	0.2247	TRUE
human_exon_crispr_v1_139860	RNF112	58.602	26.158	58.602	26.158	-1.134	547.03	209.29	2.2426	0.012435	0.98756	0.024871	0.22786	FALSE
sgTRIM28_3	TRIM28	86.957	46.629	86.957	46.629	-0.88496	832.55	323.46	2.2423	0.012469	0.98753	0.024939	0.22801	FALSE
sgRNF125_10	RNF125	104.92	60.277	104.92	60.277	-0.78951	1015.2	397.98	2.2376	0.012622	0.98738	0.025244	0.22839	FALSE
human_exon_crispr_v1_004476	TRIM63	224.96	156.95	224.96	156.95	-0.5166	2331.2	925.24	2.2358	0.012682	0.98732	0.025364	0.22876	FALSE
sgWSB1_10	WSB1	28.356	50.041	28.356	50.041	0.79802	239.78	94.125	2.2352	0.98728	0.012725	0.02545	0.22914	TRUE
sgASB15_8	ASB15	0	6.8238	1.8904	6.8238	1.4366	37.645	4.8746	2.2345	0.98417	0.015827	0.031655	0.24285	TRUE
sgKCND2_2	KCND2	0	6.8238	1.8904	6.8238	1.4366	37.645	4.8746	2.2345	0.98417	0.015827	0.031655	0.24285	TRUE
sgKLHL14_5	KLHL14	0	6.8238	1.8904	6.8238	1.4366	37.645	4.8746	2.2345	0.98417	0.015827	0.031655	0.24285	TRUE
sgMUL1_5	MUL1	1.8904	6.8238	1.8904	6.8238	1.4366	13.279	4.8746	2.2345	0.98417	0.015827	0.031655	0.24285	TRUE
sgSMURF1_2	SMURF1	1.8904	6.8238	1.8904	6.8238	1.4366	13.279	4.8746	2.2345	0.98417	0.015827	0.031655	0.24285	TRUE
sgTRAF3_8	TRAF3	0	6.8238	1.8904	6.8238	1.4366	37.645	4.8746	2.2345	0.98417	0.015827	0.031655	0.24285	TRUE
sgTRIM39_2	TRIM39	1.8904	6.8238	1.8904	6.8238	1.4366	13.279	4.8746	2.2345	0.98417	0.015827	0.031655	0.24285	TRUE
sgTRIM68_3	TRIM68	1.8904	6.8238	1.8904	6.8238	1.4366	13.279	4.8746	2.2345	0.98417	0.015827	0.031655	0.24285	TRUE
sgUBR2_5	UBR2	0	6.8238	1.8904	6.8238	1.4366	37.645	4.8746	2.2345	0.98417	0.015827	0.031655	0.24285	TRUE
sgUBR4_2	UBR4	0	6.8238	1.8904	6.8238	1.4366	37.645	4.8746	2.2345	0.98417	0.015827	0.031655	0.24285	TRUE
sgUBR5_2	UBR5	1.8904	6.8238	1.8904	6.8238	1.4366	13.279	4.8746	2.2345	0.98417	0.015827	0.031655	0.24285	TRUE
sgZBTB7A_9	ZBTB7A	1.8904	6.8238	1.8904	6.8238	1.4366	13.279	4.8746	2.2345	0.98417	0.015827	0.031655	0.24285	TRUE
sgZFAND5_6	ZFAND5	0	6.8238	1.8904	6.8238	1.4366	37.645	4.8746	2.2345	0.98417	0.015827	0.031655	0.24285	TRUE
human_exon_crispr_v1_021443	FBXO41	1.8904	6.8238	1.8904	6.8238	1.4366	13.279	4.8746	2.2345	0.98417	0.015827	0.031655	0.24285	TRUE
human_exon_crispr_v1_128125	MGRN1	0	6.8238	1.8904	6.8238	1.4366	37.645	4.8746	2.2345	0.98417	0.015827	0.031655	0.24285	TRUE
sgFBXL7_7	FBXL7	68.054	32.982	68.054	32.982	-1.023	634.68	246.81	2.2325	0.012785	0.98721	0.02557	0.22943	FALSE
sgFBXO31_9	FBXO31	68.054	32.982	68.054	32.982	-1.023	634.68	246.81	2.2325	0.012785	0.98721	0.02557	0.22943	FALSE
sgRNF121_9	RNF121	23.63	43.217	23.63	43.217	0.84421	196.11	77.036	2.2317	0.98714	0.012864	0.025728	0.23044	TRUE
human_exon_crispr_v1_067961	ASB10	100.19	56.865	100.19	56.865	-0.80631	957.06	378.22	2.2278	0.012948	0.98705	0.025896	0.23141	FALSE
sgIVNS1ABP_7	IVNS1ABP	85.067	45.492	85.067	45.492	-0.88848	801.91	315.71	2.2273	0.012962	0.98704	0.025925	0.23141	FALSE
sgMEX3B_4	MEX3B	37.808	12.51	37.808	12.51	-1.5223	343.03	129.16	2.2259	0.012575	0.98742	0.025151	0.22839	FALSE
sgZBTB45_9	ZBTB45	61.437	28.432	61.437	28.432	-1.085	564.29	220.48	2.2227	0.013099	0.9869	0.026198	0.23271	FALSE
sgHUWE1_3	HUWE1	48.205	19.334	48.205	19.334	-1.2749	437.63	168.77	2.2223	0.013028	0.98697	0.026056	0.23218	FALSE
human_exon_crispr_v1_057102	BACH2	166.35	109.18	166.35	109.18	-0.60303	1652.3	662.48	2.2213	0.013165	0.98683	0.026331	0.23271	FALSE
sgTRIM21_1	TRIM21	16.068	31.844	16.068	31.844	0.94433	127.98	50.448	2.2211	0.98667	0.013329	0.026657	0.23271	TRUE
sgRNF6_5	RNF6	61.437	94.396	61.437	94.396	0.61151	549.32	220.48	2.2196	0.98678	0.013223	0.026447	0.23271	TRUE
human_exon_crispr_v1_103870	PDZRN4	75.615	38.668	75.615	38.668	-0.94965	701.31	277.23	2.219	0.01324	0.98676	0.026479	0.23271	FALSE
sgLONRF1_6	LONRF1	54.821	23.883	54.821	23.883	-1.1656	498.53	194.46	2.2186	0.013216	0.98678	0.026433	0.23271	FALSE
human_exon_crispr_v1_126859	ZNF598	29.301	51.178	29.301	51.178	0.78409	243.88	97.58	2.2147	0.98659	0.01341	0.026821	0.23271	TRUE
sgLONRF1_7	LONRF1	121.93	73.924	121.93	73.924	-0.71433	1170.1	469.86	2.2146	0.013392	0.98661	0.026785	0.23271	FALSE
human_exon_crispr_v1_112457	KCTD12	77.506	114.87	77.506	114.87	0.5616	704.63	284.88	2.2135	0.98657	0.01343	0.02686	0.23271	TRUE
human_exon_crispr_v1_112458	KCTD12	77.506	114.87	77.506	114.87	0.5616	704.63	284.88	2.2135	0.98657	0.01343	0.02686	0.23271	TRUE
human_exon_crispr_v1_141372	SOCS7	83.177	44.355	83.177	44.355	-0.89217	771.84	307.97	2.2122	0.013475	0.98652	0.026951	0.23271	FALSE
sgOTUD7B_9	OTUD7B	224.01	156.95	224.01	156.95	-0.51055	2266.4	920.94	2.2099	0.013557	0.98644	0.027113	0.23271	FALSE
sgOTUD7B_8	OTUD7B	59.547	27.295	59.547	27.295	-1.0975	539.28	213.02	2.2098	0.013538	0.98646	0.027077	0.23271	FALSE
sgGMCL1_3	GMCL1	182.42	242.24	182.42	242.24	0.40724	1798.3	733.64	2.2086	0.9864	0.0136	0.027201	0.23271	TRUE
human_exon_crispr_v1_021112	GMCL1	182.42	242.24	182.42	242.24	0.40724	1798.3	733.64	2.2086	0.9864	0.0136	0.027201	0.23271	TRUE
sgRNF43_2	RNF43	10.397	22.746	10.397	22.746	1.059	79.058	31.309	2.207	0.9859	0.014104	0.028208	0.2337	TRUE
sgSPSB1_1	SPSB1	10.397	22.746	10.397	22.746	1.059	79.058	31.309	2.207	0.9859	0.014104	0.028208	0.2337	TRUE
sgZBTB5_2	ZBTB5	10.397	22.746	10.397	22.746	1.059	79.058	31.309	2.207	0.9859	0.014104	0.028208	0.2337	TRUE
human_exon_crispr_v1_087789	TRIM8	10.397	22.746	10.397	22.746	1.059	79.058	31.309	2.207	0.9859	0.014104	0.028208	0.2337	TRUE
human_exon_crispr_v1_012227	MEX3A	167.3	110.32	167.3	110.32	-0.59634	1640.9	666.64	2.2069	0.01366	0.98634	0.027321	0.23271	FALSE
sgRNF130_4	RNF130	52.931	22.746	52.931	22.746	-1.1834	475.17	187.08	2.2068	0.013609	0.98639	0.027219	0.23271	FALSE
human_exon_crispr_v1_040627	KLHL5	52.931	22.746	52.931	22.746	-1.1834	475.17	187.08	2.2068	0.013609	0.98639	0.027219	0.23271	FALSE
sgRC3H1_7	RC3H1	24.575	44.355	24.575	44.355	0.82652	199.79	80.428	2.2055	0.98625	0.013751	0.027501	0.23271	TRUE
sgRLIM_9	RLIM	24.575	44.355	24.575	44.355	0.82652	199.79	80.428	2.2055	0.98625	0.013751	0.027501	0.23271	TRUE
sgRNF44_6	RNF44	24.575	44.355	24.575	44.355	0.82652	199.79	80.428	2.2055	0.98625	0.013751	0.027501	0.23271	TRUE
human_exon_crispr_v1_013878	RFWD2	24.575	44.355	24.575	44.355	0.82652	199.79	80.428	2.2055	0.98625	0.013751	0.027501	0.23271	TRUE
human_exon_crispr_v1_059427	PARK2	24.575	44.355	24.575	44.355	0.82652	199.79	80.428	2.2055	0.98625	0.013751	0.027501	0.23271	TRUE
human_exon_crispr_v1_157025	KEAP1	35.917	60.277	35.917	60.277	0.73104	301.59	122.07	2.2048	0.98626	0.013743	0.027487	0.23271	TRUE
human_exon_crispr_v1_172204	GZF1	35.917	60.277	35.917	60.277	0.73104	301.59	122.07	2.2048	0.98626	0.013743	0.027487	0.23271	TRUE
sgZBTB43_6	ZBTB43	44.424	17.059	44.424	17.059	-1.3307	394.9	154.25	2.2033	0.013615	0.98639	0.02723	0.23271	FALSE
human_exon_crispr_v1_004475	TRIM63	203.22	139.89	203.22	139.89	-0.53555	2022.6	826.76	2.2025	0.013816	0.98618	0.027632	0.23344	FALSE
sgSTUB1_4	STUB1	13.233	27.295	13.233	27.295	0.99135	102.01	40.775	2.2022	0.98591	0.014094	0.028188	0.2337	TRUE
sgIVNS1ABP_4	IVNS1ABP	117.2	70.512	117.2	70.512	-0.72501	1107.4	449.78	2.2016	0.013847	0.98615	0.027694	0.23353	FALSE
sgTRIM46_9	TRIM46	15.123	0	15.123	0	-4.0111	196.98	47.203	2.2012	0.01711	0.98289	0.03422	0.25153	FALSE
sgTRIM67_4	TRIM67	30.246	52.316	30.246	52.316	0.77088	248.02	101.05	2.1955	0.98592	0.014083	0.028165	0.2337	TRUE
human_exon_crispr_v1_146693	UNK	88.848	48.904	88.848	48.904	-0.84834	815.23	331.23	2.1948	0.01409	0.98591	0.02818	0.2337	FALSE
sgFBXO17_5	FBXO17	42.534	15.922	42.534	15.922	-1.3632	374.46	147.04	2.1946	0.013874	0.98613	0.027747	0.23353	FALSE
sgSOCS6_8	SOCS6	76.56	39.805	76.56	39.805	-0.92656	693.15	281.05	2.1924	0.014172	0.98583	0.028345	0.2337	FALSE
sgKCNG1_5	KCNG1	44.424	71.65	44.424	71.65	0.6775	375.84	154.25	2.1921	0.98581	0.014187	0.028375	0.2337	TRUE
sgBTBD2_9	BTBD2	84.122	122.83	84.122	122.83	0.54073	755.73	311.84	2.1919	0.98581	0.014195	0.028389	0.2337	TRUE
human_exon_crispr_v1_172206	GZF1	99.245	56.865	99.245	56.865	-0.79277	915.18	374.28	2.1906	0.01424	0.98576	0.028481	0.2337	FALSE
human_exon_crispr_v1_112018	RCBTB2	67.108	32.982	67.108	32.982	-1.0031	600.23	243.03	2.1891	0.014286	0.98571	0.028573	0.2337	FALSE
human_exon_crispr_v1_177395	TTC3	156.9	102.36	156.9	102.36	-0.61139	1504.4	620.96	2.1889	0.014303	0.9857	0.028606	0.2337	FALSE
human_exon_crispr_v1_177396	TTC3	156.9	102.36	156.9	102.36	-0.61139	1504.4	620.96	2.1889	0.014303	0.9857	0.028606	0.2337	FALSE
human_exon_crispr_v1_108951	WSB2	67.108	101.22	67.108	101.22	0.58576	587.86	243.03	2.1881	0.98567	0.014332	0.028664	0.23381	TRUE
human_exon_crispr_v1_041056	LNX1	91.683	51.178	91.683	51.178	-0.82886	837.47	342.92	2.1873	0.014359	0.98564	0.028718	0.23388	FALSE
sgASB4_1	ASB4	40.643	14.785	40.643	14.785	-1.3995	354.65	139.86	2.1865	0.014099	0.9859	0.028197	0.2337	FALSE
sgKCNA2_9	KCNA2	40.643	14.785	40.643	14.785	-1.3995	354.65	139.86	2.1865	0.014099	0.9859	0.028197	0.2337	FALSE
sgUBE3C_8	UBE3C	54.821	85.297	54.821	85.297	0.6285	470.01	194.46	2.1855	0.98557	0.014428	0.028856	0.23446	TRUE
sgRNF133_7	RNF133	20.794	38.668	20.794	38.668	0.86403	163.49	66.946	2.1845	0.98546	0.014542	0.029084	0.23576	TRUE
sgECT2L_1	ECT2L	55.766	25.02	55.766	25.02	-1.1254	491.03	198.16	2.1841	0.01444	0.98556	0.02888	0.23446	FALSE
human_exon_crispr_v1_043208	TRIM2	79.396	42.08	79.396	42.08	-0.90011	713.43	292.56	2.1817	0.014566	0.98543	0.029131	0.23577	FALSE
human_exon_crispr_v1_047158	2024-03-03	25.52	45.492	25.52	45.492	0.80989	203.52	83.833	2.1813	0.98538	0.014621	0.029242	0.23593	TRUE
sgZBTB7B_3	ZBTB7B	94.519	53.453	94.519	53.453	-0.81078	860.06	354.65	2.1806	0.014605	0.9854	0.02921	0.23593	FALSE
sgABTB2_1	ABTB2	38.753	13.648	38.753	13.648	-1.4404	335.47	132.72	2.1792	0.014279	0.98572	0.028558	0.2337	FALSE
sgFBXW4_5	FBXW4	17.013	32.982	17.013	32.982	0.91568	130.89	53.713	2.1788	0.98518	0.014824	0.029647	0.23773	TRUE
human_exon_crispr_v1_004171	TCEB3	31.191	53.453	31.191	53.453	0.75834	252.21	104.52	2.1775	0.98526	0.01474	0.029481	0.23712	TRUE
human_exon_crispr_v1_061964	VPS41	31.191	53.453	31.191	53.453	0.75834	252.21	104.52	2.1775	0.98526	0.01474	0.029481	0.23712	TRUE
sgKLHL20_5	KLHL20	187.15	127.38	187.15	127.38	-0.55148	1802.7	754.7	2.1757	0.014789	0.98521	0.029578	0.23754	FALSE
human_exon_crispr_v1_105890	RNF41	23.63	4.5492	23.63	4.5492	-2.1501	209.21	77.036	2.1739	0.011347	0.98865	0.022694	0.21827	FALSE
human_exon_crispr_v1_102847	SPSB2	46.314	73.924	46.314	73.924	0.66316	386.3	161.49	2.1726	0.98509	0.014906	0.029811	0.23868	TRUE
human_exon_crispr_v1_092381	KCNC1	113.42	68.238	113.42	68.238	-0.72474	1037.1	433.77	2.1695	0.015022	0.98498	0.030043	0.23994	FALSE
human_exon_crispr_v1_149337	ZBTB14	100.19	58.002	100.19	58.002	-0.77823	906.29	378.22	2.1693	0.015031	0.98497	0.030061	0.23994	FALSE
sgRNF128_7	RNF128	38.753	63.689	38.753	63.689	0.70245	315.62	132.72	2.1645	0.98478	0.015219	0.030437	0.24182	TRUE
human_exon_crispr_v1_154730	UHRF1	38.753	63.689	38.753	63.689	0.70245	315.62	132.72	2.1645	0.98478	0.015219	0.030437	0.24182	TRUE
sgTRAF3_5	TRAF3	58.602	27.295	58.602	27.295	-1.0748	507.42	209.29	2.164	0.015207	0.98479	0.030413	0.24182	FALSE
sgTRIM28_2	TRIM28	31.191	9.0984	31.191	9.0984	-1.6725	265.56	104.52	2.1609	0.014225	0.98577	0.02845	0.2337	FALSE
sgRNF126_3	RNF126	29.301	7.9611	29.301	7.9611	-1.7576	249.95	97.58	2.1603	0.013889	0.98611	0.027778	0.23353	FALSE
human_exon_crispr_v1_152854	MEX3D	105.86	62.551	105.86	62.551	-0.74975	953.88	401.94	2.1603	0.015376	0.98462	0.030751	0.24285	FALSE
sgKCTD2_10	KCTD2	8.5067	19.334	8.5067	19.334	1.0969	60.98	25.135	2.1596	0.98388	0.016124	0.032249	0.24285	TRUE
sgMID1_6	MID1	8.5067	19.334	8.5067	19.334	1.0969	60.98	25.135	2.1596	0.98388	0.016124	0.032249	0.24285	TRUE
sgRNF169_7	RNF169	8.5067	19.334	8.5067	19.334	1.0969	60.98	25.135	2.1596	0.98388	0.016124	0.032249	0.24285	TRUE
sgSTUB1_9	STUB1	8.5067	19.334	8.5067	19.334	1.0969	60.98	25.135	2.1596	0.98388	0.016124	0.032249	0.24285	TRUE
sgZBTB7C_7	ZBTB7C	8.5067	19.334	8.5067	19.334	1.0969	60.98	25.135	2.1596	0.98388	0.016124	0.032249	0.24285	TRUE
human_exon_crispr_v1_038463	RNF168	8.5067	19.334	8.5067	19.334	1.0969	60.98	25.135	2.1596	0.98388	0.016124	0.032249	0.24285	TRUE
sgASB13_6	ASB13	48.205	76.199	48.205	76.199	0.64978	396.91	168.77	2.1549	0.98441	0.015588	0.031175	0.24285	TRUE
sgTRIM28_10	TRIM28	56.711	26.158	56.711	26.158	-1.0875	483.71	201.86	2.1505	0.015727	0.98427	0.031454	0.24285	FALSE
sgKCNA1_4	KCNA1	14.178	28.432	14.178	28.432	0.95544	104.58	43.978	2.1495	0.98394	0.016059	0.032119	0.24285	TRUE
sgTRIM74_9	TRIM74	14.178	28.432	14.178	28.432	0.95544	104.58	43.978	2.1495	0.98394	0.016059	0.032119	0.24285	TRUE
sgCHFR_3	CHFR	60.492	92.121	60.492	92.121	0.5987	505.66	216.75	2.1483	0.98416	0.015843	0.031687	0.24285	TRUE
sgRNF25_7	RNF25	50.095	21.609	50.095	21.609	-1.1763	423.05	176.07	2.1468	0.015826	0.98417	0.031652	0.24285	FALSE
sgTRIM43_4	TRIM43	50.095	21.609	50.095	21.609	-1.1763	423.05	176.07	2.1468	0.015826	0.98417	0.031652	0.24285	FALSE
sgFBXO34_5	FBXO34	40.643	65.963	40.643	65.963	0.68529	325.19	139.86	2.141	0.98386	0.016142	0.032284	0.24285	TRUE
human_exon_crispr_v1_012230	MEX3A	40.643	65.963	40.643	65.963	0.68529	325.19	139.86	2.141	0.98386	0.016142	0.032284	0.24285	TRUE
sgFBXO30_4	FBXO30	131.38	83.023	131.38	83.023	-0.65585	1184.5	510.28	2.1408	0.016146	0.98385	0.032293	0.24285	FALSE
human_exon_crispr_v1_034821	CBLB	4.7259	12.51	4.7259	12.51	1.2385	31.98	13.224	2.1406	0.98212	0.017885	0.03577	0.25889	TRUE
sgHUWE1_5	HUWE1	17.959	34.119	17.959	34.119	0.88939	133.85	56.995	2.1406	0.9837	0.016296	0.032592	0.24299	TRUE
sgLGALS3BP_2	LGALS3BP	17.959	34.119	17.959	34.119	0.88939	133.85	56.995	2.1406	0.9837	0.016296	0.032592	0.24299	TRUE
sgRNF13_6	RNF13	17.959	34.119	17.959	34.119	0.88939	133.85	56.995	2.1406	0.9837	0.016296	0.032592	0.24299	TRUE
sgTRIM5_3	TRIM5	17.959	34.119	17.959	34.119	0.88939	133.85	56.995	2.1406	0.9837	0.016296	0.032592	0.24299	TRUE
sgHUWE1_9	HUWE1	14.178	0	14.178	0	-3.9239	172.36	43.978	2.1379	0.020403	0.9796	0.040806	0.27453	FALSE
sgTRIM52_6	TRIM52	14.178	0	14.178	0	-3.9239	172.36	43.978	2.1379	0.020403	0.9796	0.040806	0.27453	FALSE
sgFBXW8_6	FBXW8	27.411	47.766	27.411	47.766	0.77946	211.1	90.682	2.1376	0.98369	0.016307	0.032613	0.24299	TRUE
sgWWP1_4	WWP1	27.411	47.766	27.411	47.766	0.77946	211.1	90.682	2.1376	0.98369	0.016307	0.032613	0.24299	TRUE
sgRNF208_7	RNF208	11.342	23.883	11.342	23.883	1.0116	81.269	34.439	2.137	0.98326	0.016745	0.033489	0.24756	TRUE
human_exon_crispr_v1_069795	TRIM35	252.37	183.1	252.37	183.1	-0.4607	2413.9	1050.9	2.1365	0.016319	0.98368	0.032638	0.24299	FALSE
sgZBTB7B_6	ZBTB7B	39.698	14.785	39.698	14.785	-1.3664	328.36	136.28	2.1341	0.016088	0.98391	0.032176	0.24285	FALSE
human_exon_crispr_v1_043216	TRIM2	39.698	14.785	39.698	14.785	-1.3664	328.36	136.28	2.1341	0.016088	0.98391	0.032176	0.24285	FALSE
sgFBXO34_2	FBXO34	6.6163	15.922	6.6163	15.922	1.1517	45.282	19.096	2.1295	0.98224	0.01776	0.03552	0.25745	TRUE
human_exon_crispr_v1_022889	LONRF2	6.6163	15.922	6.6163	15.922	1.1517	45.282	19.096	2.1295	0.98224	0.01776	0.03552	0.25745	TRUE
sgPEX12_8	PEX12	34.027	56.865	34.027	56.865	0.72422	265.02	115.02	2.1294	0.98338	0.016621	0.033242	0.24608	TRUE
sgRNF185_10	RNF185	85.067	122.83	85.067	122.83	0.5248	718.91	315.71	2.1252	0.98321	0.016785	0.03357	0.2476	TRUE
sgFBXO36_5	FBXO36	52.931	23.883	52.931	23.883	-1.1159	438.05	187.08	2.1237	0.016795	0.9832	0.03359	0.2476	FALSE
human_exon_crispr_v1_179465	KLHL22	170.13	114.87	170.13	114.87	-0.56266	1541.9	679.15	2.1207	0.016973	0.98303	0.033945	0.24986	FALSE
sgKCTD1_3	KCTD1	35.917	12.51	35.917	12.51	-1.4502	291.97	122.07	2.1186	0.016498	0.9835	0.032997	0.24496	FALSE
human_exon_crispr_v1_150862	NEDD4L	35.917	12.51	35.917	12.51	-1.4502	291.97	122.07	2.1186	0.016498	0.9835	0.032997	0.24496	FALSE
sgRNF186_8	RNF186	62.383	30.707	62.383	30.707	-0.99928	517.03	224.23	2.1153	0.017185	0.98281	0.034371	0.25202	FALSE
sgASB5_8	ASB5	34.972	58.002	34.972	58.002	0.71389	269.37	118.54	2.1152	0.98278	0.017216	0.034432	0.25202	TRUE
sgTRIM15_4	TRIM15	89.793	128.51	89.793	128.51	0.51246	755.65	335.12	2.1152	0.98279	0.017207	0.034415	0.25202	TRUE
sgPDZRN3_1	PDZRN3	43.479	69.375	43.479	69.375	0.66195	339.83	150.64	2.1099	0.98256	0.017436	0.034871	0.25482	TRUE
human_exon_crispr_v1_137488	BCL6B	89.793	51.178	89.793	51.178	-0.79913	760.04	335.12	2.1094	0.017456	0.98254	0.034913	0.25482	FALSE
sgBTBD8_3	BTBD8	74.67	39.805	74.67	39.805	-0.89096	622.51	273.41	2.1085	0.017489	0.98251	0.034978	0.25494	FALSE
sgSOCS6_1	SOCS6	32.136	10.236	32.136	10.236	-1.5603	258.22	108.01	2.1073	0.016569	0.98343	0.033139	0.24566	FALSE
human_exon_crispr_v1_004474	TRIM63	220.23	156.95	220.23	156.95	-0.4861	2016.6	903.74	2.105	0.017644	0.98236	0.035287	0.25647	FALSE
sgKCTD15_5	KCTD15	26.465	6.8238	26.465	6.8238	-1.8117	213.15	87.251	2.1028	0.015476	0.98452	0.030951	0.24285	FALSE
sgFBXW7_6	FBXW7	15.123	29.57	15.123	29.57	0.92298	107.2	47.203	2.1027	0.98201	0.017995	0.035989	0.25918	TRUE
human_exon_crispr_v1_179580	LZTR1	15.123	29.57	15.123	29.57	0.92298	107.2	47.203	2.1027	0.98201	0.017995	0.035989	0.25918	TRUE
human_exon_crispr_v1_021435	FBXO41	28.356	7.9611	28.356	7.9611	-1.7119	227.35	94.125	2.1021	0.016063	0.98394	0.032126	0.24285	FALSE
sgWWP2_6	WWP2	42.534	17.059	42.534	17.059	-1.2694	340.7	147.04	2.1008	0.017607	0.98239	0.035215	0.2563	FALSE
sgSPOPL_10	SPOPL	72.78	106.91	72.78	106.91	0.54848	587.63	265.78	2.0933	0.98184	0.018162	0.036325	0.26038	TRUE
sgTRIM55_6	TRIM55	72.78	106.91	72.78	106.91	0.54848	587.63	265.78	2.0933	0.98184	0.018162	0.036325	0.26038	TRUE
human_exon_crispr_v1_094123	DTX4	122.87	77.336	122.87	77.336	-0.66113	1050.6	473.89	2.0919	0.018224	0.98178	0.036448	0.2609	FALSE
sgKBTBD8_10	KBTBD8	40.643	15.922	40.643	15.922	-1.2992	321.61	139.86	2.0904	0.018004	0.982	0.036008	0.25918	FALSE
sgRNF14_8	RNF14	68.054	35.256	68.054	35.256	-0.92949	552.06	246.81	2.0877	0.018407	0.98159	0.036813	0.26306	FALSE
sgTRIM56_4	TRIM56	63.328	31.844	63.328	31.844	-0.9698	509.9	227.98	2.0852	0.018514	0.98149	0.037029	0.26306	FALSE
sgSPSB1_5	SPSB1	46.314	72.787	46.314	72.787	0.64109	354.82	161.49	2.0831	0.98138	0.018622	0.037243	0.26306	TRUE
human_exon_crispr_v1_034822	CBLB	46.314	72.787	46.314	72.787	0.64109	354.82	161.49	2.0831	0.98138	0.018622	0.037243	0.26306	TRUE
human_exon_crispr_v1_179462	KLHL22	190.93	133.06	190.93	133.06	-0.51765	1687.7	771.6	2.0831	0.018619	0.98138	0.037238	0.26306	FALSE
human_exon_crispr_v1_102839	SPSB2	157.85	105.77	157.85	105.77	-0.57315	1369.5	625.1	2.083	0.018627	0.98137	0.037255	0.26306	FALSE
human_exon_crispr_v1_102840	SPSB2	157.85	105.77	157.85	105.77	-0.57315	1369.5	625.1	2.083	0.018627	0.98137	0.037255	0.26306	FALSE
human_exon_crispr_v1_108542	DTX1	157.85	105.77	157.85	105.77	-0.57315	1369.5	625.1	2.083	0.018627	0.98137	0.037255	0.26306	FALSE
sgFBXL13_9	FBXL13	30.246	51.178	30.246	51.178	0.73977	222.8	101.05	2.0824	0.98132	0.01868	0.037359	0.26308	TRUE
human_exon_crispr_v1_124041	BTBD1	30.246	51.178	30.246	51.178	0.73977	222.8	101.05	2.0824	0.98132	0.01868	0.037359	0.26308	TRUE
sgKCTD1_7	KCTD1	112.48	69.375	112.48	69.375	-0.68927	942.31	429.78	2.0791	0.018803	0.9812	0.037606	0.26446	FALSE
sgFBXO38_7	FBXO38	24.575	43.217	24.575	43.217	0.78988	177.16	80.428	2.0787	0.98112	0.01888	0.037759	0.26482	TRUE
sgTTC3_4	TTC3	24.575	43.217	24.575	43.217	0.78988	177.16	80.428	2.0787	0.98112	0.01888	0.037759	0.26482	TRUE
sgPCGF6_5	PCGF6	12.287	25.02	12.287	25.02	0.96958	83.546	37.595	2.0767	0.98065	0.019352	0.038704	0.26752	TRUE
sgTRAIP_1	TRAIP	12.287	25.02	12.287	25.02	0.96958	83.546	37.595	2.0767	0.98065	0.019352	0.038704	0.26752	TRUE
human_exon_crispr_v1_086358	HECTD2	12.287	25.02	12.287	25.02	0.96958	83.546	37.595	2.0767	0.98065	0.019352	0.038704	0.26752	TRUE
human_exon_crispr_v1_108877	FBXO21	12.287	25.02	12.287	25.02	0.96958	83.546	37.595	2.0767	0.98065	0.019352	0.038704	0.26752	TRUE
sgZFAND3_3	ZFAND3	143.67	94.396	143.67	94.396	-0.60076	1227.2	563.31	2.0761	0.018944	0.98106	0.037888	0.26502	FALSE
sgPHRF1_10	PHRF1	9.4519	20.471	9.4519	20.471	1.0386	62.893	28.207	2.0748	0.98026	0.019743	0.039486	0.26985	TRUE
sgTRIML1_6	TRIML1	9.4519	20.471	9.4519	20.471	1.0386	62.893	28.207	2.0748	0.98026	0.019743	0.039486	0.26985	TRUE
human_exon_crispr_v1_131782	AMFR	9.4519	20.471	9.4519	20.471	1.0386	62.893	28.207	2.0748	0.98026	0.019743	0.039486	0.26985	TRUE
sgFBXO36_9	FBXO36	13.233	0	13.233	0	-3.8311	149.42	40.775	2.0723	0.024422	0.97558	0.048843	0.30388	FALSE
sgHACE1_8	HACE1	31.191	52.316	31.191	52.316	0.72789	226.79	104.52	2.0662	0.98057	0.019426	0.038853	0.26752	TRUE
sgRNF169_1	RNF169	31.191	52.316	31.191	52.316	0.72789	226.79	104.52	2.0662	0.98057	0.019426	0.038853	0.26752	TRUE
sgZBTB7B_4	ZBTB7B	31.191	52.316	31.191	52.316	0.72789	226.79	104.52	2.0662	0.98057	0.019426	0.038853	0.26752	TRUE
human_exon_crispr_v1_022888	LONRF2	73.725	39.805	73.725	39.805	-0.87283	588.66	269.59	2.0658	0.019418	0.98058	0.038836	0.26752	FALSE
human_exon_crispr_v1_027743	TRIP12	38.753	62.551	38.753	62.551	0.67686	287.19	132.72	2.0658	0.98057	0.019432	0.038863	0.26752	TRUE
human_exon_crispr_v1_176494	ZBTB46	110.59	68.238	110.59	68.238	-0.68854	909.65	421.81	2.062	0.019603	0.9804	0.039207	0.26953	FALSE
sgNHLRC1_1	NHLRC1	16.068	30.707	16.068	30.707	0.89349	109.88	50.448	2.061	0.98011	0.019886	0.039773	0.26985	TRUE
sgRC3H1_2	RC3H1	16.068	30.707	16.068	30.707	0.89349	109.88	50.448	2.061	0.98011	0.019886	0.039773	0.26985	TRUE
sgTRIM68_6	TRIM68	16.068	30.707	16.068	30.707	0.89349	109.88	50.448	2.061	0.98011	0.019886	0.039773	0.26985	TRUE
sgZBTB3_6	ZBTB3	16.068	30.707	16.068	30.707	0.89349	109.88	50.448	2.061	0.98011	0.019886	0.039773	0.26985	TRUE
human_exon_crispr_v1_112455	KCTD12	19.849	3.4119	19.849	3.4119	-2.2405	157.67	63.613	2.0609	0.013331	0.98667	0.026663	0.23271	FALSE
sgNACC2_10	NACC2	94.519	55.727	94.519	55.727	-0.75174	765.33	354.65	2.0599	0.019706	0.98029	0.039412	0.26985	FALSE
sgRAB40C_5	RAB40C	76.56	42.08	76.56	42.08	-0.8483	607.52	281.05	2.0567	0.019853	0.98015	0.039706	0.26985	FALSE
human_exon_crispr_v1_146692	UNK	76.56	42.08	76.56	42.08	-0.8483	607.52	281.05	2.0567	0.019853	0.98015	0.039706	0.26985	FALSE
sgBTBD9_7	BTBD9	33.082	11.373	33.082	11.373	-1.4618	251.49	111.51	2.0558	0.019053	0.98095	0.038107	0.26581	FALSE
sgZBTB33_1	ZBTB33	33.082	11.373	33.082	11.373	-1.4618	251.49	111.51	2.0558	0.019053	0.98095	0.038107	0.26581	FALSE
human_exon_crispr_v1_059425	PARK2	64.273	95.533	64.273	95.533	0.56454	493.34	231.73	2.0535	0.97999	0.020012	0.040024	0.27121	TRUE
human_exon_crispr_v1_055684	CUL9	86.957	50.041	86.957	50.041	-0.78515	694.21	323.46	2.0526	0.020054	0.97995	0.040108	0.27142	FALSE
human_exon_crispr_v1_078566	TRIM32	21.739	4.5492	21.739	4.5492	-2.0348	167.82	70.295	2.0503	0.015482	0.98452	0.030965	0.24285	FALSE
human_exon_crispr_v1_146797	TRIM65	31.191	10.236	31.191	10.236	-1.5186	235.58	104.52	2.0497	0.019077	0.98092	0.038155	0.26581	FALSE
human_exon_crispr_v1_016898	TRIM17	89.793	52.316	89.793	52.316	-0.76802	714.9	335.12	2.0472	0.020317	0.97968	0.040634	0.27453	FALSE
sgKLHL4_6	KLHL4	193.76	136.48	193.76	136.48	-0.50255	1653.5	784.29	2.0456	0.020396	0.9796	0.040792	0.27453	FALSE
human_exon_crispr_v1_087718	FBXL15	20.794	37.531	20.794	37.531	0.82207	143.04	66.946	2.0455	0.97949	0.020515	0.04103	0.27515	TRUE
sgIVNS1ABP_9	IVNS1ABP	29.301	9.0984	29.301	9.0984	-1.5852	220.37	97.58	2.0451	0.018941	0.98106	0.037882	0.26502	FALSE
human_exon_crispr_v1_034819	CBLB	40.643	64.826	40.643	64.826	0.66057	296.33	139.86	2.0448	0.97956	0.020442	0.040884	0.27453	TRUE
sgBTBD2_6	BTBD2	108.7	67.1	108.7	67.1	-0.68779	877.56	413.85	2.0447	0.020441	0.97956	0.040882	0.27453	FALSE
sgRNF19A_10	RNF19A	27.411	7.9611	27.411	7.9611	-1.6647	205.89	90.682	2.0424	0.018594	0.98141	0.037187	0.26306	FALSE
sgTRAF6_1	TRAF6	27.411	7.9611	27.411	7.9611	-1.6647	205.89	90.682	2.0424	0.018594	0.98141	0.037187	0.26306	FALSE
sgCNOT4_2	CNOT4	25.52	6.8238	25.52	6.8238	-1.7612	192.22	83.833	2.042	0.017967	0.98203	0.035934	0.25918	FALSE
human_exon_crispr_v1_154900	ZNRF4	82.232	46.629	82.232	46.629	-0.80529	646.3	304.11	2.0416	0.020596	0.9794	0.041193	0.27589	FALSE
human_exon_crispr_v1_141376	SOCS7	134.22	87.572	134.22	87.572	-0.61036	1100.2	522.47	2.0407	0.020641	0.97936	0.041283	0.27614	FALSE
human_exon_crispr_v1_154894	ZNRF4	51.985	79.611	51.985	79.611	0.60537	385.86	183.41	2.0398	0.97932	0.020684	0.041368	0.27635	TRUE
sgRNF114_5	RNF114	131.38	177.42	131.38	177.42	0.43056	1065.6	510.28	2.038	0.97922	0.020776	0.041553	0.27723	TRUE
sgKCNRG_1	KCNRG	26.465	45.492	26.465	45.492	0.75937	184.26	87.251	2.0369	0.97912	0.020877	0.041755	0.27787	TRUE
sgTRIM15_1	TRIM15	26.465	45.492	26.465	45.492	0.75937	184.26	87.251	2.0369	0.97912	0.020877	0.041755	0.27787	TRUE
sgPCGF2_7	PCGF2	69.944	37.531	69.944	37.531	-0.88067	537.78	254.38	2.0323	0.021057	0.97894	0.042115	0.27955	FALSE
sgBTBD10_5	BTBD10	37.808	14.785	37.808	14.785	-1.2978	278.99	129.16	2.0258	0.020963	0.97904	0.041926	0.27865	FALSE
sgLONRF1_8	LONRF1	13.233	26.158	13.233	26.158	0.93216	85.882	40.775	2.0241	0.9781	0.021897	0.043795	0.28382	TRUE
sgPCGF2_9	PCGF2	17.013	31.844	17.013	31.844	0.86657	112.61	53.713	2.0236	0.97828	0.021725	0.04345	0.283	TRUE
sgRAG1_2	RAG1	17.013	31.844	17.013	31.844	0.86657	112.61	53.713	2.0236	0.97828	0.021725	0.04345	0.283	TRUE
sgRBCK1_6	RBCK1	17.013	31.844	17.013	31.844	0.86657	112.61	53.713	2.0236	0.97828	0.021725	0.04345	0.283	TRUE
sgTRIM73_9	TRIM73	72.78	105.77	72.78	105.77	0.53319	548.85	265.78	2.0235	0.97849	0.02151	0.04302	0.2824	TRUE
sgTRIM74_7	TRIM74	72.78	105.77	72.78	105.77	0.53319	548.85	265.78	2.0235	0.97849	0.02151	0.04302	0.2824	TRUE
sgKLHL17_7	KLHL17	34.027	55.727	34.027	55.727	0.69559	238.99	115.02	2.0234	0.97847	0.021532	0.043064	0.2824	TRUE
sgTRIM34_9	TRIM34	72.78	39.805	72.78	39.805	-0.85446	555.79	265.78	2.0226	0.021552	0.97845	0.043104	0.2824	FALSE
human_exon_crispr_v1_177714	ZBTB21	54.821	83.023	54.821	83.023	0.58997	401.9	194.46	2.0224	0.97843	0.021571	0.043142	0.2824	TRUE
human_exon_crispr_v1_009899	KCNA3	93.574	55.727	93.574	55.727	-0.73739	728.03	350.74	2.0208	0.021648	0.97835	0.043295	0.283	FALSE
sgKCTD1_4	KCTD1	7.5615	17.059	7.5615	17.059	1.0768	46.89	22.097	2.0205	0.9771	0.022899	0.045798	0.291	TRUE
sgOSTM1_8	OSTM1	7.5615	17.059	7.5615	17.059	1.0768	46.89	22.097	2.0205	0.9771	0.022899	0.045798	0.291	TRUE
sgZFPL1_9	ZFPL1	7.5615	17.059	7.5615	17.059	1.0768	46.89	22.097	2.0205	0.9771	0.022899	0.045798	0.291	TRUE
human_exon_crispr_v1_055036	RNF8	44.424	19.334	44.424	19.334	-1.1596	327.89	154.25	2.0202	0.021513	0.97849	0.043026	0.2824	FALSE
human_exon_crispr_v1_055037	RNF8	44.424	19.334	44.424	19.334	-1.1596	327.89	154.25	2.0202	0.021513	0.97849	0.043026	0.2824	FALSE
human_exon_crispr_v1_163995	SHKBP1	44.424	19.334	44.424	19.334	-1.1596	327.89	154.25	2.0202	0.021513	0.97849	0.043026	0.2824	FALSE
sgFBXO18_2	FBXO18	21.739	38.668	21.739	38.668	0.80279	146.2	70.295	2.0191	0.97816	0.021841	0.043683	0.28345	TRUE
human_exon_crispr_v1_165727	FBXO46	153.12	103.49	153.12	103.49	-0.56064	1243.1	604.43	2.0186	0.021766	0.97823	0.043532	0.28318	FALSE
sgRNF139_2	RNF139	27.411	46.629	27.411	46.629	0.74542	187.88	90.682	2.0182	0.97817	0.02183	0.043659	0.28345	TRUE
sgKCNRG_7	KCNRG	35.917	13.648	35.917	13.648	-1.3336	261.81	122.07	2.0156	0.021357	0.97864	0.042714	0.2824	FALSE
human_exon_crispr_v1_137486	BCL6B	102.08	62.551	102.08	62.551	-0.69778	792.85	386.11	2.0117	0.022126	0.97787	0.044252	0.28607	FALSE
sgIVNS1ABP_6	IVNS1ABP	34.972	56.865	34.972	56.865	0.68581	243.14	118.54	2.0108	0.97781	0.022189	0.044377	0.28653	TRUE
human_exon_crispr_v1_179643	HIC2	107.75	67.1	107.75	67.1	-0.6753	837.71	409.87	2.0079	0.022325	0.97767	0.044651	0.28793	FALSE
sgPCGF1_4	PCGF1	58.602	29.57	58.602	29.57	-0.96325	433.46	209.29	2.0068	0.022361	0.97764	0.044723	0.28804	FALSE
human_exon_crispr_v1_108872	FBXO21	110.59	69.375	110.59	69.375	-0.66504	860.63	421.81	2.0066	0.022394	0.97761	0.044788	0.28811	FALSE
sgRFWD3_8	RFWD3	3.7808	10.236	3.7808	10.236	1.2328	22.034	10.367	2.0048	0.97443	0.025566	0.051132	0.30869	TRUE
sgRNF40_7	RNF40	12.287	0	12.287	0	-3.732	128.14	37.595	2.004	0.029358	0.97064	0.058716	0.33578	FALSE
human_exon_crispr_v1_179650	HIC2	154.07	104.63	154.07	104.63	-0.55385	1233.2	608.56	2.0039	0.022539	0.97746	0.045079	0.28962	FALSE
sgRNF169_5	RNF169	10.397	21.609	10.397	21.609	0.98821	64.878	31.309	2.0037	0.97671	0.023287	0.046573	0.29413	TRUE
sgKDM2A_1	KDM2A	28.356	47.766	28.356	47.766	0.73225	191.54	94.125	2.0007	0.97725	0.02275	0.0455	0.29089	TRUE
sgMUL1_7	MUL1	28.356	47.766	28.356	47.766	0.73225	191.54	94.125	2.0007	0.97725	0.02275	0.0455	0.29089	TRUE
sgRNF133_3	RNF133	28.356	47.766	28.356	47.766	0.73225	191.54	94.125	2.0007	0.97725	0.02275	0.0455	0.29089	TRUE
human_exon_crispr_v1_045231	NM_032637	28.356	47.766	28.356	47.766	0.73225	191.54	94.125	2.0007	0.97725	0.02275	0.0455	0.29089	TRUE
sgZBTB38_1	ZBTB38	66.163	35.256	66.163	35.256	-0.88945	489.21	239.26	1.9981	0.022842	0.97716	0.045683	0.291	FALSE
sgPATZ1_5	PATZ1	86.012	121.69	86.012	121.69	0.49573	641.23	319.58	1.9958	0.97702	0.022979	0.045957	0.29166	TRUE
human_exon_crispr_v1_150856	NEDD4L	40.643	17.059	40.643	17.059	-1.2053	290.7	139.86	1.9942	0.022778	0.97722	0.045556	0.29089	FALSE
sgTRAF5_1	TRAF5	138.94	185.38	138.94	185.38	0.4134	1083.7	542.85	1.993	0.97687	0.023128	0.046257	0.29285	TRUE
human_exon_crispr_v1_142308	KLHL11	61.437	31.844	61.437	31.844	-0.92677	449.43	220.48	1.993	0.023115	0.97688	0.04623	0.29285	FALSE
sgUBR1_4	UBR1	30.246	10.236	30.246	10.236	-1.4756	214.05	101.05	1.9907	0.021977	0.97802	0.043955	0.2845	FALSE
sgRNF208_10	RNF208	56.711	28.432	56.711	28.432	-0.97145	411.47	201.86	1.9904	0.023243	0.97676	0.046486	0.29394	FALSE
sgSOCS5_3	SOCS5	17.959	32.982	17.959	32.982	0.8419	115.39	56.995	1.9899	0.9765	0.023504	0.047008	0.29616	TRUE
human_exon_crispr_v1_108954	WSB2	125.71	81.885	125.71	81.885	-0.61235	971.24	485.99	1.988	0.023408	0.97659	0.046816	0.29531	FALSE
sgARMC5_2	ARMC5	5.6711	13.648	5.6711	13.648	1.1347	33.264	16.136	1.9857	0.97445	0.025554	0.051109	0.30869	TRUE
sgRNF208_1	RNF208	5.6711	13.648	5.6711	13.648	1.1347	33.264	16.136	1.9857	0.97445	0.025554	0.051109	0.30869	TRUE
human_exon_crispr_v1_137483	BCL6B	5.6711	13.648	5.6711	13.648	1.1347	33.264	16.136	1.9857	0.97445	0.025554	0.051109	0.30869	TRUE
sgRBBP6_2	RBBP6	20.794	4.5492	20.794	4.5492	-1.9736	148.95	66.946	1.9854	0.018128	0.98187	0.036256	0.26038	FALSE
human_exon_crispr_v1_112482	MYCBP2	79.396	45.492	79.396	45.492	-0.79015	585.71	292.56	1.9822	0.023727	0.97627	0.047455	0.29862	FALSE
sgTULP4_7	TULP4	116.26	158.08	116.26	158.08	0.4401	879.83	445.77	1.981	0.97621	0.023795	0.04759	0.2991	TRUE
sgRFWD3_10	RFWD3	26.465	7.9611	26.465	7.9611	-1.6159	185.56	87.251	1.981	0.021542	0.97846	0.043083	0.2824	FALSE
sgTRIM48_1	TRIM48	64.273	94.396	64.273	94.396	0.54744	457.84	231.73	1.9788	0.97608	0.02392	0.04784	0.30031	TRUE
sgBRCA1_9	BRCA1	14.178	27.295	14.178	27.295	0.89858	88.275	43.978	1.978	0.97564	0.024361	0.048723	0.30388	TRUE
sgTRIM26_9	TRIM26	14.178	27.295	14.178	27.295	0.89858	88.275	43.978	1.978	0.97564	0.024361	0.048723	0.30388	TRUE
human_exon_crispr_v1_022963	RNF149	14.178	27.295	14.178	27.295	0.89858	88.275	43.978	1.978	0.97564	0.024361	0.048723	0.30388	TRUE
sgUBE3C_1	UBE3C	49.15	75.061	49.15	75.061	0.60092	339.43	172.42	1.9734	0.97577	0.02423	0.04846	0.30384	TRUE
sgKLHL20_7	KLHL20	23.63	40.943	23.63	40.943	0.76802	152.64	77.036	1.9725	0.97564	0.024361	0.048723	0.30388	TRUE
sgRNF151_7	RNF151	50.095	76.199	50.095	76.199	0.59539	344.41	176.07	1.9672	0.97542	0.02458	0.04916	0.30513	TRUE
human_exon_crispr_v1_179460	KLHL22	38.753	61.414	38.753	61.414	0.65081	260.12	132.72	1.9671	0.9754	0.024597	0.049194	0.30513	TRUE
human_exon_crispr_v1_176498	ZBTB46	68.054	98.945	68.054	98.945	0.53341	481.27	246.81	1.9663	0.97537	0.024631	0.049263	0.30519	TRUE
sgFBXO30_5	FBXO30	69.944	38.668	69.944	38.668	-0.8387	499.64	254.38	1.961	0.024936	0.97506	0.049872	0.30775	FALSE
human_exon_crispr_v1_177710	ZBTB21	69.944	101.22	69.944	101.22	0.52691	493.21	254.38	1.9609	0.97506	0.024945	0.049889	0.30775	TRUE
sgFBXO34_3	FBXO34	18.904	34.119	18.904	34.119	0.8192	118.22	60.296	1.9594	0.97478	0.025219	0.050438	0.30807	TRUE
sgTRIM5_10	TRIM5	18.904	34.119	18.904	34.119	0.8192	118.22	60.296	1.9594	0.97478	0.025219	0.050438	0.30807	TRUE
human_exon_crispr_v1_069794	TRIM35	18.904	34.119	18.904	34.119	0.8192	118.22	60.296	1.9594	0.97478	0.025219	0.050438	0.30807	TRUE
human_exon_crispr_v1_133998	ZNRF1	18.904	34.119	18.904	34.119	0.8192	118.22	60.296	1.9594	0.97478	0.025219	0.050438	0.30807	TRUE
sgFBXW7_8	FBXW7	34.972	13.648	34.972	13.648	-1.2962	239.39	118.54	1.9586	0.024438	0.97556	0.048875	0.30388	FALSE
sgPML_8	PML	52.931	26.158	52.931	26.158	-0.98974	369.24	187.08	1.9574	0.025098	0.9749	0.050197	0.30807	FALSE
human_exon_crispr_v1_162117	ZBTB32	279.78	212.67	279.78	212.67	-0.39401	2261.9	1178.1	1.955	0.025294	0.97471	0.050587	0.30826	FALSE
sgBIRC3_10	BIRC3	41.588	18.197	41.588	18.197	-1.1496	284.86	143.44	1.9531	0.025154	0.97485	0.050308	0.30807	FALSE
sgTRIM52_7	TRIM52	72.78	40.943	72.78	40.943	-0.8148	517.1	265.78	1.9529	0.025414	0.97459	0.050828	0.30869	FALSE
sgPDZRN3_5	PDZRN3	121.93	79.611	121.93	79.611	-0.60879	905.51	469.86	1.9523	0.025451	0.97455	0.050902	0.30869	FALSE
sgTRAF6_7	TRAF6	24.575	42.08	24.575	42.08	0.75229	155.93	80.428	1.9519	0.97445	0.025553	0.051107	0.30869	TRUE
human_exon_crispr_v1_109402	KDM2B	24.575	42.08	24.575	42.08	0.75229	155.93	80.428	1.9519	0.97445	0.025553	0.051107	0.30869	TRUE
sgASB7_7	ASB7	40.643	63.689	40.643	63.689	0.63543	268.85	139.86	1.9487	0.97432	0.025675	0.051351	0.30965	TRUE
sgMIB1_2	MIB1	33.082	12.51	33.082	12.51	-1.3349	223.5	111.51	1.9481	0.024859	0.97514	0.049719	0.30765	FALSE
sgTRAF5_8	TRAF5	75.615	43.217	75.615	43.217	-0.79302	534.91	277.23	1.9458	0.025836	0.97416	0.051672	0.31094	FALSE
sgKBTBD7_6	KBTBD7	76.56	109.18	76.56	109.18	0.50648	536.19	281.05	1.9458	0.97416	0.025842	0.051683	0.31094	TRUE
sgLNX2_7	LNX2	11.342	22.746	11.342	22.746	0.94407	66.926	34.439	1.9432	0.97329	0.026707	0.053414	0.31652	TRUE
sgRCHY1_10	RCHY1	11.342	22.746	11.342	22.746	0.94407	66.926	34.439	1.9432	0.97329	0.026707	0.053414	0.31652	TRUE
sgRNF135_7	RNF135	11.342	22.746	11.342	22.746	0.94407	66.926	34.439	1.9432	0.97329	0.026707	0.053414	0.31652	TRUE
sgSHPRH_4	SHPRH	32.136	52.316	32.136	52.316	0.68614	206.58	108.01	1.9416	0.97388	0.026117	0.052235	0.31389	TRUE
sgSPOP_7	SPOP	31.191	11.373	31.191	11.373	-1.3795	208.24	104.52	1.9385	0.025171	0.97483	0.050342	0.30807	FALSE
human_exon_crispr_v1_079248	LRSAM1	81.286	114.87	81.286	114.87	0.49374	568.01	300.26	1.9379	0.97368	0.026315	0.05263	0.31554	TRUE
human_exon_crispr_v1_127802	SLX4	81.286	114.87	81.286	114.87	0.49374	568.01	300.26	1.9379	0.97368	0.026315	0.05263	0.31554	TRUE
sgKCND1_3	KCND1	15.123	28.432	15.123	28.432	0.86828	90.719	47.203	1.9372	0.97327	0.026732	0.053464	0.31652	TRUE
human_exon_crispr_v1_003968	ZBTB40	84.122	118.28	84.122	118.28	0.48673	587.55	311.84	1.9343	0.97346	0.026541	0.053082	0.31652	TRUE
human_exon_crispr_v1_041053	LNX1	84.122	118.28	84.122	118.28	0.48673	587.55	311.84	1.9343	0.97346	0.026541	0.053082	0.31652	TRUE
sgTRIM67_9	TRIM67	103.03	64.826	103.03	64.826	-0.66021	739.29	390.06	1.9342	0.026546	0.97345	0.053092	0.31652	FALSE
sgPHRF1_2	PHRF1	8.5067	18.197	8.5067	18.197	1.0138	48.578	25.135	1.9328	0.97212	0.027883	0.055766	0.32534	TRUE
sgTRAF4_9	TRAF4	8.5067	18.197	8.5067	18.197	1.0138	48.578	25.135	1.9328	0.97212	0.027883	0.055766	0.32534	TRUE
human_exon_crispr_v1_025807	KLHL41	8.5067	18.197	8.5067	18.197	1.0138	48.578	25.135	1.9328	0.97212	0.027883	0.055766	0.32534	TRUE
human_exon_crispr_v1_130203	KCTD13	158.79	110.32	158.79	110.32	-0.52151	1184.5	629.24	1.9324	0.026654	0.97335	0.053308	0.31652	FALSE
sgASB8_7	ASB8	86.957	121.69	86.957	121.69	0.48015	607.43	323.46	1.9312	0.97327	0.026727	0.053455	0.31652	TRUE
sgG2E3_7	G2E3	44.424	20.471	44.424	20.471	-1.081	297.29	154.25	1.9286	0.026721	0.97328	0.053443	0.31652	FALSE
sgZNRF3_8	ZNRF3	58.602	30.707	58.602	30.707	-0.91055	398.99	209.29	1.9282	0.026892	0.97311	0.053784	0.31806	FALSE
human_exon_crispr_v1_136829	ANKFY1	37.808	15.922	37.808	15.922	-1.1974	250.25	129.16	1.9257	0.026642	0.97336	0.053284	0.31652	FALSE
sgRNF126_8	RNF126	43.479	67.1	43.479	67.1	0.61455	282.24	150.64	1.9246	0.97286	0.027145	0.05429	0.32032	TRUE
human_exon_crispr_v1_146792	TRIM65	43.479	67.1	43.479	67.1	0.61455	282.24	150.64	1.9246	0.97286	0.027145	0.05429	0.32032	TRUE
sgZBTB38_4	ZBTB38	27.411	9.0984	27.411	9.0984	-1.4923	179.64	90.682	1.923	0.025293	0.97471	0.050585	0.30826	FALSE
sgSOCS6_9	SOCS6	19.849	4.5492	19.849	4.5492	-1.9096	131.28	63.613	1.9183	0.021262	0.97874	0.042525	0.28191	FALSE
sgNEURL2_10	NEURL2	25.52	7.9611	25.52	7.9611	-1.5653	166.36	83.833	1.9178	0.02498	0.97502	0.049959	0.30775	FALSE
sgITCH_6	ITCH	34.027	54.59	34.027	54.59	0.66637	214.34	115.02	1.9174	0.97238	0.027617	0.055234	0.32437	TRUE
human_exon_crispr_v1_115270	FBXO33	61.437	32.982	61.437	32.982	-0.87766	414.46	220.48	1.9164	0.027641	0.97236	0.055283	0.32437	FALSE
sgTRAF5_5	TRAF5	68.999	38.668	68.999	38.668	-0.81935	469.45	250.59	1.916	0.027675	0.97233	0.055349	0.32437	FALSE
human_exon_crispr_v1_021442	FBXO41	68.999	38.668	68.999	38.668	-0.81935	469.45	250.59	1.916	0.027675	0.97233	0.055349	0.32437	FALSE
sgFBXO36_10	FBXO36	26.465	44.355	26.465	44.355	0.72364	162.63	87.251	1.9152	0.9722	0.0278	0.0556	0.32534	TRUE
human_exon_crispr_v1_150860	NEDD4L	42.534	19.334	42.534	19.334	-1.0982	279.23	147.04	1.9132	0.02764	0.97236	0.055281	0.32437	FALSE
sgTRIM45_3	TRIM45	35.917	14.785	35.917	14.785	-1.2258	233.84	122.07	1.9127	0.027335	0.97267	0.05467	0.3222	FALSE
sgSOCS5_2	SOCS5	82.232	48.904	82.232	48.904	-0.73798	564.61	304.11	1.9111	0.027993	0.97201	0.055986	0.32557	FALSE
human_exon_crispr_v1_049087	SH3RF2	203.22	258.17	203.22	258.17	0.34378	1515.2	826.76	1.9111	0.972	0.027997	0.055993	0.32557	TRUE
sgKCTD16_3	KCTD16	47.259	22.746	47.259	22.746	-1.0231	310.22	165.13	1.9076	0.028104	0.9719	0.056208	0.3261	FALSE
sgPML_2	PML	47.259	22.746	47.259	22.746	-1.0231	310.22	165.13	1.9076	0.028104	0.9719	0.056208	0.3261	FALSE
sgTRIM4_9	TRIM4	20.794	36.393	20.794	36.393	0.77884	124	66.946	1.9065	0.97155	0.028448	0.056896	0.32935	TRUE
sgZBTB5_4	ZBTB5	64.273	35.256	64.273	35.256	-0.84826	430.29	231.73	1.9061	0.028304	0.9717	0.056607	0.32805	FALSE
human_exon_crispr_v1_177717	ZBTB21	145.56	100.08	145.56	100.08	-0.53596	1043.1	571.51	1.9023	0.028565	0.97144	0.05713	0.33034	FALSE
sgKCND1_1	KCND1	157.85	110.32	157.85	110.32	-0.51295	1138.5	625.1	1.901	0.028651	0.97135	0.057301	0.33096	FALSE
sgFBXW2_4	FBXW2	16.068	29.57	16.068	29.57	0.84079	93.212	50.448	1.9009	0.971	0.029001	0.058003	0.33353	TRUE
sgRC3H2_6	RC3H2	34.027	13.648	34.027	13.648	-1.2578	218.03	115.02	1.9002	0.027969	0.97203	0.055939	0.32557	FALSE
sgRNF6_8	RNF6	27.411	45.492	27.411	45.492	0.71055	166.05	90.682	1.8988	0.97114	0.028856	0.057712	0.33258	TRUE
sgFBXO18_9	FBXO18	119.09	78.473	119.09	78.473	-0.59562	833.9	457.8	1.8985	0.028816	0.97118	0.057632	0.3325	FALSE
sgRING1_9	RING1	67.108	37.531	67.108	37.531	-0.82182	446.49	243.03	1.8973	0.028886	0.97111	0.057773	0.33258	FALSE
sgPCGF1_3	PCGF1	54.821	28.432	54.821	28.432	-0.9234	357.35	194.46	1.8923	0.029181	0.97082	0.058363	0.33523	FALSE
sgASB13_9	ASB13	12.287	23.883	12.287	23.883	0.90511	69.032	37.595	1.8912	0.97002	0.029975	0.059951	0.33874	TRUE
sgBRAP_1	BRAP	12.287	23.883	12.287	23.883	0.90511	69.032	37.595	1.8912	0.97002	0.029975	0.059951	0.33874	TRUE
sgKLHL3_3	KLHL3	12.287	23.883	12.287	23.883	0.90511	69.032	37.595	1.8912	0.97002	0.029975	0.059951	0.33874	TRUE
sgZSWIM2_1	ZSWIM2	12.287	23.883	12.287	23.883	0.90511	69.032	37.595	1.8912	0.97002	0.029975	0.059951	0.33874	TRUE
human_exon_crispr_v1_128563	SOCS1	69.944	39.805	69.944	39.805	-0.79792	463.04	254.38	1.8897	0.029396	0.9706	0.058793	0.33585	FALSE
sgPCGF1_8	PCGF1	62.383	34.119	62.383	34.119	-0.85184	408.33	224.23	1.8875	0.029532	0.97047	0.059065	0.33703	FALSE
human_exon_crispr_v1_049091	SH3RF2	36.862	58.002	36.862	58.002	0.64	226.28	125.61	1.8862	0.97035	0.02965	0.059299	0.33726	TRUE
human_exon_crispr_v1_146690	UNK	36.862	58.002	36.862	58.002	0.64	226.28	125.61	1.8862	0.97035	0.02965	0.059299	0.33726	TRUE
human_exon_crispr_v1_146691	UNK	36.862	58.002	36.862	58.002	0.64	226.28	125.61	1.8862	0.97035	0.02965	0.059299	0.33726	TRUE
human_exon_crispr_v1_014528	ZBTB41	28.356	46.629	28.356	46.629	0.6982	169.5	94.125	1.8835	0.97013	0.029868	0.059736	0.33874	TRUE
human_exon_crispr_v1_011836	DCST1	122.87	81.885	122.87	81.885	-0.57969	848.64	473.89	1.8829	0.029855	0.97014	0.059711	0.33874	FALSE
human_exon_crispr_v1_080054	ASB6	65.218	36.393	65.218	36.393	-0.82444	424.11	235.49	1.8783	0.030156	0.96984	0.060313	0.34042	FALSE
sgRNF115_2	RNF115	100.19	63.689	100.19	63.689	-0.64549	674.64	378.22	1.8769	0.030267	0.96973	0.060533	0.34112	FALSE
human_exon_crispr_v1_139861	RNF112	105.86	68.238	105.86	68.238	-0.62611	716.21	401.94	1.8766	0.030284	0.96972	0.060568	0.34112	FALSE
human_exon_crispr_v1_163272	FBXO27	29.301	47.766	29.301	47.766	0.68653	172.99	97.58	1.8693	0.96916	0.030836	0.061673	0.34621	TRUE
sgFBXW2_3	FBXW2	6.6163	14.785	6.6163	14.785	1.0514	34.649	19.096	1.8693	0.96707	0.032934	0.065867	0.35621	TRUE
human_exon_crispr_v1_002314	FBXO44	6.6163	14.785	6.6163	14.785	1.0514	34.649	19.096	1.8693	0.96707	0.032934	0.065867	0.35621	TRUE
human_exon_crispr_v1_126651	SPSB3	6.6163	14.785	6.6163	14.785	1.0514	34.649	19.096	1.8693	0.96707	0.032934	0.065867	0.35621	TRUE
human_exon_crispr_v1_007370	HECTD3	17.013	30.707	17.013	30.707	0.81573	95.753	53.713	1.8684	0.96883	0.031166	0.062333	0.34849	TRUE
sgFBXO38_5	FBXO38	36.862	15.922	36.862	15.922	-1.1619	228.55	125.61	1.8684	0.030366	0.96963	0.060732	0.34167	FALSE
sgPCGF6_7	PCGF6	38.753	60.277	38.753	60.277	0.62428	234.43	132.72	1.8683	0.96913	0.030869	0.061738	0.34621	TRUE
sgTRAF7_6	TRAF7	28.356	10.236	28.356	10.236	-1.3856	174.26	94.125	1.8677	0.029218	0.97078	0.058436	0.33528	FALSE
human_exon_crispr_v1_015030	KLHL12	100.19	136.48	100.19	136.48	0.44211	662.22	378.22	1.8658	0.96896	0.031037	0.062074	0.34772	TRUE
human_exon_crispr_v1_099072	KCTD14	70.889	40.943	70.889	40.943	-0.77736	456.71	258.17	1.8638	0.031173	0.96883	0.062345	0.34849	FALSE
sgBCL6_3	BCL6	2.8356	7.9611	2.8356	7.9611	1.2242	13.939	7.5774	1.862	0.96311	0.036891	0.073782	0.37717	TRUE
sgHERC2_6	HERC2	2.8356	7.9611	2.8356	7.9611	1.2242	13.939	7.5774	1.862	0.96311	0.036891	0.073782	0.37717	TRUE
sgTRIM56_1	TRIM56	2.8356	7.9611	2.8356	7.9611	1.2242	13.939	7.5774	1.862	0.96311	0.036891	0.073782	0.37717	TRUE
sgZNF131_3	ZNF131	2.8356	7.9611	2.8356	7.9611	1.2242	13.939	7.5774	1.862	0.96311	0.036891	0.073782	0.37717	TRUE
human_exon_crispr_v1_017904	TRIM58	2.8356	7.9611	2.8356	7.9611	1.2242	13.939	7.5774	1.862	0.96311	0.036891	0.073782	0.37717	TRUE
sgTRIM11_2	TRIM11	39.698	61.414	39.698	61.414	0.61691	238.56	136.28	1.8602	0.96856	0.03144	0.06288	0.35073	TRUE
sgFBXO30_2	FBXO30	26.465	9.0984	26.465	9.0984	-1.4435	160.93	87.251	1.8592	0.02926	0.97074	0.05852	0.33539	FALSE
sgRNF130_7	RNF130	147.45	192.2	147.45	192.2	0.38014	1005.8	579.72	1.8587	0.96847	0.031533	0.063066	0.35139	TRUE
sgKLHL10_7	KLHL10	95.464	60.277	95.464	60.277	-0.65466	627.17	358.57	1.8582	0.031567	0.96843	0.063134	0.35139	FALSE
sgRNF11_10	RNF11	10.397	0	10.397	0	-3.5106	90.584	31.309	1.8581	0.043088	0.95691	0.086176	0.405	FALSE
sgXIAP_10	XIAP	10.397	0	10.397	0	-3.5106	90.584	31.309	1.8581	0.043088	0.95691	0.086176	0.405	FALSE
sgSPSB1_6	SPSB1	41.588	19.334	41.588	19.334	-1.0666	256.43	143.44	1.8581	0.031327	0.96867	0.062653	0.34984	FALSE
sgKCNA6_5	KCNA6	30.246	48.904	30.246	48.904	0.67547	176.53	101.05	1.8561	0.96824	0.031763	0.063526	0.35207	TRUE
sgLNX2_1	LNX2	30.246	48.904	30.246	48.904	0.67547	176.53	101.05	1.8561	0.96824	0.031763	0.063526	0.35207	TRUE
sgUHRF2_7	UHRF2	79.396	47.766	79.396	47.766	-0.72124	508.17	292.56	1.8492	0.032212	0.96779	0.064425	0.35621	FALSE
sgBMI1_9	BMI1	18.904	4.5492	18.904	4.5492	-1.8427	114.81	60.296	1.8486	0.024986	0.97501	0.049971	0.30775	FALSE
human_exon_crispr_v1_036605	TRIM42	13.233	25.02	13.233	25.02	0.87044	71.19	40.775	1.846	0.96692	0.033077	0.066154	0.35638	TRUE
sgZBTB22_10	ZBTB22	82.232	50.041	82.232	50.041	-0.70547	526	304.11	1.8459	0.032451	0.96755	0.064903	0.35621	FALSE
sgMDM4_9	MDM4	41.588	63.689	41.588	63.689	0.60305	246.95	143.44	1.8452	0.96749	0.032509	0.065019	0.35621	TRUE
sgSPOPL_3	SPOPL	31.191	50.041	31.191	50.041	0.66499	180.1	104.52	1.8437	0.96735	0.032649	0.065297	0.35621	TRUE
human_exon_crispr_v1_168216	KCNC3	31.191	50.041	31.191	50.041	0.66499	180.1	104.52	1.8437	0.96735	0.032649	0.065297	0.35621	TRUE
sgTRIM9_9	TRIM9	23.63	39.805	23.63	39.805	0.72836	133.01	77.036	1.8429	0.96722	0.032785	0.065569	0.35621	TRUE
sgZBTB7C_9	ZBTB7C	23.63	39.805	23.63	39.805	0.72836	133.01	77.036	1.8429	0.96722	0.032785	0.065569	0.35621	TRUE
human_exon_crispr_v1_018256	RNF144A	23.63	39.805	23.63	39.805	0.72836	133.01	77.036	1.8429	0.96722	0.032785	0.065569	0.35621	TRUE
human_exon_crispr_v1_171729	BTBD3	23.63	39.805	23.63	39.805	0.72836	133.01	77.036	1.8429	0.96722	0.032785	0.065569	0.35621	TRUE
sgBIRC3_9	BIRC3	59.547	86.434	59.547	86.434	0.53015	364.58	213.02	1.8422	0.96728	0.032722	0.065444	0.35621	TRUE
human_exon_crispr_v1_179645	HIC2	59.547	86.434	59.547	86.434	0.53015	364.58	213.02	1.8422	0.96728	0.032722	0.065444	0.35621	TRUE
human_exon_crispr_v1_075560	TOPORS	53.876	28.432	53.876	28.432	-0.89877	331.77	190.77	1.8421	0.032681	0.96732	0.065363	0.35621	FALSE
sgKCNG3_1	KCNG3	39.698	18.197	39.698	18.197	-1.0841	239.66	136.28	1.8418	0.032427	0.96757	0.064855	0.35621	FALSE
human_exon_crispr_v1_042921	RNF150	146.5	102.36	146.5	102.36	-0.51313	982.29	575.61	1.8401	0.032876	0.96712	0.065752	0.35621	FALSE
human_exon_crispr_v1_141369	SOCS7	61.437	34.119	61.437	34.119	-0.83016	381.07	220.48	1.8398	0.032883	0.96712	0.065766	0.35621	FALSE
sgPHRF1_9	PHRF1	17.959	31.844	17.959	31.844	0.79279	98.34	56.995	1.8393	0.96677	0.033226	0.066452	0.35762	TRUE
sgLONRF3_8	LONRF3	102.08	65.963	102.08	65.963	-0.62233	659.92	386.11	1.8381	0.033027	0.96697	0.066054	0.35621	FALSE
sgKLHL6_6	KLHL6	49.15	25.02	49.15	25.02	-0.9466	299.21	172.42	1.8376	0.032971	0.96703	0.065942	0.35621	FALSE
sgTRIML1_7	TRIML1	49.15	25.02	49.15	25.02	-0.9466	299.21	172.42	1.8376	0.032971	0.96703	0.065942	0.35621	FALSE
sgRNF208_2	RNF208	44.424	21.609	44.424	21.609	-1.0066	268.49	154.25	1.837	0.032935	0.96706	0.06587	0.35621	FALSE
human_exon_crispr_v1_084826	RHOBTB1	44.424	21.609	44.424	21.609	-1.0066	268.49	154.25	1.837	0.032935	0.96706	0.06587	0.35621	FALSE
sgRNF207_9	RNF207	32.136	51.178	32.136	51.178	0.65503	183.72	108.01	1.8322	0.96651	0.033495	0.066989	0.3591	TRUE
sgZNF645_2	ZNF645	63.328	90.984	63.328	90.984	0.51594	385.54	227.98	1.8317	0.9665	0.033502	0.067004	0.3591	TRUE
human_exon_crispr_v1_057856	RNF217	201.33	148.99	201.33	148.99	-0.43185	1377.4	818.25	1.8297	0.033644	0.96636	0.067289	0.35959	FALSE
sgABTB2_2	ABTB2	4.7259	11.373	4.7259	11.373	1.1116	23.095	13.224	1.8279	0.96259	0.037408	0.074816	0.37874	TRUE
sgBTBD7_3	BTBD7	4.7259	11.373	4.7259	11.373	1.1116	23.095	13.224	1.8279	0.96259	0.037408	0.074816	0.37874	TRUE
sgKLHL6_4	KLHL6	4.7259	11.373	4.7259	11.373	1.1116	23.095	13.224	1.8279	0.96259	0.037408	0.074816	0.37874	TRUE
human_exon_crispr_v1_084327	ZFAND4	65.218	93.258	65.218	93.258	0.50939	396.24	235.49	1.8272	0.96617	0.033833	0.067666	0.3608	TRUE
sgHUWE1_2	HUWE1	31.191	12.51	31.191	12.51	-1.2526	183.2	104.52	1.8272	0.032729	0.96727	0.065459	0.35621	FALSE
sgMARCH7_5	sgMARCH7	24.575	40.943	24.575	40.943	0.71369	136.1	80.428	1.8251	0.9659	0.034098	0.068197	0.36214	TRUE
sgRNF43_10	RNF43	24.575	40.943	24.575	40.943	0.71369	136.1	80.428	1.8251	0.9659	0.034098	0.068197	0.36214	TRUE
sgKCNA2_8	KCNA2	114.37	76.199	114.37	76.199	-0.57959	735.88	437.77	1.8243	0.034055	0.96594	0.06811	0.36214	FALSE
human_exon_crispr_v1_061697	ZNRF2	68.054	96.67	68.054	96.67	0.5002	412.58	246.81	1.8215	0.96574	0.034263	0.068527	0.36278	TRUE
sgNFX1_10	NFX1	33.082	52.316	33.082	52.316	0.64556	187.37	111.51	1.8214	0.9657	0.034302	0.068604	0.36282	TRUE
sgRNF128_10	RNF128	129.49	88.709	129.49	88.709	-0.54063	838.96	502.17	1.8199	0.034389	0.96561	0.068778	0.36302	FALSE
sgRFPL3_8	RFPL3	68.999	97.807	68.999	97.807	0.49729	418.1	250.59	1.8199	0.96561	0.03439	0.068781	0.36302	TRUE
sgKCNA10_9	KCNA10	42.534	20.471	42.534	20.471	-1.0197	251.27	147.04	1.8194	0.034205	0.9658	0.06841	0.36253	FALSE
human_exon_crispr_v1_036922	SIAH2	42.534	20.471	42.534	20.471	-1.0197	251.27	147.04	1.8194	0.034205	0.9658	0.06841	0.36253	FALSE
human_exon_crispr_v1_146689	UNK	100.19	64.826	100.19	64.826	-0.62034	632.65	378.22	1.8184	0.034501	0.9655	0.069002	0.36354	FALSE
sgTRIM56_9	TRIM56	94.519	60.277	94.519	60.277	-0.64045	593.6	354.65	1.8183	0.03451	0.96549	0.06902	0.36354	FALSE
sgBMI1_2	BMI1	71.834	101.22	71.834	101.22	0.48898	434.89	261.97	1.8155	0.96528	0.034724	0.069449	0.36506	TRUE
sgFBXW8_5	FBXW8	29.301	11.373	29.301	11.373	-1.2922	169.28	97.58	1.8149	0.033313	0.96669	0.066627	0.35782	FALSE
sgZBTB7A_2	ZBTB7A	29.301	11.373	29.301	11.373	-1.2922	169.28	97.58	1.8149	0.033313	0.96669	0.066627	0.35782	FALSE
sgASB3_4	ASB3	72.78	102.36	72.78	102.36	0.48634	440.56	265.78	1.8142	0.96518	0.034821	0.069642	0.36571	TRUE
human_exon_crispr_v1_150852	NEDD4L	18.904	32.982	18.904	32.982	0.77171	100.97	60.296	1.813	0.96482	0.03518	0.070361	0.36911	TRUE
human_exon_crispr_v1_131785	AMFR	35.917	15.922	35.917	15.922	-1.1254	207.88	122.07	1.8097	0.034612	0.96539	0.069225	0.36425	FALSE
sgASB7_4	ASB7	25.52	42.08	25.52	42.08	0.69993	139.22	83.833	1.8086	0.96465	0.035349	0.070698	0.36986	TRUE
human_exon_crispr_v1_009897	KCNA3	25.52	42.08	25.52	42.08	0.69993	139.22	83.833	1.8086	0.96465	0.035349	0.070698	0.36986	TRUE
human_exon_crispr_v1_176495	ZBTB46	173.91	126.24	173.91	126.24	-0.4591	1143.7	695.87	1.8073	0.035359	0.96464	0.070718	0.36986	FALSE
sgZBTB49_7	ZBTB49	14.178	26.158	14.178	26.158	0.8394	73.399	43.978	1.8065	0.96399	0.036007	0.072013	0.37252	TRUE
human_exon_crispr_v1_024798	KLHL41	48.205	71.65	48.205	71.65	0.56216	277.5	168.77	1.8047	0.96444	0.035565	0.07113	0.37053	TRUE
sgFBXO4_9	FBXO4	34.972	54.59	34.972	54.59	0.62795	194.79	118.54	1.8019	0.96419	0.035806	0.071613	0.37156	TRUE
sgHERC5_9	HERC5	45.369	22.746	45.369	22.746	-0.96549	263.33	157.87	1.8006	0.035739	0.96426	0.071478	0.37123	FALSE
sgKLHL24_2	KLHL24	45.369	22.746	45.369	22.746	-0.96549	263.33	157.87	1.8006	0.035739	0.96426	0.071478	0.37123	FALSE
sgKCNS1_3	KCNS1	10.397	20.471	10.397	20.471	0.91375	52.154	31.309	1.8004	0.96293	0.037066	0.074132	0.37784	TRUE
human_exon_crispr_v1_126853	ZNF598	10.397	20.471	10.397	20.471	0.91375	52.154	31.309	1.8004	0.96293	0.037066	0.074132	0.37784	TRUE
human_exon_crispr_v1_079253	LRSAM1	49.15	72.787	49.15	72.787	0.55712	282.02	172.42	1.8001	0.96408	0.035924	0.071847	0.3724	TRUE
sgRNF175_1	RNF175	139.89	97.807	139.89	97.807	-0.51186	892.43	546.94	1.7993	0.035982	0.96402	0.071964	0.37252	FALSE
sgHECW1_5	HECW1	98.3	63.689	98.3	63.689	-0.61828	605.95	370.35	1.7985	0.036049	0.96395	0.072097	0.37258	FALSE
sgRNF43_3	RNF43	34.027	14.785	34.027	14.785	-1.1499	192.87	115.02	1.7942	0.035666	0.96433	0.071332	0.37121	FALSE
sgZBTB39_2	ZBTB39	25.52	9.0984	25.52	9.0984	-1.393	143.31	83.833	1.7935	0.033875	0.96612	0.06775	0.36087	FALSE
sgKCNV1_3	KCNV1	26.465	43.217	26.465	43.217	0.687	142.39	87.251	1.7934	0.96346	0.036538	0.073077	0.37615	TRUE
sgPHRF1_4	PHRF1	26.465	43.217	26.465	43.217	0.687	142.39	87.251	1.7934	0.96346	0.036538	0.073077	0.37615	TRUE
human_exon_crispr_v1_084944	HERC4	26.465	43.217	26.465	43.217	0.687	142.39	87.251	1.7934	0.96346	0.036538	0.073077	0.37615	TRUE
sgKLHL34_5	KLHL34	35.917	55.727	35.917	55.727	0.61975	198.56	122.07	1.793	0.96349	0.036506	0.073012	0.37615	TRUE
human_exon_crispr_v1_035247	FBXO40	134.22	93.258	134.22	93.258	-0.52059	845.71	522.47	1.7919	0.036574	0.96343	0.073149	0.37615	FALSE
sgRAD18_9	RAD18	23.63	7.9611	23.63	7.9611	-1.4587	131.28	77.036	1.7852	0.033686	0.96631	0.067372	0.35959	FALSE
sgRNF40_3	RNF40	23.63	7.9611	23.63	7.9611	-1.4587	131.28	77.036	1.7852	0.033686	0.96631	0.067372	0.35959	FALSE
human_exon_crispr_v1_002989	FBXO42	23.63	7.9611	23.63	7.9611	-1.4587	131.28	77.036	1.7852	0.033686	0.96631	0.067372	0.35959	FALSE
human_exon_crispr_v1_160638	KLHL26	110.59	73.924	110.59	73.924	-0.57467	678.84	421.81	1.7851	0.03712	0.96288	0.074239	0.37784	FALSE
human_exon_crispr_v1_087717	FBXL15	48.205	25.02	48.205	25.02	-0.91915	275.81	168.77	1.7846	0.037062	0.96294	0.074123	0.37784	FALSE
human_exon_crispr_v1_067964	ASB10	63.328	36.393	63.328	36.393	-0.78265	369.57	227.98	1.7839	0.03721	0.96279	0.07442	0.37784	FALSE
sgMSL2_1	MSL2	43.479	21.609	43.479	21.609	-0.97624	246.27	150.64	1.7819	0.037193	0.96281	0.074385	0.37784	FALSE
human_exon_crispr_v1_154728	UHRF1	43.479	21.609	43.479	21.609	-0.97624	246.27	150.64	1.7819	0.037193	0.96281	0.074385	0.37784	FALSE
sgKLHL34_4	KLHL34	9.4519	0	9.4519	0	-3.3857	74.293	28.207	1.7797	0.052699	0.9473	0.1054	0.44053	FALSE
sgNEURL2_2	NEURL2	27.411	44.355	27.411	44.355	0.67482	145.6	90.682	1.7793	0.96233	0.037669	0.075337	0.38027	TRUE
human_exon_crispr_v1_069486	RHOBTB2	85.067	53.453	85.067	53.453	-0.66045	506.39	315.71	1.7793	0.037598	0.9624	0.075195	0.38006	FALSE
human_exon_crispr_v1_015027	KLHL12	99.245	64.826	99.245	64.826	-0.6068	598.98	374.28	1.7791	0.037612	0.96239	0.075224	0.38006	FALSE
sgECT2L_9	ECT2L	21.739	6.8238	21.739	6.8238	-1.5393	119.93	70.295	1.779	0.033017	0.96698	0.066035	0.35621	FALSE
sgLGALS3BP_5	LGALS3BP	21.739	6.8238	21.739	6.8238	-1.5393	119.93	70.295	1.779	0.033017	0.96698	0.066035	0.35621	FALSE
human_exon_crispr_v1_115905	MNAT1	32.136	13.648	32.136	13.648	-1.1778	178.45	108.01	1.779	0.036663	0.96334	0.073327	0.3767	FALSE
sgLONRF1_5	LONRF1	7.5615	15.922	7.5615	15.922	0.98297	36.112	22.097	1.7786	0.9602	0.039799	0.079598	0.38931	TRUE
human_exon_crispr_v1_108950	WSB2	7.5615	15.922	7.5615	15.922	0.98297	36.112	22.097	1.7786	0.9602	0.039799	0.079598	0.38931	TRUE
sgTRIM4_1	TRIM4	54.821	79.611	54.821	79.611	0.53016	309.91	194.46	1.7777	0.96227	0.03773	0.075459	0.38051	TRUE
sgRNF139_8	RNF139	37.808	58.002	37.808	58.002	0.60443	206.21	129.16	1.7769	0.96219	0.037806	0.075613	0.38055	TRUE
human_exon_crispr_v1_017701	ZBTB18	37.808	58.002	37.808	58.002	0.60443	206.21	129.16	1.7769	0.96219	0.037806	0.075613	0.38055	TRUE
sgMSL2_4	MSL2	19.849	5.6865	19.849	5.6865	-1.6407	109.31	63.613	1.7757	0.031684	0.96832	0.063367	0.35193	FALSE
human_exon_crispr_v1_043207	TRIM2	19.849	5.6865	19.849	5.6865	-1.6407	109.31	63.613	1.7757	0.031684	0.96832	0.063367	0.35193	FALSE
sgUBE3B_1	UBE3B	288.28	226.32	288.28	226.32	-0.34775	1926.6	1217.9	1.7755	0.03791	0.96209	0.07582	0.38122	FALSE
sgKCNRG_8	KCNRG	117.2	79.611	117.2	79.611	-0.55223	713.16	449.78	1.7726	0.038149	0.96185	0.076298	0.38266	FALSE
human_exon_crispr_v1_000652	MIB2	68.999	40.943	68.999	40.943	-0.73891	400.18	250.59	1.7723	0.038163	0.96184	0.076326	0.38266	FALSE
sgMYLIP_8	MYLIP	15.123	27.295	15.123	27.295	0.81143	75.655	47.203	1.7717	0.96124	0.038764	0.077527	0.38444	TRUE
sgUBE3B_2	UBE3B	15.123	27.295	15.123	27.295	0.81143	75.655	47.203	1.7717	0.96124	0.038764	0.077527	0.38444	TRUE
human_exon_crispr_v1_116895	AREL1	15.123	27.295	15.123	27.295	0.81143	75.655	47.203	1.7717	0.96124	0.038764	0.077527	0.38444	TRUE
sgRNF175_10	RNF175	51.04	27.295	51.04	27.295	-0.87908	288.67	179.74	1.7712	0.0382	0.9618	0.0764	0.38266	FALSE
sgRNF19A_1	RNF19A	71.834	43.217	71.834	43.217	-0.72001	415.99	261.97	1.7681	0.038521	0.96148	0.077042	0.38444	FALSE
sgZBTB10_6	ZBTB10	71.834	43.217	71.834	43.217	-0.72001	415.99	261.97	1.7681	0.038521	0.96148	0.077042	0.38444	FALSE
human_exon_crispr_v1_057105	BACH2	20.794	35.256	20.794	35.256	0.73428	106.36	66.946	1.7675	0.96122	0.038784	0.077568	0.38444	TRUE
human_exon_crispr_v1_060829	RNF216	20.794	35.256	20.794	35.256	0.73428	106.36	66.946	1.7675	0.96122	0.038784	0.077568	0.38444	TRUE
sgHERC5_7	HERC5	36.862	17.059	36.862	17.059	-1.068	203.12	125.61	1.7669	0.038137	0.96186	0.076274	0.38266	FALSE
human_exon_crispr_v1_158261	NACC1	28.356	45.492	28.356	45.492	0.66334	148.84	94.125	1.7663	0.96126	0.038742	0.077483	0.38444	TRUE
sgFBXW5_9	FBXW5	46.314	23.883	46.314	23.883	-0.9271	258.31	161.49	1.7651	0.038643	0.96136	0.077287	0.38444	FALSE
sgTRIM6-TRIM34_4	TRIM6-TRIM34	59.547	85.297	59.547	85.297	0.51126	334.19	213.02	1.7643	0.96116	0.038841	0.077683	0.38464	TRUE
sgFBXO38_2	FBXO38	77.506	47.766	77.506	47.766	-0.68691	448.6	284.88	1.762	0.039036	0.96096	0.078073	0.38533	FALSE
human_exon_crispr_v1_025804	KLHL41	61.437	87.572	61.437	87.572	0.50444	344.16	220.48	1.76	0.9608	0.039201	0.078402	0.38533	TRUE
sgTRIM45_8	TRIM45	80.341	50.041	80.341	50.041	-0.67233	465.4	296.41	1.76	0.039206	0.96079	0.078413	0.38533	FALSE
sgFBXO38_9	FBXO38	53.876	29.57	53.876	29.57	-0.84407	301.91	190.77	1.7598	0.039175	0.96082	0.078351	0.38533	FALSE
human_exon_crispr_v1_063006	TRIM50	53.876	29.57	53.876	29.57	-0.84407	301.91	190.77	1.7598	0.039175	0.96082	0.078351	0.38533	FALSE
sgTRIM28_4	TRIM28	83.177	52.316	83.177	52.316	-0.65886	482.53	307.97	1.7586	0.039326	0.96067	0.078651	0.38577	FALSE
sgRNF126_5	RNF126	40.643	61.414	40.643	61.414	0.58379	217.98	139.86	1.7563	0.96047	0.039528	0.079055	0.38739	TRUE
human_exon_crispr_v1_061692	ZNRF2	66.163	93.258	66.163	93.258	0.48895	369.75	239.26	1.7517	0.96009	0.039915	0.079829	0.38971	TRUE
sgOTUD7A_9	OTUD7A	49.15	26.158	49.15	26.158	-0.88488	270.75	172.42	1.751	0.039885	0.96012	0.07977	0.38971	FALSE
human_exon_crispr_v1_016328	FBXO28	28.356	11.373	28.356	11.373	-1.2465	151.39	94.125	1.7505	0.03835	0.96165	0.0767	0.3838	FALSE
sgBRCA1_2	BRCA1	11.342	21.609	11.342	21.609	0.87326	54.027	34.439	1.7494	0.95879	0.041208	0.082415	0.39594	TRUE
sgFBXL7_6	FBXL7	11.342	21.609	11.342	21.609	0.87326	54.027	34.439	1.7494	0.95879	0.041208	0.082415	0.39594	TRUE
sgRNF40_10	RNF40	11.342	21.609	11.342	21.609	0.87326	54.027	34.439	1.7494	0.95879	0.041208	0.082415	0.39594	TRUE
sgARIH1_8	ARIH1	21.739	36.393	21.739	36.393	0.71759	109.12	70.295	1.7478	0.95956	0.04044	0.080879	0.39373	TRUE
sgKLHL36_4	KLHL36	21.739	36.393	21.739	36.393	0.71759	109.12	70.295	1.7478	0.95956	0.04044	0.080879	0.39373	TRUE
sgKLHL31_3	KLHL31	44.424	22.746	44.424	22.746	-0.93577	241.39	154.25	1.7455	0.040286	0.95971	0.080573	0.39297	FALSE
sgRHOBTB3_3	RHOBTB3	16.068	28.432	16.068	28.432	0.78609	77.957	50.448	1.7408	0.95865	0.041351	0.082703	0.39594	TRUE
sgZBTB20_4	ZBTB20	16.068	28.432	16.068	28.432	0.78609	77.957	50.448	1.7408	0.95865	0.041351	0.082703	0.39594	TRUE
human_exon_crispr_v1_056846	IBTK	16.068	28.432	16.068	28.432	0.78609	77.957	50.448	1.7408	0.95865	0.041351	0.082703	0.39594	TRUE
sgKCTD15_4	KCTD15	143.67	102.36	143.67	102.36	-0.48512	859.44	563.31	1.7406	0.040874	0.95913	0.081748	0.39594	FALSE
sgKCNRG_4	KCNRG	98.3	64.826	98.3	64.826	-0.59314	566.26	370.35	1.7394	0.040982	0.95902	0.081963	0.39594	FALSE
sgZBTB49_6	ZBTB49	43.479	64.826	43.479	64.826	0.56554	230.1	150.64	1.7393	0.959	0.041001	0.082002	0.39594	TRUE
human_exon_crispr_v1_013880	RFWD2	43.479	64.826	43.479	64.826	0.56554	230.1	150.64	1.7393	0.959	0.041001	0.082002	0.39594	TRUE
human_exon_crispr_v1_165728	FBXO46	43.479	64.826	43.479	64.826	0.56554	230.1	150.64	1.7393	0.959	0.041001	0.082002	0.39594	TRUE
human_exon_crispr_v1_016326	FBXO28	51.985	28.432	51.985	28.432	-0.84819	283.56	183.41	1.7392	0.040944	0.95906	0.081888	0.39594	FALSE
human_exon_crispr_v1_094118	DTX4	78.451	48.904	78.451	48.904	-0.67091	442.53	288.72	1.7389	0.041024	0.95898	0.082048	0.39594	FALSE
human_exon_crispr_v1_049088	SH3RF2	213.61	264.99	213.61	264.99	0.30963	1323.6	873.72	1.7381	0.95891	0.041094	0.082188	0.39594	TRUE
sgRNF10_10	RNF10	26.465	10.236	26.465	10.236	-1.2895	138.77	87.251	1.7375	0.038936	0.96106	0.077872	0.38485	FALSE
human_exon_crispr_v1_009905	KCNA3	26.465	10.236	26.465	10.236	-1.2895	138.77	87.251	1.7375	0.038936	0.96106	0.077872	0.38485	FALSE
human_exon_crispr_v1_022966	RNF149	166.35	121.69	166.35	121.69	-0.44787	1003.4	662.48	1.7352	0.041349	0.95865	0.082697	0.39594	FALSE
sgASB18_6	ASB18	33.082	14.785	33.082	14.785	-1.1105	173.93	111.51	1.7327	0.040747	0.95925	0.081494	0.39594	FALSE
human_exon_crispr_v1_123107	PML	33.082	14.785	33.082	14.785	-1.1105	173.93	111.51	1.7327	0.040747	0.95925	0.081494	0.39594	FALSE
sgRNF24_8	RNF24	47.259	25.02	47.259	25.02	-0.89116	253.4	165.13	1.7306	0.041645	0.95835	0.083291	0.39839	FALSE
sgKCNS3_1	KCNS3	65.218	38.668	65.218	38.668	-0.73925	358.38	235.49	1.7301	0.041794	0.95821	0.083587	0.39944	FALSE
sgKDM2A_5	KDM2A	22.685	37.531	22.685	37.531	0.70206	111.92	73.658	1.7298	0.958	0.042002	0.084005	0.4007	TRUE
sgTRIM36_4	TRIM36	54.821	30.707	54.821	30.707	-0.81601	296.73	194.46	1.7292	0.041843	0.95816	0.083686	0.39954	FALSE
human_exon_crispr_v1_177712	ZBTB21	122.87	85.297	122.87	85.297	-0.5215	711.87	473.89	1.7262	0.042156	0.95784	0.084313	0.4018	FALSE
sgHECW1_9	HECW1	24.575	9.0984	24.575	9.0984	-1.3406	126.76	80.428	1.7257	0.039249	0.96075	0.078499	0.38538	FALSE
sgSHPRH_10	SHPRH	46.314	68.238	46.314	68.238	0.54928	242.55	161.49	1.7252	0.95775	0.042254	0.084509	0.40236	TRUE
sgASB3_1	ASB3	47.259	69.375	47.259	69.375	0.54425	246.78	165.13	1.721	0.95737	0.042628	0.085255	0.405	TRUE
sgCBLL1_7	CBLL1	0	5.6865	1.8904	5.6865	1.21	25.695	4.8746	1.7194	0.9468	0.053198	0.1064	0.44053	TRUE
sgKCTD10_6	KCTD10	0	5.6865	1.8904	5.6865	1.21	25.695	4.8746	1.7194	0.9468	0.053198	0.1064	0.44053	TRUE
sgKCTD2_9	KCTD2	1.8904	5.6865	1.8904	5.6865	1.21	7.6947	4.8746	1.7194	0.9468	0.053198	0.1064	0.44053	TRUE
sgMARCH6_1	sgMARCH6	1.8904	5.6865	1.8904	5.6865	1.21	7.6947	4.8746	1.7194	0.9468	0.053198	0.1064	0.44053	TRUE
sgNFX1_8	NFX1	0	5.6865	1.8904	5.6865	1.21	25.695	4.8746	1.7194	0.9468	0.053198	0.1064	0.44053	TRUE
sgOTUD7A_3	OTUD7A	0	5.6865	1.8904	5.6865	1.21	25.695	4.8746	1.7194	0.9468	0.053198	0.1064	0.44053	TRUE
sgTRIM37_3	TRIM37	1.8904	5.6865	1.8904	5.6865	1.21	7.6947	4.8746	1.7194	0.9468	0.053198	0.1064	0.44053	TRUE
human_exon_crispr_v1_179719	PPIL2	0	5.6865	1.8904	5.6865	1.21	25.695	4.8746	1.7194	0.9468	0.053198	0.1064	0.44053	TRUE
sgRC3H1_9	RC3H1	50.095	27.295	50.095	27.295	-0.85263	265.79	176.07	1.7183	0.042799	0.9572	0.085597	0.405	FALSE
sgKCTD3_5	KCTD3	93.574	61.414	93.574	61.414	-0.59957	522.8	350.74	1.7172	0.04297	0.95703	0.085941	0.405	FALSE
sgRNF138_5	RNF138	79.396	50.041	79.396	50.041	-0.65547	436.53	292.56	1.7162	0.043059	0.95694	0.086118	0.405	FALSE
sgDZIP3_6	DZIP3	13.233	2.2746	13.233	2.2746	-2.1198	69.958	40.775	1.7161	0.024422	0.97558	0.048843	0.30388	FALSE
sgRNF145_5	RNF145	22.685	7.9611	22.685	7.9611	-1.4022	115.39	73.658	1.7155	0.039177	0.96082	0.078354	0.38533	FALSE
human_exon_crispr_v1_187182	RLIM	87.903	56.865	87.903	56.865	-0.61954	487.33	327.34	1.7155	0.043127	0.95687	0.086253	0.405	FALSE
sgRNF19A_5	RNF19A	82.232	52.316	82.232	52.316	-0.64257	453.14	304.11	1.7155	0.043128	0.95687	0.086255	0.405	FALSE
sgNHLRC1_5	NHLRC1	190.93	143.3	190.93	143.3	-0.4115	1140.1	771.6	1.7147	0.043204	0.9568	0.086408	0.405	FALSE
sgPHRF1_6	PHRF1	23.63	38.668	23.63	38.668	0.68758	114.76	77.036	1.7134	0.95652	0.043476	0.086953	0.405	TRUE
sgRNF10_1	RNF10	23.63	38.668	23.63	38.668	0.68758	114.76	77.036	1.7134	0.95652	0.043476	0.086953	0.405	TRUE
sgBMI1_6	BMI1	17.013	29.57	17.013	29.57	0.76303	80.303	53.713	1.7133	0.95622	0.043776	0.087552	0.405	TRUE
sgOSTM1_5	OSTM1	17.013	29.57	17.013	29.57	0.76303	80.303	53.713	1.7133	0.95622	0.043776	0.087552	0.405	TRUE
sgRNF152_8	RNF152	17.013	29.57	17.013	29.57	0.76303	80.303	53.713	1.7133	0.95622	0.043776	0.087552	0.405	TRUE
sgUBR1_8	UBR1	17.013	29.57	17.013	29.57	0.76303	80.303	53.713	1.7133	0.95622	0.043776	0.087552	0.405	TRUE
human_exon_crispr_v1_041054	LNX1	17.013	29.57	17.013	29.57	0.76303	80.303	53.713	1.7133	0.95622	0.043776	0.087552	0.405	TRUE
human_exon_crispr_v1_176492	ZBTB46	17.013	29.57	17.013	29.57	0.76303	80.303	53.713	1.7133	0.95622	0.043776	0.087552	0.405	TRUE
sgRNF10_3	RNF10	45.369	23.883	45.369	23.883	-0.89799	236.63	157.87	1.71	0.043483	0.95652	0.086966	0.405	FALSE
sgRNF11_3	RNF11	45.369	23.883	45.369	23.883	-0.89799	236.63	157.87	1.71	0.043483	0.95652	0.086966	0.405	FALSE
sgKCNC4_7	KCNC4	63.328	37.531	63.328	37.531	-0.73943	338.35	227.98	1.7085	0.043755	0.95624	0.087511	0.405	FALSE
sgRCHY1_6	RCHY1	52.931	29.57	52.931	29.57	-0.819	278.54	187.08	1.7079	0.043772	0.95623	0.087544	0.405	FALSE
sgLNX2_5	LNX2	20.794	6.8238	20.794	6.8238	-1.478	104.66	66.946	1.7074	0.038563	0.96144	0.077125	0.38444	FALSE
human_exon_crispr_v1_105889	RNF41	35.917	17.059	35.917	17.059	-1.0315	183.78	122.07	1.7068	0.043379	0.95662	0.086757	0.405	FALSE
sgFBXO4_1	FBXO4	8.5067	17.059	8.5067	17.059	0.92573	37.642	25.135	1.7059	0.95392	0.046078	0.092156	0.4145	TRUE
sgRNF123_3	RNF123	8.5067	17.059	8.5067	17.059	0.92573	37.642	25.135	1.7059	0.95392	0.046078	0.092156	0.4145	TRUE
human_exon_crispr_v1_018255	RNF144A	8.5067	17.059	8.5067	17.059	0.92573	37.642	25.135	1.7059	0.95392	0.046078	0.092156	0.4145	TRUE
sgFBXL14_5	FBXL14	12.287	22.746	12.287	22.746	0.83761	55.95	37.595	1.7057	0.95495	0.045047	0.090094	0.41033	TRUE
sgTRIM25_8	TRIM25	12.287	22.746	12.287	22.746	0.83761	55.95	37.595	1.7057	0.95495	0.045047	0.090094	0.41033	TRUE
human_exon_crispr_v1_109401	KDM2B	12.287	22.746	12.287	22.746	0.83761	55.95	37.595	1.7057	0.95495	0.045047	0.090094	0.41033	TRUE
sgTRIM5_8	TRIM5	40.643	20.471	40.643	20.471	-0.95567	209.28	139.86	1.7057	0.043752	0.95625	0.087504	0.405	FALSE
human_exon_crispr_v1_114947	HECTD1	15.123	3.4119	15.123	3.4119	-1.8697	77.027	47.203	1.7046	0.030701	0.9693	0.061402	0.34507	FALSE
sgPCGF5_9	PCGF5	66.163	39.805	66.163	39.805	-0.71891	352.89	239.26	1.704	0.044178	0.95582	0.088357	0.40763	FALSE
human_exon_crispr_v1_055692	CUL9	178.64	133.06	178.64	133.06	-0.4222	1044.3	716.83	1.7023	0.044348	0.95565	0.088696	0.40878	FALSE
sgFBXL13_2	FBXL13	52.931	76.199	52.931	76.199	0.51747	272.93	187.08	1.7012	0.95554	0.04446	0.08892	0.40878	TRUE
sgFBXL14_8	FBXL14	52.931	76.199	52.931	76.199	0.51747	272.93	187.08	1.7012	0.95554	0.04446	0.08892	0.40878	TRUE
human_exon_crispr_v1_179581	LZTR1	52.931	76.199	52.931	76.199	0.51747	272.93	187.08	1.7012	0.95554	0.04446	0.08892	0.40878	TRUE
sgECT2L_6	ECT2L	29.301	12.51	29.301	12.51	-1.1653	147.09	97.58	1.6998	0.043146	0.95685	0.086292	0.405	FALSE
sgKCNC4_5	KCNC4	29.301	12.51	29.301	12.51	-1.1653	147.09	97.58	1.6998	0.043146	0.95685	0.086292	0.405	FALSE
sgKCTD21_4	KCTD21	24.575	39.805	24.575	39.805	0.67403	117.64	80.428	1.6983	0.95513	0.044866	0.089732	0.41033	TRUE
sgTRIM4_2	TRIM4	24.575	39.805	24.575	39.805	0.67403	117.64	80.428	1.6983	0.95513	0.044866	0.089732	0.41033	TRUE
sgWWP2_7	WWP2	24.575	39.805	24.575	39.805	0.67403	117.64	80.428	1.6983	0.95513	0.044866	0.089732	0.41033	TRUE
sgHUWE1_6	HUWE1	8.5067	0	8.5067	0	-3.2489	59.652	25.135	1.6968	0.064966	0.93503	0.12993	0.48135	FALSE
sgRFPL2_5	RFPL2	8.5067	0	8.5067	0	-3.2489	59.652	25.135	1.6968	0.064966	0.93503	0.12993	0.48135	FALSE
sgWSB1_8	WSB1	8.5067	0	8.5067	0	-3.2489	59.652	25.135	1.6968	0.064966	0.93503	0.12993	0.48135	FALSE
human_exon_crispr_v1_000646	MIB2	8.5067	0	8.5067	0	-3.2489	59.652	25.135	1.6968	0.064966	0.93503	0.12993	0.48135	FALSE
human_exon_crispr_v1_142307	KLHL11	8.5067	0	8.5067	0	-3.2489	59.652	25.135	1.6968	0.064966	0.93503	0.12993	0.48135	FALSE
sgHERC1_2	HERC1	58.602	34.119	58.602	34.119	-0.76311	305.1	209.29	1.6923	0.045267	0.95473	0.090534	0.41112	FALSE
human_exon_crispr_v1_022097	RNF181	58.602	34.119	58.602	34.119	-0.76311	305.1	209.29	1.6923	0.045267	0.95473	0.090534	0.41112	FALSE
human_exon_crispr_v1_127803	SLX4	17.959	30.707	17.959	30.707	0.74195	82.692	56.995	1.6886	0.95396	0.046045	0.09209	0.4145	TRUE
sgZBTB2_4	ZBTB2	34.027	15.922	34.027	15.922	-1.0495	169.61	115.02	1.6881	0.044974	0.95503	0.089947	0.41033	FALSE
sgZBTB3_5	ZBTB3	34.027	15.922	34.027	15.922	-1.0495	169.61	115.02	1.6881	0.044974	0.95503	0.089947	0.41033	FALSE
human_exon_crispr_v1_142301	KLHL11	34.027	15.922	34.027	15.922	-1.0495	169.61	115.02	1.6881	0.044974	0.95503	0.089947	0.41033	FALSE
human_exon_crispr_v1_012225	MEX3A	61.437	36.393	61.437	36.393	-0.73962	318.89	220.48	1.6866	0.045823	0.95418	0.091646	0.41436	FALSE
human_exon_crispr_v1_029899	MKRN2	51.04	28.432	51.04	28.432	-0.82222	260.92	179.74	1.6863	0.0458	0.9542	0.091599	0.41436	FALSE
human_exon_crispr_v1_057500	ZBTB24	51.04	28.432	51.04	28.432	-0.82222	260.92	179.74	1.6863	0.0458	0.9542	0.091599	0.41436	FALSE
human_exon_crispr_v1_160641	KLHL26	38.753	19.334	38.753	19.334	-0.96716	194.09	132.72	1.6856	0.045568	0.95443	0.091137	0.41313	FALSE
sgFBXO30_10	FBXO30	131.38	169.46	131.38	169.46	0.36471	727.8	510.28	1.6855	0.95406	0.045942	0.091883	0.4145	TRUE
sgTRIM10_2	TRIM10	60.492	85.297	60.492	85.297	0.48891	309.9	216.75	1.6849	0.95399	0.046009	0.092019	0.4145	TRUE
human_exon_crispr_v1_009906	KCNA3	25.52	40.943	25.52	40.943	0.66133	120.56	83.833	1.6844	0.95383	0.046174	0.092349	0.41457	TRUE
human_exon_crispr_v1_010198	TRIM33	25.52	40.943	25.52	40.943	0.66133	120.56	83.833	1.6844	0.95383	0.046174	0.092349	0.41457	TRUE
sgCCIN_4	CCIN	27.411	11.373	27.411	11.373	-1.1992	134.56	90.682	1.6841	0.044168	0.95583	0.088336	0.40763	FALSE
human_exon_crispr_v1_127810	SLX4	27.411	11.373	27.411	11.373	-1.1992	134.56	90.682	1.6841	0.044168	0.95583	0.088336	0.40763	FALSE
human_exon_crispr_v1_130206	KCTD13	101.14	68.238	101.14	68.238	-0.56085	546.32	382.17	1.6828	0.046205	0.9538	0.092409	0.41457	FALSE
sgZSWIM2_4	ZSWIM2	64.273	38.668	64.273	38.668	-0.71851	333.02	231.73	1.682	0.046271	0.95373	0.092542	0.41481	FALSE
human_exon_crispr_v1_179649	HIC2	89.793	120.55	89.793	120.55	0.42094	475.65	335.12	1.6803	0.95355	0.046449	0.092899	0.41604	TRUE
sgPHRF1_8	PHRF1	65.218	90.984	65.218	90.984	0.47415	334.21	235.49	1.679	0.95342	0.046576	0.093152	0.41646	TRUE
human_exon_crispr_v1_059430	PARK2	67.108	40.943	67.108	40.943	-0.69942	347.48	243.03	1.6784	0.046623	0.95338	0.093246	0.41649	FALSE
human_exon_crispr_v1_087715	FBXL15	66.163	92.121	66.163	92.121	0.47143	339.19	239.26	1.6782	0.95334	0.046659	0.093318	0.41649	TRUE
sgRNF146_4	RNF146	69.944	43.217	69.944	43.217	-0.68207	362.27	254.38	1.6757	0.046889	0.95311	0.093779	0.41819	FALSE
sgMDM4_2	MDM4	77.506	105.77	77.506	105.77	0.44362	401.79	284.88	1.6745	0.95298	0.047017	0.094034	0.41834	TRUE
sgRNF13_5	RNF13	76.56	104.63	76.56	104.63	0.44564	396.37	281.05	1.6744	0.95297	0.047025	0.094051	0.41834	TRUE
sgKDM2A_6	KDM2A	110.59	76.199	110.59	76.199	-0.53152	596.37	421.81	1.6744	0.047028	0.95297	0.094055	0.41834	FALSE
sgKLHL15_3	KLHL15	207.94	159.22	207.94	159.22	-0.38303	1192.1	848.07	1.673	0.047164	0.95284	0.094328	0.4192	FALSE
sgKBTBD7_5	KBTBD7	26.465	42.08	26.465	42.08	0.64941	123.52	87.251	1.6716	0.95259	0.047406	0.094812	0.41992	TRUE
sgZBTB10_2	ZBTB10	26.465	42.08	26.465	42.08	0.64941	123.52	87.251	1.6716	0.95259	0.047406	0.094812	0.41992	TRUE
human_exon_crispr_v1_115271	FBXO33	26.465	42.08	26.465	42.08	0.64941	123.52	87.251	1.6716	0.95259	0.047406	0.094812	0.41992	TRUE
human_exon_crispr_v1_115272	FBXO33	26.465	42.08	26.465	42.08	0.64941	123.52	87.251	1.6716	0.95259	0.047406	0.094812	0.41992	TRUE
sgZBTB2_7	ZBTB2	32.136	14.785	32.136	14.785	-1.0699	156.02	108.01	1.6696	0.046556	0.95344	0.093111	0.41646	FALSE
sgTRIM25_6	TRIM25	25.52	10.236	25.52	10.236	-1.239	122.62	83.833	1.6693	0.044988	0.95501	0.089975	0.41033	FALSE
sgLONRF3_4	LONRF3	13.233	23.883	13.233	23.883	0.80597	57.922	40.775	1.6679	0.9514	0.048596	0.097191	0.42646	TRUE
sgRNF141_6	RNF141	13.233	23.883	13.233	23.883	0.80597	57.922	40.775	1.6679	0.9514	0.048596	0.097191	0.42646	TRUE
human_exon_crispr_v1_128129	MGRN1	13.233	23.883	13.233	23.883	0.80597	57.922	40.775	1.6679	0.9514	0.048596	0.097191	0.42646	TRUE
sgASB7_9	ASB7	146.5	186.52	146.5	186.52	0.34626	803.39	575.61	1.6677	0.95232	0.047685	0.09537	0.42203	TRUE
sgABTB2_3	ABTB2	18.904	31.844	18.904	31.844	0.7226	85.124	60.296	1.6665	0.95183	0.048165	0.096331	0.42483	TRUE
sgRNF182_7	RNF182	18.904	31.844	18.904	31.844	0.7226	85.124	60.296	1.6665	0.95183	0.048165	0.096331	0.42483	TRUE
sgMIB1_10	MIB1	49.15	27.295	49.15	27.295	-0.82569	243.88	172.42	1.6644	0.04793	0.95207	0.09586	0.42384	FALSE
sgKCND1_9	KCND1	99.245	67.1	99.245	67.1	-0.55779	521.54	374.28	1.6615	0.048304	0.9517	0.096608	0.4257	FALSE
sgRNF25_5	RNF25	40.643	60.277	40.643	60.277	0.55726	194.59	139.86	1.6602	0.95154	0.048455	0.09691	0.42646	TRUE
human_exon_crispr_v1_163990	SHKBP1	27.411	43.217	27.411	43.217	0.63818	126.52	90.682	1.6599	0.95144	0.048565	0.09713	0.42646	TRUE
sgUBOX5_8	UBOX5	93.574	62.551	93.574	62.551	-0.57352	486.03	350.74	1.6565	0.048812	0.95119	0.097624	0.42756	FALSE
sgTRAF6_2	TRAF6	23.63	9.0984	23.63	9.0984	-1.2863	111.29	77.036	1.6556	0.045513	0.95449	0.091025	0.41299	FALSE
sgG2E3_1	G2E3	51.985	29.57	51.985	29.57	-0.79349	256.14	183.41	1.6552	0.048885	0.95111	0.09777	0.42756	FALSE
sgRNF115_3	RNF115	51.985	29.57	51.985	29.57	-0.79349	256.14	183.41	1.6552	0.048885	0.95111	0.09777	0.42756	FALSE
sgKLHL7_2	KLHL7	210.78	259.3	210.78	259.3	0.29765	1180.5	860.89	1.6539	0.95092	0.049077	0.098154	0.42888	TRUE
sgFBXL6_5	FBXL6	68.054	42.08	68.054	42.08	-0.6807	342.12	246.81	1.6533	0.049127	0.95087	0.098253	0.42895	FALSE
sgARMC5_3	ARMC5	3.7808	9.0984	3.7808	9.0984	1.0788	14.777	10.367	1.6515	0.94395	0.056048	0.1121	0.45483	TRUE
sgRNF11_7	RNF11	3.7808	9.0984	3.7808	9.0984	1.0788	14.777	10.367	1.6515	0.94395	0.056048	0.1121	0.45483	TRUE
sgRNF113A_2	RNF113A	3.7808	9.0984	3.7808	9.0984	1.0788	14.777	10.367	1.6515	0.94395	0.056048	0.1121	0.45483	TRUE
human_exon_crispr_v1_017900	TRIM58	3.7808	9.0984	3.7808	9.0984	1.0788	14.777	10.367	1.6515	0.94395	0.056048	0.1121	0.45483	TRUE
sgKCTD6_9	KCTD6	30.246	13.648	30.246	13.648	-1.093	143.02	101.05	1.6512	0.048097	0.9519	0.096195	0.42483	FALSE
sgFBXL13_4	FBXL13	82.232	53.453	82.232	53.453	-0.61212	418.86	304.11	1.6503	0.049444	0.95056	0.098887	0.43063	FALSE
sgUBR3_7	UBR3	54.821	31.844	54.821	31.844	-0.76517	268.75	194.46	1.6477	0.049669	0.95033	0.099339	0.43188	FALSE
human_exon_crispr_v1_130199	KCTD13	43.479	63.689	43.479	63.689	0.54039	206.06	150.64	1.6466	0.95017	0.049828	0.099657	0.4329	TRUE
human_exon_crispr_v1_011829	DCST1	19.849	32.982	19.849	32.982	0.70478	87.597	63.613	1.6466	0.94985	0.050146	0.10029	0.43422	TRUE
human_exon_crispr_v1_011830	DCST1	19.849	32.982	19.849	32.982	0.70478	87.597	63.613	1.6466	0.94985	0.050146	0.10029	0.43422	TRUE
sgKCNS3_5	KCNS3	9.4519	18.197	9.4519	18.197	0.8771	39.228	28.207	1.6465	0.94823	0.05177	0.10354	0.43926	TRUE
sgRNF135_8	RNF135	9.4519	18.197	9.4519	18.197	0.8771	39.228	28.207	1.6465	0.94823	0.05177	0.10354	0.43926	TRUE
sgZBTB38_6	ZBTB38	9.4519	18.197	9.4519	18.197	0.8771	39.228	28.207	1.6465	0.94823	0.05177	0.10354	0.43926	TRUE
human_exon_crispr_v1_091553	TRIM3	9.4519	18.197	9.4519	18.197	0.8771	39.228	28.207	1.6465	0.94823	0.05177	0.10354	0.43926	TRUE
human_exon_crispr_v1_129676	NSMCE1	9.4519	18.197	9.4519	18.197	0.8771	39.228	28.207	1.6465	0.94823	0.05177	0.10354	0.43926	TRUE
sgKCNB1_4	KCNB1	34.972	17.059	34.972	17.059	-0.99412	165.45	118.54	1.6452	0.049336	0.95066	0.098672	0.43006	FALSE
sgKCTD2_1	KCTD2	34.972	17.059	34.972	17.059	-0.99412	165.45	118.54	1.6452	0.049336	0.95066	0.098672	0.43006	FALSE
human_exon_crispr_v1_007372	HECTD3	100.19	68.238	100.19	68.238	-0.54744	515.14	378.22	1.643	0.050194	0.94981	0.10039	0.43422	FALSE
sgKLHL14_9	KLHL14	44.424	64.826	44.424	64.826	0.5352	209.96	154.25	1.6427	0.94977	0.050231	0.10046	0.43422	TRUE
human_exon_crispr_v1_029900	MKRN2	47.259	26.158	47.259	26.158	-0.82945	227.41	165.13	1.6421	0.050169	0.94983	0.10034	0.43422	FALSE
human_exon_crispr_v1_041055	LNX1	47.259	26.158	47.259	26.158	-0.82945	227.41	165.13	1.6421	0.050169	0.94983	0.10034	0.43422	FALSE
human_exon_crispr_v1_055693	CUL9	176.75	133.06	176.75	133.06	-0.40694	959.06	708.44	1.6413	0.050363	0.94964	0.10073	0.435	FALSE
sgKCTD5_2	KCTD5	45.369	65.963	45.369	65.963	0.5302	213.9	157.87	1.6391	0.94939	0.050608	0.10122	0.4364	TRUE
human_exon_crispr_v1_063008	TRIM50	45.369	65.963	45.369	65.963	0.5302	213.9	157.87	1.6391	0.94939	0.050608	0.10122	0.4364	TRUE
human_exon_crispr_v1_081933	TRAF2	29.301	45.492	29.301	45.492	0.61762	132.64	97.58	1.639	0.94932	0.050678	0.10136	0.43657	TRUE
human_exon_crispr_v1_124208	KLHL25	285.45	228.6	285.45	228.6	-0.31917	1621	1204.6	1.638	0.050712	0.94929	0.10142	0.43657	FALSE
sgPEX10_8	PEX10	14.178	25.02	14.178	25.02	0.77768	59.939	43.978	1.635	0.94813	0.051869	0.10374	0.43926	TRUE
sgPEX2_5	PEX2	14.178	25.02	14.178	25.02	0.77768	59.939	43.978	1.635	0.94813	0.051869	0.10374	0.43926	TRUE
sgSMURF1_8	SMURF1	14.178	25.02	14.178	25.02	0.77768	59.939	43.978	1.635	0.94813	0.051869	0.10374	0.43926	TRUE
sgTRIM9_1	TRIM9	14.178	25.02	14.178	25.02	0.77768	59.939	43.978	1.635	0.94813	0.051869	0.10374	0.43926	TRUE
human_exon_crispr_v1_123510	FBXO22	14.178	25.02	14.178	25.02	0.77768	59.939	43.978	1.635	0.94813	0.051869	0.10374	0.43926	TRUE
human_exon_crispr_v1_005631	RNF19B	160.68	119.42	160.68	119.42	-0.42513	856.12	637.54	1.6343	0.051094	0.94891	0.10219	0.43913	FALSE
human_exon_crispr_v1_017905	TRIM58	28.356	12.51	28.356	12.51	-1.1196	130.6	94.125	1.6332	0.04956	0.95044	0.09912	0.43129	FALSE
sgANKIB1_8	ANKIB1	63.328	38.668	63.328	38.668	-0.69746	308.61	227.98	1.6332	0.051199	0.9488	0.1024	0.43914	FALSE
human_exon_crispr_v1_009994	KCND3	341.21	278.64	341.21	278.64	-0.29134	1962.9	1468.2	1.6331	0.051222	0.94878	0.10244	0.43914	FALSE
sgKCNA1_1	KCNA1	19.849	6.8238	19.849	6.8238	-1.414	90.499	63.613	1.6331	0.045102	0.9549	0.090204	0.41033	FALSE
human_exon_crispr_v1_005622	RNF19B	19.849	6.8238	19.849	6.8238	-1.414	90.499	63.613	1.6331	0.045102	0.9549	0.090204	0.41033	FALSE
sgRNF31_1	RNF31	12.287	2.2746	12.287	2.2746	-2.0207	57.792	37.595	1.633	0.029358	0.97064	0.058716	0.33578	FALSE
human_exon_crispr_v1_004176	TCEB3	42.534	22.746	42.534	22.746	-0.87445	200.46	147.04	1.6318	0.051142	0.94886	0.10228	0.43914	FALSE
sgFBXW5_3	FBXW5	66.163	40.943	66.163	40.943	-0.67926	322.56	239.26	1.6305	0.051488	0.94851	0.10298	0.43926	FALSE
sgHERC1_9	HERC1	71.834	45.492	71.834	45.492	-0.64764	351.44	261.97	1.6275	0.051808	0.94819	0.10362	0.43926	FALSE
sgRNF24_6	RNF24	17.959	5.6865	17.959	5.6865	-1.5035	81.084	56.995	1.6255	0.043717	0.95628	0.087434	0.405	FALSE
sgHECW1_6	HECW1	51.04	72.787	51.04	72.787	0.50374	238.3	179.74	1.6221	0.9476	0.052396	0.10479	0.44053	TRUE
sgRNF145_8	RNF145	51.04	72.787	51.04	72.787	0.50374	238.3	179.74	1.6221	0.9476	0.052396	0.10479	0.44053	TRUE
human_exon_crispr_v1_114944	HECTD1	16.068	4.5492	16.068	4.5492	-1.621	72.39	50.448	1.6218	0.041071	0.95893	0.082141	0.39594	FALSE
sgZBTB22_2	ZBTB22	31.191	47.766	31.191	47.766	0.59922	138.91	104.52	1.6212	0.94746	0.052542	0.10508	0.44053	TRUE
sgKCTD16_1	KCTD16	26.465	11.373	26.465	11.373	-1.1504	118.76	87.251	1.6157	0.050889	0.94911	0.10178	0.43773	FALSE
sgZFAND5_5	ZFAND5	54.821	77.336	54.821	77.336	0.48887	255.32	194.46	1.6146	0.9468	0.053204	0.10641	0.44053	TRUE
sgTRIM36_6	TRIM36	56.711	79.611	56.711	79.611	0.48211	264.06	201.86	1.6117	0.94649	0.053512	0.10702	0.44273	TRUE
human_exon_crispr_v1_103676	KLHL42	57.657	80.748	57.657	80.748	0.47889	268.48	205.58	1.6105	0.94636	0.053644	0.10729	0.44318	TRUE
human_exon_crispr_v1_041057	LNX1	86.957	58.002	86.957	58.002	-0.57604	423.46	323.46	1.61	0.053701	0.9463	0.1074	0.44324	FALSE
sgRNF128_1	RNF128	48.205	27.295	48.205	27.295	-0.79824	222.94	168.77	1.6095	0.053652	0.94635	0.1073	0.44318	FALSE
sgKBTBD4_6	KBTBD4	6.6163	13.648	6.6163	13.648	0.94349	25.495	19.096	1.609	0.94245	0.057548	0.1151	0.45604	TRUE
sgMARCH10_9	sgMARCH10	6.6163	13.648	6.6163	13.648	0.94349	25.495	19.096	1.609	0.94245	0.057548	0.1151	0.45604	TRUE
sgPEX12_4	PEX12	6.6163	13.648	6.6163	13.648	0.94349	25.495	19.096	1.609	0.94245	0.057548	0.1151	0.45604	TRUE
sgRNF125_5	RNF125	6.6163	13.648	6.6163	13.648	0.94349	25.495	19.096	1.609	0.94245	0.057548	0.1151	0.45604	TRUE
human_exon_crispr_v1_009901	KCNA3	6.6163	13.648	6.6163	13.648	0.94349	25.495	19.096	1.609	0.94245	0.057548	0.1151	0.45604	TRUE
human_exon_crispr_v1_039098	WHSC1	6.6163	13.648	6.6163	13.648	0.94349	25.495	19.096	1.609	0.94245	0.057548	0.1151	0.45604	TRUE
human_exon_crispr_v1_124214	KLHL25	6.6163	13.648	6.6163	13.648	0.94349	25.495	19.096	1.609	0.94245	0.057548	0.1151	0.45604	TRUE
human_exon_crispr_v1_163276	FBXO27	6.6163	13.648	6.6163	13.648	0.94349	25.495	19.096	1.609	0.94245	0.057548	0.1151	0.45604	TRUE
sgARIH1_7	ARIH1	7.5615	0	7.5615	0	-3.0979	46.654	22.097	1.6086	0.080859	0.91914	0.16172	0.53454	FALSE
sgVPS18_9	VPS18	7.5615	0	7.5615	0	-3.0979	46.654	22.097	1.6086	0.080859	0.91914	0.16172	0.53454	FALSE
human_exon_crispr_v1_034785	ZBTB11	7.5615	0	7.5615	0	-3.0979	46.654	22.097	1.6086	0.080859	0.91914	0.16172	0.53454	FALSE
human_exon_crispr_v1_147377	SOCS3	7.5615	0	7.5615	0	-3.0979	46.654	22.097	1.6086	0.080859	0.91914	0.16172	0.53454	FALSE
sgUBR1_5	UBR1	76.56	103.49	76.56	103.49	0.43003	364.75	281.05	1.6066	0.94593	0.054075	0.10815	0.44563	TRUE
sgMEX3B_8	MEX3B	102.08	70.512	102.08	70.512	-0.52751	502.5	386.11	1.6065	0.054077	0.94592	0.10815	0.44563	FALSE
sgKBTBD8_4	KBTBD8	33.082	50.041	33.082	50.041	0.58266	145.33	111.51	1.606	0.94582	0.054183	0.10837	0.4458	TRUE
human_exon_crispr_v1_042920	RNF150	33.082	50.041	33.082	50.041	0.58266	145.33	111.51	1.606	0.94582	0.054183	0.10837	0.4458	TRUE
human_exon_crispr_v1_031232	KLHL40	72.78	98.945	72.78	98.945	0.43791	344.31	265.78	1.6049	0.94575	0.054253	0.10851	0.44586	TRUE
sgKCTD5_6	KCTD5	31.191	14.785	31.191	14.785	-1.0281	139.12	104.52	1.6047	0.053195	0.94681	0.10639	0.44053	FALSE
sgKLHL10_10	KLHL10	31.191	14.785	31.191	14.785	-1.0281	139.12	104.52	1.6047	0.053195	0.94681	0.10639	0.44053	FALSE
human_exon_crispr_v1_107288	SOCS2	31.191	14.785	31.191	14.785	-1.0281	139.12	104.52	1.6047	0.053195	0.94681	0.10639	0.44053	FALSE
human_exon_crispr_v1_137489	BCL6B	66.163	90.984	66.163	90.984	0.4537	309.96	239.26	1.6046	0.94571	0.054288	0.10858	0.44586	TRUE
sgRNF14_7	RNF14	68.054	93.258	68.054	93.258	0.4489	319.59	246.81	1.6044	0.94568	0.054319	0.10864	0.44586	TRUE
sgRNF34_5	RNF34	34.027	51.178	34.027	51.178	0.57499	148.6	115.02	1.5992	0.94507	0.054926	0.10985	0.45013	TRUE
human_exon_crispr_v1_072493	KLHL38	34.027	51.178	34.027	51.178	0.57499	148.6	115.02	1.5992	0.94507	0.054926	0.10985	0.45013	TRUE
sgTRIM6-TRIM34_1	TRIM6-TRIM34	24.575	10.236	24.575	10.236	-1.1866	107.52	80.428	1.5989	0.05201	0.94799	0.10402	0.4401	FALSE
sgKCNA7_2	KCNA7	10.397	19.334	10.397	19.334	0.83523	40.866	31.309	1.5972	0.94309	0.056909	0.11382	0.45483	TRUE
sgKCND2_5	KCND2	10.397	19.334	10.397	19.334	0.83523	40.866	31.309	1.5972	0.94309	0.056909	0.11382	0.45483	TRUE
sgKCTD10_5	KCTD10	10.397	19.334	10.397	19.334	0.83523	40.866	31.309	1.5972	0.94309	0.056909	0.11382	0.45483	TRUE
sgMID1_9	MID1	10.397	19.334	10.397	19.334	0.83523	40.866	31.309	1.5972	0.94309	0.056909	0.11382	0.45483	TRUE
sgOSTM1_3	OSTM1	10.397	19.334	10.397	19.334	0.83523	40.866	31.309	1.5972	0.94309	0.056909	0.11382	0.45483	TRUE
human_exon_crispr_v1_005629	RNF19B	10.397	19.334	10.397	19.334	0.83523	40.866	31.309	1.5972	0.94309	0.056909	0.11382	0.45483	TRUE
human_exon_crispr_v1_129669	NSMCE1	10.397	19.334	10.397	19.334	0.83523	40.866	31.309	1.5972	0.94309	0.056909	0.11382	0.45483	TRUE
sgASB4_6	ASB4	34.972	52.316	34.972	52.316	0.56768	151.91	118.54	1.593	0.94438	0.055622	0.11124	0.45476	TRUE
human_exon_crispr_v1_100724	VPS11	34.972	52.316	34.972	52.316	0.56768	151.91	118.54	1.593	0.94438	0.055622	0.11124	0.45476	TRUE
sgKLHL32_1	KLHL32	56.711	34.119	56.711	34.119	-0.71661	259.27	201.86	1.5901	0.055871	0.94413	0.11174	0.45483	FALSE
human_exon_crispr_v1_099070	KCTD14	87.903	59.139	87.903	59.139	-0.56392	417.69	327.34	1.5898	0.055942	0.94406	0.11188	0.45483	FALSE
human_exon_crispr_v1_028519	KLHL30	35.917	53.453	35.917	53.453	0.56071	155.25	122.07	1.5871	0.94373	0.056272	0.11254	0.45483	TRUE
human_exon_crispr_v1_035883	KBTBD12	35.917	53.453	35.917	53.453	0.56071	155.25	122.07	1.5871	0.94373	0.056272	0.11254	0.45483	TRUE
sgBTBD7_5	BTBD7	38.753	20.471	38.753	20.471	-0.88865	171.26	132.72	1.5869	0.055906	0.94409	0.11181	0.45483	FALSE
human_exon_crispr_v1_061695	ZNRF2	38.753	20.471	38.753	20.471	-0.88865	171.26	132.72	1.5869	0.055906	0.94409	0.11181	0.45483	FALSE
sgGAN_7	GAN	46.314	26.158	46.314	26.158	-0.80091	207.21	161.49	1.5861	0.056229	0.94377	0.11246	0.45483	FALSE
sgKBTBD2_2	KBTBD2	46.314	26.158	46.314	26.158	-0.80091	207.21	161.49	1.5861	0.056229	0.94377	0.11246	0.45483	FALSE
sgRNF180_3	RNF180	29.301	13.648	29.301	13.648	-1.0487	126.83	97.58	1.5846	0.055101	0.9449	0.1102	0.45122	FALSE
sgKLHL3_7	KLHL3	23.63	37.531	23.63	37.531	0.64561	97.891	77.036	1.5838	0.94318	0.056822	0.11364	0.45483	TRUE
sgRFPL3_9	RFPL3	23.63	37.531	23.63	37.531	0.64561	97.891	77.036	1.5838	0.94318	0.056822	0.11364	0.45483	TRUE
sgRBBP6_5	RBBP6	22.685	9.0984	22.685	9.0984	-1.2298	96.88	73.658	1.583	0.052818	0.94718	0.10564	0.44053	FALSE
sgRNF146_5	RNF146	22.685	9.0984	22.685	9.0984	-1.2298	96.88	73.658	1.583	0.052818	0.94718	0.10564	0.44053	FALSE
human_exon_crispr_v1_075562	TOPORS	22.685	9.0984	22.685	9.0984	-1.2298	96.88	73.658	1.583	0.052818	0.94718	0.10564	0.44053	FALSE
sgKCNG1_6	KCNG1	34.027	17.059	34.027	17.059	-0.95571	148.12	115.02	1.5821	0.056104	0.9439	0.11221	0.45483	FALSE
human_exon_crispr_v1_106630	2024-03-09	36.862	54.59	36.862	54.59	0.55406	158.63	125.61	1.5818	0.94312	0.05688	0.11376	0.45483	TRUE
sgKLHL3_4	KLHL3	73.725	47.766	73.725	47.766	-0.6157	340.84	269.59	1.581	0.056938	0.94306	0.11388	0.45483	FALSE
human_exon_crispr_v1_009999	KCND3	68.054	43.217	68.054	43.217	-0.64311	312.35	246.81	1.5809	0.056941	0.94306	0.11388	0.45483	FALSE
sgRNF130_5	RNF130	16.068	27.295	16.068	27.295	0.72924	64.104	50.448	1.5806	0.94234	0.057662	0.11532	0.45604	TRUE
sgRNF19A_7	RNF19A	16.068	27.295	16.068	27.295	0.72924	64.104	50.448	1.5806	0.94234	0.057662	0.11532	0.45604	TRUE
human_exon_crispr_v1_105891	RNF41	16.068	27.295	16.068	27.295	0.72924	64.104	50.448	1.5806	0.94234	0.057662	0.11532	0.45604	TRUE
human_exon_crispr_v1_086357	HECTD2	37.808	55.727	37.808	55.727	0.54771	162.06	129.16	1.5768	0.94255	0.057448	0.1149	0.45604	TRUE
human_exon_crispr_v1_071367	KCNB2	125.71	90.984	125.71	90.984	-0.46208	606.88	485.99	1.5752	0.0576	0.9424	0.1152	0.45604	FALSE
sgRHOBTB3_6	RHOBTB3	209.83	255.89	209.83	255.89	0.28506	1063.3	856.61	1.5737	0.94222	0.057777	0.11555	0.4566	TRUE
sgRNF152_9	RNF152	24.575	38.668	24.575	38.668	0.63325	100.56	80.428	1.5715	0.94178	0.058217	0.11643	0.45868	TRUE
sgRNF180_9	RNF180	24.575	38.668	24.575	38.668	0.63325	100.56	80.428	1.5715	0.94178	0.058217	0.11643	0.45868	TRUE
human_exon_crispr_v1_103871	PDZRN4	39.698	58.002	39.698	58.002	0.53581	169.01	136.28	1.5679	0.94153	0.058469	0.11694	0.45928	TRUE
sgCBLL1_8	CBLL1	27.411	12.51	27.411	12.51	-1.0724	115.13	90.682	1.5647	0.056941	0.94306	0.11388	0.45483	FALSE
sgRNF169_10	RNF169	27.411	12.51	27.411	12.51	-1.0724	115.13	90.682	1.5647	0.056941	0.94306	0.11388	0.45483	FALSE
sgTRIM15_6	TRIM15	27.411	12.51	27.411	12.51	-1.0724	115.13	90.682	1.5647	0.056941	0.94306	0.11388	0.45483	FALSE
human_exon_crispr_v1_112462	KCTD12	27.411	12.51	27.411	12.51	-1.0724	115.13	90.682	1.5647	0.056941	0.94306	0.11388	0.45483	FALSE
human_exon_crispr_v1_115269	FBXO33	27.411	12.51	27.411	12.51	-1.0724	115.13	90.682	1.5647	0.056941	0.94306	0.11388	0.45483	FALSE
sgRNF139_6	RNF139	40.643	59.139	40.643	59.139	0.53023	172.54	139.86	1.564	0.94107	0.058927	0.11785	0.46218	TRUE
sgRNF31_5	RNF31	36.862	19.334	36.862	19.334	-0.89687	157.52	125.61	1.564	0.058439	0.94156	0.11688	0.45928	FALSE
sgUBR3_2	UBR3	36.862	19.334	36.862	19.334	-0.89687	157.52	125.61	1.564	0.058439	0.94156	0.11688	0.45928	FALSE
human_exon_crispr_v1_167705	NOSIP	80.341	53.453	80.341	53.453	-0.57898	365.2	296.41	1.5618	0.059169	0.94083	0.11834	0.46373	FALSE
sgRFWD3_2	RFWD3	41.588	60.277	41.588	60.277	0.52488	176.12	143.44	1.5604	0.94065	0.059352	0.1187	0.46479	TRUE
sgWSB1_3	WSB1	25.52	39.805	25.52	39.805	0.62167	103.28	83.833	1.5602	0.94048	0.059515	0.11903	0.46479	TRUE
sgZBTB1_8	ZBTB1	25.52	39.805	25.52	39.805	0.62167	103.28	83.833	1.5602	0.94048	0.059515	0.11903	0.46479	TRUE
sgBTBD6_6	BTBD6	32.136	15.922	32.136	15.922	-0.96951	135.39	108.01	1.5601	0.058429	0.94157	0.11686	0.45928	FALSE
human_exon_crispr_v1_004173	TCEB3	272.21	219.5	272.21	219.5	-0.30927	1393.5	1142.9	1.5594	0.059456	0.94054	0.11891	0.46479	FALSE
sgRNF138_4	RNF138	74.67	48.904	74.67	48.904	-0.60057	335.63	273.41	1.5583	0.059579	0.94042	0.11916	0.46479	FALSE
human_exon_crispr_v1_026488	2024-03-04	74.67	48.904	74.67	48.904	-0.60057	335.63	273.41	1.5583	0.059579	0.94042	0.11916	0.46479	FALSE
sgKCNA2_2	KCNA2	17.013	28.432	17.013	28.432	0.70833	66.25	53.713	1.5581	0.93978	0.060218	0.12044	0.46668	TRUE
human_exon_crispr_v1_038735	PCGF3	17.013	28.432	17.013	28.432	0.70833	66.25	53.713	1.5581	0.93978	0.060218	0.12044	0.46668	TRUE
sgTRIM43_3	TRIM43	63.328	39.805	63.328	39.805	-0.65668	280.33	227.98	1.5579	0.059617	0.94038	0.11923	0.46479	FALSE
human_exon_crispr_v1_152817	MEX3D	66.163	42.08	66.163	42.08	-0.64066	293.67	239.26	1.557	0.059728	0.94027	0.11946	0.46531	FALSE
sgFBXW2_10	FBXW2	18.904	6.8238	18.904	6.8238	-1.3471	77.422	60.296	1.5557	0.052827	0.94717	0.10565	0.44053	FALSE
sgRNF6_7	RNF6	18.904	6.8238	18.904	6.8238	-1.3471	77.422	60.296	1.5557	0.052827	0.94717	0.10565	0.44053	FALSE
sgZFPL1_7	ZFPL1	18.904	6.8238	18.904	6.8238	-1.3471	77.422	60.296	1.5557	0.052827	0.94717	0.10565	0.44053	FALSE
sgZSWIM2_8	ZSWIM2	18.904	6.8238	18.904	6.8238	-1.3471	77.422	60.296	1.5557	0.052827	0.94717	0.10565	0.44053	FALSE
sgRNF128_5	RNF128	11.342	20.471	11.342	20.471	0.7988	42.553	34.439	1.5556	0.93846	0.061539	0.12308	0.47234	TRUE
human_exon_crispr_v1_032316	ARIH2	11.342	20.471	11.342	20.471	0.7988	42.553	34.439	1.5556	0.93846	0.061539	0.12308	0.47234	TRUE
sgRNF146_7	RNF146	92.629	63.689	92.629	63.689	-0.53344	422.41	346.83	1.554	0.060095	0.9399	0.12019	0.46653	FALSE
sgKCNA5_7	KCNA5	43.479	62.551	43.479	62.551	0.5148	183.37	150.64	1.554	0.93989	0.06011	0.12022	0.46653	TRUE
human_exon_crispr_v1_106631	2024-03-09	43.479	62.551	43.479	62.551	0.5148	183.37	150.64	1.554	0.93989	0.06011	0.12022	0.46653	TRUE
human_exon_crispr_v1_106632	2024-03-09	43.479	62.551	43.479	62.551	0.5148	183.37	150.64	1.554	0.93989	0.06011	0.12022	0.46653	TRUE
sgITCH_5	ITCH	47.259	27.295	47.259	27.295	-0.77026	202.97	165.13	1.5536	0.060026	0.93997	0.12005	0.46653	FALSE
human_exon_crispr_v1_003963	ZBTB40	247.64	197.89	247.64	197.89	-0.32209	1241.4	1029.1	1.5508	0.060473	0.93953	0.12095	0.46831	FALSE
human_exon_crispr_v1_063009	TRIM50	50.095	29.57	50.095	29.57	-0.74108	214.24	176.07	1.5468	0.060876	0.93912	0.12175	0.47038	FALSE
sgKCTD20_10	KCTD20	46.314	65.963	46.314	65.963	0.50109	194.53	161.49	1.5462	0.93896	0.061039	0.12208	0.47117	TRUE
sgBARD1_3	BARD1	17.013	5.6865	17.013	5.6865	-1.4298	68.642	53.713	1.5455	0.0515	0.9485	0.103	0.43926	FALSE
sgTRIM54_3	TRIM54	17.013	5.6865	17.013	5.6865	-1.4298	68.642	53.713	1.5455	0.0515	0.9485	0.103	0.43926	FALSE
sgZBTB16_4	ZBTB16	17.013	5.6865	17.013	5.6865	-1.4298	68.642	53.713	1.5455	0.0515	0.9485	0.103	0.43926	FALSE
sgASB18_7	ASB18	11.342	2.2746	11.342	2.2746	-1.9142	46.863	34.439	1.5452	0.035465	0.96453	0.070931	0.36986	FALSE
sgKLHL23_7	KLHL23	11.342	2.2746	11.342	2.2746	-1.9142	46.863	34.439	1.5452	0.035465	0.96453	0.070931	0.36986	FALSE
human_exon_crispr_v1_062923	RABGEF1	11.342	2.2746	11.342	2.2746	-1.9142	46.863	34.439	1.5452	0.035465	0.96453	0.070931	0.36986	FALSE
sgTRIM54_10	TRIM54	25.52	11.373	25.52	11.373	-1.0999	104	83.833	1.5451	0.058657	0.94134	0.11731	0.46041	FALSE
human_exon_crispr_v1_075561	TOPORS	81.286	108.04	81.286	108.04	0.40617	359.76	300.26	1.5441	0.93872	0.061277	0.12255	0.47234	TRUE
sgMARCH7_1	sgMARCH7	118.15	85.297	118.15	85.297	-0.46538	543.17	453.79	1.5422	0.061517	0.93848	0.12303	0.47234	FALSE
sgFBXO31_10	FBXO31	48.205	68.238	48.205	68.238	0.49276	202.16	168.77	1.5421	0.93846	0.061536	0.12307	0.47234	TRUE
sgBIRC8_8	BIRC8	52.931	31.844	52.931	31.844	-0.71546	225.85	187.08	1.5416	0.06153	0.93847	0.12306	0.47234	FALSE
human_exon_crispr_v1_030633	FBXL2	34.972	18.197	34.972	18.197	-0.90602	144.36	118.54	1.5408	0.061069	0.93893	0.12214	0.47117	FALSE
sgASB5_7	ASB5	27.411	42.08	27.411	42.08	0.60059	108.81	90.682	1.5405	0.93815	0.061847	0.12369	0.47349	TRUE
sgRNF185_7	RNF185	27.411	42.08	27.411	42.08	0.60059	108.81	90.682	1.5405	0.93815	0.061847	0.12369	0.47349	TRUE
sgZBTB39_8	ZBTB39	27.411	42.08	27.411	42.08	0.60059	108.81	90.682	1.5405	0.93815	0.061847	0.12369	0.47349	TRUE
sgTRIM27_7	TRIM27	15.123	4.5492	15.123	4.5492	-1.5388	60.544	47.203	1.539	0.048711	0.95129	0.097423	0.42712	FALSE
sgFBXO32_5	FBXO32	78.451	52.316	78.451	52.316	-0.5755	344.99	288.72	1.5381	0.062009	0.93799	0.12402	0.47349	FALSE
human_exon_crispr_v1_046802	PJA2	78.451	52.316	78.451	52.316	-0.5755	344.99	288.72	1.5381	0.062009	0.93799	0.12402	0.47349	FALSE
sgPML_3	PML	17.959	29.57	17.959	29.57	0.68925	68.436	56.995	1.538	0.93743	0.062569	0.12514	0.47428	TRUE
sgBTBD11_1	BTBD11	13.233	3.4119	13.233	3.4119	-1.6897	53.214	40.775	1.538	0.043745	0.95626	0.08749	0.405	FALSE
sgFBXW7_7	FBXW7	13.233	3.4119	13.233	3.4119	-1.6897	53.214	40.775	1.538	0.043745	0.95626	0.08749	0.405	FALSE
sgKLHL24_4	KLHL24	13.233	3.4119	13.233	3.4119	-1.6897	53.214	40.775	1.538	0.043745	0.95626	0.08749	0.405	FALSE
human_exon_crispr_v1_031231	KLHL40	75.615	101.22	75.615	101.22	0.41597	329.52	277.23	1.5378	0.93795	0.062052	0.1241	0.47349	TRUE
human_exon_crispr_v1_024797	KLHL41	51.04	71.65	51.04	71.65	0.48133	213.89	179.74	1.5373	0.93788	0.06212	0.12424	0.47366	TRUE
sgASB15_9	ASB15	7.5615	14.785	7.5615	14.785	0.8826	26.794	22.097	1.5366	0.93427	0.065732	0.13146	0.48135	TRUE
sgG2E3_2	G2E3	7.5615	14.785	7.5615	14.785	0.8826	26.794	22.097	1.5366	0.93427	0.065732	0.13146	0.48135	TRUE
sgMIB1_1	MIB1	7.5615	14.785	7.5615	14.785	0.8826	26.794	22.097	1.5366	0.93427	0.065732	0.13146	0.48135	TRUE
sgTRIM38_6	TRIM38	7.5615	14.785	7.5615	14.785	0.8826	26.794	22.097	1.5366	0.93427	0.065732	0.13146	0.48135	TRUE
human_exon_crispr_v1_127805	SLX4	7.5615	14.785	7.5615	14.785	0.8826	26.794	22.097	1.5366	0.93427	0.065732	0.13146	0.48135	TRUE
sgECT2L_10	ECT2L	73.725	98.945	73.725	98.945	0.41954	319.73	269.59	1.536	0.93773	0.062269	0.12454	0.47428	TRUE
sgUHRF2_10	UHRF2	58.602	36.393	58.602	36.393	-0.67257	250.05	209.29	1.5351	0.062355	0.93764	0.12471	0.47428	FALSE
human_exon_crispr_v1_018259	RNF144A	53.876	75.061	53.876	75.061	0.471	225.95	190.77	1.5339	0.93747	0.062534	0.12507	0.47428	TRUE
human_exon_crispr_v1_102846	SPSB2	61.437	38.668	61.437	38.668	-0.65443	262.65	220.48	1.5334	0.06257	0.93743	0.12514	0.47428	FALSE
sgTRIM7_5	TRIM7	69.944	45.492	69.944	45.492	-0.6097	302.37	254.38	1.5331	0.062617	0.93738	0.12523	0.47428	FALSE
sgKBTBD6_4	KBTBD6	64.273	40.943	64.273	40.943	-0.63807	275.57	231.73	1.5326	0.062676	0.93732	0.12535	0.47428	FALSE
human_exon_crispr_v1_007374	HECTD3	64.273	40.943	64.273	40.943	-0.63807	275.57	231.73	1.5326	0.062676	0.93732	0.12535	0.47428	FALSE
human_exon_crispr_v1_007375	HECTD3	64.273	40.943	64.273	40.943	-0.63807	275.57	231.73	1.5326	0.062676	0.93732	0.12535	0.47428	FALSE
sgTTC3_7	TTC3	67.108	43.217	67.108	43.217	-0.62323	288.81	243.03	1.5325	0.062688	0.93731	0.12538	0.47428	FALSE
sgBTBD6_4	BTBD6	28.356	43.217	28.356	43.217	0.59097	111.64	94.125	1.5318	0.93711	0.062891	0.12578	0.47428	TRUE
human_exon_crispr_v1_172211	GZF1	28.356	43.217	28.356	43.217	0.59097	111.64	94.125	1.5318	0.93711	0.062891	0.12578	0.47428	TRUE
human_exon_crispr_v1_018261	RNF144A	107.75	138.75	107.75	138.75	0.36181	482.36	409.87	1.5311	0.93713	0.062868	0.12574	0.47428	TRUE
human_exon_crispr_v1_142303	KLHL11	90.738	62.551	90.738	62.551	-0.5296	400.66	339.02	1.5309	0.062902	0.9371	0.1258	0.47428	FALSE
sgHACE1_3	HACE1	60.492	83.023	60.492	83.023	0.45037	255.39	216.75	1.5304	0.93703	0.062966	0.12593	0.47428	TRUE
sgRNF114_6	RNF114	60.492	83.023	60.492	83.023	0.45037	255.39	216.75	1.5304	0.93703	0.062966	0.12593	0.47428	TRUE
human_exon_crispr_v1_025802	KLHL41	61.437	84.16	61.437	84.16	0.44776	259.74	220.48	1.5303	0.93702	0.062976	0.12595	0.47428	TRUE
sgKLHL32_8	KLHL32	210.78	166.05	210.78	166.05	-0.34231	1004	860.89	1.5246	0.063683	0.93632	0.12737	0.47926	FALSE
sgZBTB43_1	ZBTB43	29.301	44.355	29.301	44.355	0.58189	114.51	97.58	1.5239	0.93614	0.063861	0.12772	0.4799	TRUE
human_exon_crispr_v1_047157	2024-03-03	29.301	44.355	29.301	44.355	0.58189	114.51	97.58	1.5239	0.93614	0.063861	0.12772	0.4799	TRUE
sgZSWIM2_6	ZSWIM2	48.205	28.432	48.205	28.432	-0.74139	198.82	168.77	1.522	0.063909	0.93609	0.12782	0.47992	FALSE
human_exon_crispr_v1_114951	HECTD1	97.355	68.238	97.355	68.238	-0.50643	427.21	366.42	1.5211	0.064118	0.93588	0.12824	0.48114	FALSE
human_exon_crispr_v1_112483	MYCBP2	12.287	21.609	12.287	21.609	0.76681	44.285	37.595	1.5202	0.93429	0.065709	0.13142	0.48135	TRUE
sgDZIP3_1	DZIP3	106.81	76.199	106.81	76.199	-0.48179	471.73	405.9	1.5192	0.064355	0.93565	0.12871	0.48135	FALSE
human_exon_crispr_v1_040915	NFXL1	51.04	30.707	51.04	30.707	-0.71483	210	179.74	1.5167	0.06461	0.93539	0.12922	0.48135	FALSE
sgBTBD11_9	BTBD11	30.246	45.492	30.246	45.492	0.5733	117.41	101.05	1.5167	0.93524	0.064761	0.12952	0.48135	TRUE
sgTRIM13_10	TRIM13	30.246	45.492	30.246	45.492	0.5733	117.41	101.05	1.5167	0.93524	0.064761	0.12952	0.48135	TRUE
sgCCIN_2	CCIN	129.49	95.533	129.49	95.533	-0.43486	579.89	502.17	1.5154	0.06484	0.93516	0.12968	0.48135	FALSE
human_exon_crispr_v1_126645	SPSB3	174.86	214.95	174.86	214.95	0.29626	805.69	700.06	1.5151	0.93513	0.064868	0.12974	0.48135	TRUE
sgRNF113A_1	RNF113A	4.7259	10.236	4.7259	10.236	0.9725	15.716	13.224	1.5151	0.92817	0.071828	0.14366	0.50448	TRUE
human_exon_crispr_v1_177713	ZBTB21	4.7259	10.236	4.7259	10.236	0.9725	15.716	13.224	1.5151	0.92817	0.071828	0.14366	0.50448	TRUE
sgKCNG3_10	KCNG3	6.6163	0	6.6163	0	-2.9291	35.29	19.096	1.5141	0.10184	0.89816	0.20367	0.58925	FALSE
sgKCNV1_1	KCNV1	6.6163	0	6.6163	0	-2.9291	35.29	19.096	1.5141	0.10184	0.89816	0.20367	0.58925	FALSE
sgKLHL18_8	KLHL18	6.6163	0	6.6163	0	-2.9291	35.29	19.096	1.5141	0.10184	0.89816	0.20367	0.58925	FALSE
sgLGALS3BP_10	LGALS3BP	6.6163	0	6.6163	0	-2.9291	35.29	19.096	1.5141	0.10184	0.89816	0.20367	0.58925	FALSE
sgMKRN1_7	MKRN1	6.6163	0	6.6163	0	-2.9291	35.29	19.096	1.5141	0.10184	0.89816	0.20367	0.58925	FALSE
sgTRIM49_7	TRIM49	6.6163	0	6.6163	0	-2.9291	35.29	19.096	1.5141	0.10184	0.89816	0.20367	0.58925	FALSE
sgWWP1_10	WWP1	6.6163	0	6.6163	0	-2.9291	35.29	19.096	1.5141	0.10184	0.89816	0.20367	0.58925	FALSE
sgZBTB45_2	ZBTB45	6.6163	0	6.6163	0	-2.9291	35.29	19.096	1.5141	0.10184	0.89816	0.20367	0.58925	FALSE
human_exon_crispr_v1_021441	FBXO41	6.6163	0	6.6163	0	-2.9291	35.29	19.096	1.5141	0.10184	0.89816	0.20367	0.58925	FALSE
human_exon_crispr_v1_050356	FBXW11	6.6163	0	6.6163	0	-2.9291	35.29	19.096	1.5141	0.10184	0.89816	0.20367	0.58925	FALSE
human_exon_crispr_v1_129678	NSMCE1	6.6163	0	6.6163	0	-2.9291	35.29	19.096	1.5141	0.10184	0.89816	0.20367	0.58925	FALSE
sgRCBTB1_10	RCBTB1	40.643	22.746	40.643	22.746	-0.8104	163.46	139.86	1.5134	0.06482	0.93518	0.12964	0.48135	FALSE
sgKCNA4_9	KCNA4	73.725	48.904	73.725	48.904	-0.58244	311.25	269.59	1.5117	0.0653	0.9347	0.1306	0.48135	FALSE
sgRAB40A_9	RAB40A	120.04	87.572	120.04	87.572	-0.45055	530.32	461.82	1.5108	0.065418	0.93458	0.13084	0.48135	FALSE
sgKBTBD2_6	KBTBD2	56.711	35.256	56.711	35.256	-0.67063	233.37	201.86	1.5101	0.065479	0.93452	0.13096	0.48135	FALSE
sgMDM4_10	MDM4	70.889	46.629	70.889	46.629	-0.59393	297.47	258.17	1.5099	0.065535	0.93447	0.13107	0.48135	FALSE
sgTULP4_1	TULP4	70.889	46.629	70.889	46.629	-0.59393	297.47	258.17	1.5099	0.065535	0.93447	0.13107	0.48135	FALSE
human_exon_crispr_v1_002310	FBXO2	68.054	44.355	68.054	44.355	-0.60647	284.01	246.81	1.5085	0.065703	0.9343	0.13141	0.48135	FALSE
sgKCTD15_9	KCTD15	62.383	39.805	62.383	39.805	-0.63533	258.04	224.23	1.5077	0.065796	0.9342	0.13159	0.48135	FALSE
sgPDZRN3_2	PDZRN3	62.383	39.805	62.383	39.805	-0.63533	258.04	224.23	1.5077	0.065796	0.9342	0.13159	0.48135	FALSE
sgRNF25_2	RNF25	21.739	9.0984	21.739	9.0984	-1.1711	83.518	70.295	1.5077	0.061347	0.93865	0.12269	0.47234	FALSE
sgKLHL7_9	KLHL7	88.848	61.414	88.848	61.414	-0.52562	379.49	331.23	1.5074	0.065857	0.93414	0.13171	0.48135	FALSE
human_exon_crispr_v1_027738	TRIP12	88.848	61.414	88.848	61.414	-0.52562	379.49	331.23	1.5074	0.065857	0.93414	0.13171	0.48135	FALSE
human_exon_crispr_v1_109396	KDM2B	120.04	152.4	120.04	152.4	0.3418	525.39	461.82	1.5057	0.93393	0.066066	0.13213	0.48213	TRUE
human_exon_crispr_v1_109397	KDM2B	120.04	152.4	120.04	152.4	0.3418	525.39	461.82	1.5057	0.93393	0.066066	0.13213	0.48213	TRUE
sgKLHL18_2	KLHL18	117.2	85.297	117.2	85.297	-0.45389	512.2	449.78	1.5045	0.066232	0.93377	0.13246	0.4824	FALSE
sgBTBD2_10	BTBD2	19.849	31.844	19.849	31.844	0.65566	72.931	63.613	1.504	0.93328	0.066723	0.13345	0.48427	TRUE
sgMUL1_10	MUL1	19.849	31.844	19.849	31.844	0.65566	72.931	63.613	1.504	0.93328	0.066723	0.13345	0.48427	TRUE
human_exon_crispr_v1_028518	KLHL30	32.136	47.766	32.136	47.766	0.55747	123.33	108.01	1.5039	0.93363	0.066369	0.13274	0.48305	TRUE
sgOTUD7B_6	OTUD7B	35.917	19.334	35.917	19.334	-0.8604	140.72	122.07	1.5009	0.066149	0.93385	0.1323	0.48213	FALSE
sgXIAP_8	XIAP	35.917	19.334	35.917	19.334	-0.8604	140.72	122.07	1.5009	0.066149	0.93385	0.1323	0.48213	FALSE
sgRNF24_2	RNF24	33.082	48.904	33.082	48.904	0.55015	126.35	111.51	1.4983	0.93292	0.067084	0.13417	0.48656	TRUE
sgRNF14_6	RNF14	195.65	153.53	195.65	153.53	-0.34773	890.27	792.77	1.4959	0.067337	0.93266	0.13467	0.48805	FALSE
sgMARCH5_2	sgMARCH5	26.465	12.51	26.465	12.51	-1.0236	100.67	87.251	1.494	0.065437	0.93456	0.13087	0.48135	FALSE
sgRNF121_7	RNF121	26.465	12.51	26.465	12.51	-1.0236	100.67	87.251	1.494	0.065437	0.93456	0.13087	0.48135	FALSE
sgTTC3_6	TTC3	26.465	12.51	26.465	12.51	-1.0236	100.67	87.251	1.494	0.065437	0.93456	0.13087	0.48135	FALSE
human_exon_crispr_v1_094406	DDB1	26.465	12.51	26.465	12.51	-1.0236	100.67	87.251	1.494	0.065437	0.93456	0.13087	0.48135	FALSE
sgKCTD7_4	KCTD7	31.191	15.922	31.191	15.922	-0.92776	119.78	104.52	1.4935	0.066588	0.93341	0.13318	0.48397	FALSE
human_exon_crispr_v1_115276	FBXO33	31.191	15.922	31.191	15.922	-0.92776	119.78	104.52	1.4935	0.066588	0.93341	0.13318	0.48397	FALSE
sgFBXL14_6	FBXL14	49.15	29.57	49.15	29.57	-0.71414	194.74	172.42	1.4912	0.067874	0.93213	0.13575	0.49092	FALSE
human_exon_crispr_v1_129673	NSMCE1	49.15	29.57	49.15	29.57	-0.71414	194.74	172.42	1.4912	0.067874	0.93213	0.13575	0.49092	FALSE
sgRNF40_9	RNF40	19.849	7.9611	19.849	7.9611	-1.2182	74.167	63.613	1.4905	0.062032	0.93797	0.12406	0.47349	FALSE
sgTRAF4_10	TRAF4	13.233	22.746	13.233	22.746	0.73847	46.061	40.775	1.4898	0.93053	0.069465	0.13893	0.4969	TRUE
human_exon_crispr_v1_057632	RFPL4B	13.233	22.746	13.233	22.746	0.73847	46.061	40.775	1.4898	0.93053	0.069465	0.13893	0.4969	TRUE
human_exon_crispr_v1_061694	ZNRF2	13.233	22.746	13.233	22.746	0.73847	46.061	40.775	1.4898	0.93053	0.069465	0.13893	0.4969	TRUE
sgKLHL31_9	KLHL31	20.794	32.982	20.794	32.982	0.64081	75.238	66.946	1.4895	0.93145	0.068553	0.13711	0.49411	TRUE
sgZBTB16_8	ZBTB16	34.972	51.178	34.972	51.178	0.53657	132.5	118.54	1.4885	0.93165	0.068355	0.13671	0.4935	TRUE
sgTRIM67_1	TRIM67	38.753	21.609	38.753	21.609	-0.81418	150.03	132.72	1.4882	0.067995	0.93201	0.13599	0.49145	FALSE
sgKCNS1_2	KCNS1	51.985	31.844	51.985	31.844	-0.68995	205.83	183.41	1.4872	0.06842	0.93158	0.13684	0.4935	FALSE
human_exon_crispr_v1_005655	TRIM62	51.985	31.844	51.985	31.844	-0.68995	205.83	183.41	1.4872	0.06842	0.93158	0.13684	0.4935	FALSE
human_exon_crispr_v1_187237	ATRX	66.163	43.217	66.163	43.217	-0.60306	266.21	239.26	1.4835	0.068968	0.93103	0.13794	0.49627	FALSE
sgXIAP_7	XIAP	57.657	36.393	57.657	36.393	-0.64951	229.01	205.58	1.483	0.06901	0.93099	0.13802	0.49627	FALSE
human_exon_crispr_v1_051595	TRIM41	57.657	36.393	57.657	36.393	-0.64951	229.01	205.58	1.483	0.06901	0.93099	0.13802	0.49627	FALSE
sgBIRC3_7	BIRC3	60.492	38.668	60.492	38.668	-0.63242	241.09	216.75	1.4824	0.069101	0.9309	0.1382	0.49627	FALSE
human_exon_crispr_v1_133993	ZNRF1	60.492	38.668	60.492	38.668	-0.63242	241.09	216.75	1.4824	0.069101	0.9309	0.1382	0.49627	FALSE
sgFBXW5_7	FBXW5	36.862	53.453	36.862	53.453	0.52424	138.8	125.61	1.4803	0.93057	0.069433	0.13887	0.4969	TRUE
human_exon_crispr_v1_069488	RHOBTB2	8.5067	15.922	8.5067	15.922	0.83189	28.147	25.135	1.4791	0.92717	0.072826	0.14565	0.50448	TRUE
sgHERC2_9	HERC2	81.286	55.727	81.286	55.727	-0.53661	329.51	300.26	1.475	0.070104	0.9299	0.14021	0.50113	FALSE
sgNHLRC1_4	NHLRC1	17.959	6.8238	17.959	6.8238	-1.2769	65.421	56.995	1.4749	0.061972	0.93803	0.12394	0.47349	FALSE
human_exon_crispr_v1_012226	MEX3A	38.753	55.727	38.753	55.727	0.51299	145.25	132.72	1.4735	0.92966	0.07034	0.14068	0.50247	TRUE
sgFBXW7_3	FBXW7	24.575	11.373	24.575	11.373	-1.0475	90.264	80.428	1.4721	0.067636	0.93236	0.13527	0.48988	FALSE
human_exon_crispr_v1_172207	GZF1	39.698	56.865	39.698	56.865	0.50773	148.53	136.28	1.4705	0.92926	0.070736	0.14147	0.50448	TRUE
sgZBTB37_4	ZBTB37	29.301	14.785	29.301	14.785	-0.94082	108.35	97.58	1.4695	0.069447	0.93055	0.13889	0.4969	FALSE
human_exon_crispr_v1_128566	SOCS1	75.615	100.08	75.615	100.08	0.39982	300.77	277.23	1.4695	0.92915	0.070853	0.14171	0.50448	TRUE
sgZFAND5_8	ZFAND5	109.64	79.611	109.64	79.611	-0.45686	453.81	417.83	1.4692	0.070891	0.92911	0.14178	0.50448	FALSE
sgPATZ1_6	PATZ1	90.738	63.689	90.738	63.689	-0.50401	368.69	339.02	1.4691	0.070904	0.9291	0.14181	0.50448	FALSE
human_exon_crispr_v1_003970	ZBTB40	90.738	63.689	90.738	63.689	-0.50401	368.69	339.02	1.4691	0.070904	0.9291	0.14181	0.50448	FALSE
sgKCTD15_2	KCTD15	40.643	58.002	40.643	58.002	0.50269	151.85	139.86	1.4678	0.9289	0.071096	0.14219	0.50448	TRUE
sgKLHL4_8	KLHL4	75.615	51.178	75.615	51.178	-0.55418	301.4	277.23	1.4677	0.071094	0.92891	0.14219	0.50448	FALSE
sgTRAF3_3	TRAF3	72.78	96.67	72.78	96.67	0.40469	286.81	265.78	1.4654	0.9286	0.071402	0.1428	0.50448	TRUE
human_exon_crispr_v1_108544	DTX1	41.588	59.139	41.588	59.139	0.49785	155.2	143.44	1.4654	0.92858	0.071423	0.14285	0.50448	TRUE
sgRAB40AL_1	RAB40AL	47.259	28.432	47.259	28.432	-0.71341	180.04	165.13	1.4651	0.071334	0.92867	0.14267	0.50448	FALSE
sgRAB40C_1	RAB40C	47.259	28.432	47.259	28.432	-0.71341	180.04	165.13	1.4651	0.071334	0.92867	0.14267	0.50448	FALSE
sgRHOBTB3_2	RHOBTB3	22.685	35.256	22.685	35.256	0.61428	79.968	73.658	1.4648	0.92822	0.071782	0.14356	0.50448	TRUE
sgTRIM34_2	TRIM34	141.78	176.28	141.78	176.28	0.31226	596.96	555.12	1.4644	0.92846	0.071544	0.14309	0.50448	TRUE
sgTRIM6-TRIM34_8	TRIM6-TRIM34	141.78	176.28	141.78	176.28	0.31226	596.96	555.12	1.4644	0.92846	0.071544	0.14309	0.50448	TRUE
sgNHLRC1_7	NHLRC1	14.178	23.883	14.178	23.883	0.71321	47.88	43.978	1.4635	0.92715	0.072851	0.1457	0.50448	TRUE
sgRNF212_4	RNF212	14.178	23.883	14.178	23.883	0.71321	47.88	43.978	1.4635	0.92715	0.072851	0.1457	0.50448	TRUE
sgTNFAIP1_3	TNFAIP1	14.178	23.883	14.178	23.883	0.71321	47.88	43.978	1.4635	0.92715	0.072851	0.1457	0.50448	TRUE
sgWWP1_9	WWP1	14.178	23.883	14.178	23.883	0.71321	47.88	43.978	1.4635	0.92715	0.072851	0.1457	0.50448	TRUE
human_exon_crispr_v1_002000	UBE4B	42.534	60.277	42.534	60.277	0.49321	158.59	147.04	1.4632	0.92828	0.071717	0.14343	0.50448	TRUE
sgRCBTB1_7	RCBTB1	36.862	20.471	36.862	20.471	-0.81836	137.18	125.61	1.4625	0.071336	0.92866	0.14267	0.50448	FALSE
human_exon_crispr_v1_079245	LRSAM1	163.52	126.24	163.52	126.24	-0.37069	697.72	649.99	1.4622	0.071847	0.92815	0.14369	0.50448	FALSE
sgRNFT1_1	RNFT1	16.068	5.6865	16.068	5.6865	-1.352	57.296	50.448	1.4617	0.060796	0.9392	0.12159	0.47011	FALSE
sgSMURF2_5	SMURF2	16.068	5.6865	16.068	5.6865	-1.352	57.296	50.448	1.4617	0.060796	0.9392	0.12159	0.47011	FALSE
sgPDZRN3_4	PDZRN3	50.095	30.707	50.095	30.707	-0.68838	190.72	176.07	1.4611	0.071916	0.92808	0.14383	0.50448	FALSE
sgRNF44_4	RNF44	50.095	30.707	50.095	30.707	-0.68838	190.72	176.07	1.4611	0.071916	0.92808	0.14383	0.50448	FALSE
sgZBTB16_7	ZBTB16	67.108	44.355	67.108	44.355	-0.58659	261.62	243.03	1.4596	0.072195	0.9278	0.14439	0.50448	FALSE
sgUHRF2_4	UHRF2	206.05	163.77	206.05	163.77	-0.32953	896.77	839.54	1.4592	0.072251	0.92775	0.1445	0.50448	FALSE
human_exon_crispr_v1_108545	DTX1	52.931	32.982	52.931	32.982	-0.66635	201.73	187.08	1.4585	0.072302	0.9277	0.1446	0.50448	FALSE
sgFBXO4_6	FBXO4	55.766	35.256	55.766	35.256	-0.64681	213.06	198.16	1.457	0.072524	0.92748	0.14505	0.50448	FALSE
sgKCTD8_10	KCTD8	55.766	35.256	55.766	35.256	-0.64681	213.06	198.16	1.457	0.072524	0.92748	0.14505	0.50448	FALSE
sgRNF212_6	RNF212	61.437	39.805	61.437	39.805	-0.61365	236.69	220.48	1.4568	0.072566	0.92743	0.14513	0.50448	FALSE
sgTRIM27_4	TRIM27	46.314	64.826	46.314	64.826	0.47638	172.54	161.49	1.4567	0.92739	0.072612	0.14522	0.50448	TRUE
human_exon_crispr_v1_013882	RFWD2	46.314	64.826	46.314	64.826	0.47638	172.54	161.49	1.4567	0.92739	0.072612	0.14522	0.50448	TRUE
human_exon_crispr_v1_013884	RFWD2	46.314	64.826	46.314	64.826	0.47638	172.54	161.49	1.4567	0.92739	0.072612	0.14522	0.50448	TRUE
sgHIC1_4	HIC1	65.218	87.572	65.218	87.572	0.41962	251.19	235.49	1.4567	0.9274	0.072605	0.14521	0.50448	TRUE
sgABTB1_10	ABTB1	47.259	65.963	47.259	65.963	0.47255	176.12	165.13	1.4555	0.92723	0.072772	0.14554	0.50448	TRUE
human_exon_crispr_v1_002987	FBXO42	63.328	85.297	63.328	85.297	0.42387	242.66	227.98	1.455	0.92717	0.07283	0.14566	0.50448	TRUE
sgTRIM45_6	TRIM45	23.63	36.393	23.63	36.393	0.60238	82.392	77.036	1.4542	0.9268	0.073203	0.14641	0.5051	TRUE
sgTRIM55_8	TRIM55	60.492	81.885	60.492	81.885	0.43071	230.14	216.75	1.4531	0.9269	0.073099	0.1462	0.5051	TRUE
sgASB8_8	ASB8	50.095	69.375	50.095	69.375	0.46188	187.08	176.07	1.453	0.92688	0.073121	0.14624	0.5051	TRUE
human_exon_crispr_v1_116894	AREL1	39.698	22.746	39.698	22.746	-0.77728	146.42	136.28	1.4521	0.072924	0.92708	0.14585	0.50465	FALSE
sgFBXL14_1	FBXL14	14.178	4.5492	14.178	4.5492	-1.4516	49.82	43.978	1.4519	0.057941	0.94206	0.11588	0.4572	FALSE
sgTRIM73_1	TRIM73	14.178	4.5492	14.178	4.5492	-1.4516	49.82	43.978	1.4519	0.057941	0.94206	0.11588	0.4572	FALSE
sgFBXL13_8	FBXL13	57.657	78.473	57.657	78.473	0.43818	217.95	205.58	1.4519	0.92673	0.073271	0.14654	0.5051	TRUE
human_exon_crispr_v1_016895	TRIM17	56.711	77.336	56.711	77.336	0.44082	213.96	201.86	1.4516	0.9267	0.073304	0.14661	0.5051	TRUE
sgFBXO34_1	FBXO34	10.397	2.2746	10.397	2.2746	-1.7993	37.153	31.309	1.4516	0.043088	0.95691	0.086176	0.405	FALSE
sgFBXW5_8	FBXW5	10.397	2.2746	10.397	2.2746	-1.7993	37.153	31.309	1.4516	0.043088	0.95691	0.086176	0.405	FALSE
sgRING1_2	RING1	10.397	2.2746	10.397	2.2746	-1.7993	37.153	31.309	1.4516	0.043088	0.95691	0.086176	0.405	FALSE
sgTRAF3_7	TRAF3	55.766	76.199	55.766	76.199	0.44355	210.01	198.16	1.4515	0.92668	0.073323	0.14665	0.5051	TRUE
sgASB3_9	ASB3	54.821	75.061	54.821	75.061	0.44636	206.09	194.46	1.4515	0.92667	0.073329	0.14666	0.5051	TRUE
human_exon_crispr_v1_061699	ZNRF2	137.05	170.59	137.05	170.59	0.31378	564.2	534.69	1.4506	0.92655	0.073452	0.1469	0.50549	TRUE
sgFBXW5_5	FBXW5	91.683	64.826	91.683	64.826	-0.49366	363.35	342.92	1.4503	0.073482	0.92652	0.14696	0.50549	FALSE
sgFBXO6_10	FBXO6	2.8356	6.8238	2.8356	6.8238	1.0284	8.3079	7.5774	1.4488	0.91315	0.086848	0.1737	0.54717	TRUE
sgMYLIP_2	MYLIP	2.8356	6.8238	2.8356	6.8238	1.0284	8.3079	7.5774	1.4488	0.91315	0.086848	0.1737	0.54717	TRUE
sgRING1_6	RING1	2.8356	6.8238	2.8356	6.8238	1.0284	8.3079	7.5774	1.4488	0.91315	0.086848	0.1737	0.54717	TRUE
sgRNF214_3	RNF214	2.8356	6.8238	2.8356	6.8238	1.0284	8.3079	7.5774	1.4488	0.91315	0.086848	0.1737	0.54717	TRUE
human_exon_crispr_v1_030630	FBXL2	2.8356	6.8238	2.8356	6.8238	1.0284	8.3079	7.5774	1.4488	0.91315	0.086848	0.1737	0.54717	TRUE
human_exon_crispr_v1_129671	NSMCE1	2.8356	6.8238	2.8356	6.8238	1.0284	8.3079	7.5774	1.4488	0.91315	0.086848	0.1737	0.54717	TRUE
sgKLHL32_10	KLHL32	12.287	3.4119	12.287	3.4119	-1.5906	43.054	37.595	1.4475	0.052521	0.94748	0.10504	0.44053	FALSE
sgPCGF6_10	PCGF6	12.287	3.4119	12.287	3.4119	-1.5906	43.054	37.595	1.4475	0.052521	0.94748	0.10504	0.44053	FALSE
sgRNF185_8	RNF185	96.409	123.97	96.409	123.97	0.35939	381.15	362.49	1.4473	0.9261	0.073904	0.14781	0.50805	TRUE
human_exon_crispr_v1_046803	PJA2	76.56	52.316	76.56	52.316	-0.54076	296.54	281.05	1.4462	0.07406	0.92594	0.14812	0.50879	FALSE
sgZBTB39_6	ZBTB39	27.411	13.648	27.411	13.648	-0.95577	97.502	90.682	1.4453	0.072336	0.92766	0.14467	0.50448	FALSE
human_exon_crispr_v1_127806	SLX4	88.848	62.551	88.848	62.551	-0.49956	348.4	331.23	1.4449	0.074244	0.92576	0.14849	0.50972	FALSE
sgRNF138_3	RNF138	24.575	37.531	24.575	37.531	0.59128	84.854	80.428	1.4446	0.92549	0.074508	0.14902	0.51085	TRUE
sgRFPL1_9	RFPL1	134.22	101.22	134.22	101.22	-0.40361	547.12	522.47	1.4436	0.074424	0.92558	0.14885	0.51062	FALSE
human_exon_crispr_v1_171730	BTBD3	134.22	167.18	134.22	167.18	0.31475	544.99	522.47	1.4422	0.92538	0.074622	0.14924	0.5113	TRUE
sgNEURL_4	NEURL	15.123	25.02	15.123	25.02	0.69053	49.74	47.203	1.4406	0.9241	0.075903	0.15181	0.51567	TRUE
sgRNF151_1	RNF151	15.123	25.02	15.123	25.02	0.69053	49.74	47.203	1.4406	0.9241	0.075903	0.15181	0.51567	TRUE
human_exon_crispr_v1_032319	ARIH2	15.123	25.02	15.123	25.02	0.69053	49.74	47.203	1.4406	0.9241	0.075903	0.15181	0.51567	TRUE
sgFBXO38_10	FBXO38	86.012	60.277	86.012	60.277	-0.50588	333.76	319.58	1.4396	0.074989	0.92501	0.14998	0.51292	FALSE
human_exon_crispr_v1_035882	KBTBD12	104.92	76.199	104.92	76.199	-0.45627	414.96	397.98	1.4395	0.075003	0.925	0.15001	0.51292	FALSE
human_exon_crispr_v1_084829	RHOBTB1	70.889	47.766	70.889	47.766	-0.55989	269.91	258.17	1.4391	0.07506	0.92494	0.15012	0.51295	FALSE
human_exon_crispr_v1_033593	PHF7	45.369	27.295	45.369	27.295	-0.71261	165.93	157.87	1.4385	0.075006	0.92499	0.15001	0.51292	FALSE
sgKCNA5_4	KCNA5	91.683	118.28	91.683	118.28	0.36395	355.08	342.92	1.4362	0.92452	0.075476	0.15095	0.51444	TRUE
sgECT2L_8	ECT2L	25.52	38.668	25.52	38.668	0.58089	87.354	83.833	1.436	0.92429	0.075705	0.15141	0.51533	TRUE
human_exon_crispr_v1_126644	SPSB3	176.75	214.95	176.75	214.95	0.28084	731.3	708.44	1.4351	0.92438	0.075624	0.15125	0.51512	TRUE
sgRFPL2_6	RFPL2	9.4519	17.059	9.4519	17.059	0.78899	29.549	28.207	1.4324	0.92102	0.07898	0.15796	0.52863	TRUE
sgRNF133_1	RNF133	9.4519	17.059	9.4519	17.059	0.78899	29.549	28.207	1.4324	0.92102	0.07898	0.15796	0.52863	TRUE
sgZFAND5_4	ZFAND5	9.4519	17.059	9.4519	17.059	0.78899	29.549	28.207	1.4324	0.92102	0.07898	0.15796	0.52863	TRUE
human_exon_crispr_v1_141373	SOCS7	9.4519	17.059	9.4519	17.059	0.78899	29.549	28.207	1.4324	0.92102	0.07898	0.15796	0.52863	TRUE
sgTRIM27_1	TRIM27	59.547	38.668	59.547	38.668	-0.61008	220.47	213.02	1.4305	0.07626	0.92374	0.15252	0.51775	FALSE
human_exon_crispr_v1_002002	UBE4B	80.341	55.727	80.341	55.727	-0.51994	305.43	296.41	1.4297	0.076406	0.92359	0.15281	0.51807	FALSE
human_exon_crispr_v1_002003	UBE4B	80.341	55.727	80.341	55.727	-0.51994	305.43	296.41	1.4297	0.076406	0.92359	0.15281	0.51807	FALSE
sgABTB2_8	ABTB2	20.794	9.0984	20.794	9.0984	-1.1098	71.195	66.946	1.4294	0.071312	0.92869	0.14262	0.50448	FALSE
sgRNF186_5	RNF186	20.794	9.0984	20.794	9.0984	-1.1098	71.195	66.946	1.4294	0.071312	0.92869	0.14262	0.50448	FALSE
human_exon_crispr_v1_004174	TCEB3	208.89	167.18	208.89	167.18	-0.31959	872.32	852.34	1.4285	0.076576	0.92342	0.15315	0.51859	FALSE
human_exon_crispr_v1_171723	BTBD3	26.465	39.805	26.465	39.805	0.57115	89.893	87.251	1.4281	0.9232	0.076803	0.15361	0.51873	TRUE
human_exon_crispr_v1_004473	TRIM63	115.31	85.297	115.31	85.297	-0.43063	453.02	441.77	1.4281	0.076633	0.92337	0.15327	0.51859	FALSE
sgKCTD9_5	KCTD9	37.808	21.609	37.808	21.609	-0.77947	133.72	129.16	1.4254	0.07662	0.92338	0.15324	0.51859	FALSE
sgRNF13_3	RNF13	77.506	53.453	77.506	53.453	-0.52779	291.74	284.88	1.425	0.077069	0.92293	0.15414	0.52019	FALSE
sgRNF19A_9	RNF19A	25.52	12.51	25.52	12.51	-0.97303	87.232	83.833	1.4209	0.075214	0.92479	0.15043	0.51299	FALSE
sgRNF208_4	RNF208	25.52	12.51	25.52	12.51	-0.97303	87.232	83.833	1.4209	0.075214	0.92479	0.15043	0.51299	FALSE
sgTRAF3_2	TRAF3	25.52	12.51	25.52	12.51	-0.97303	87.232	83.833	1.4209	0.075214	0.92479	0.15043	0.51299	FALSE
sgKCNS2_2	KCNS2	16.068	26.158	16.068	26.158	0.67005	51.64	50.448	1.4205	0.92134	0.078658	0.15732	0.52852	TRUE
sgUBR2_8	UBR2	16.068	26.158	16.068	26.158	0.67005	51.64	50.448	1.4205	0.92134	0.078658	0.15732	0.52852	TRUE
sgCBLC_4	CBLC	5.6711	11.373	5.6711	11.373	0.89118	16.726	16.136	1.4194	0.91543	0.08457	0.16914	0.54445	TRUE
sgRCBTB1_1	RCBTB1	5.6711	11.373	5.6711	11.373	0.89118	16.726	16.136	1.4194	0.91543	0.08457	0.16914	0.54445	TRUE
sgTRIM39_7	TRIM39	5.6711	11.373	5.6711	11.373	0.89118	16.726	16.136	1.4194	0.91543	0.08457	0.16914	0.54445	TRUE
sgECT2L_5	ECT2L	125.71	156.95	125.71	156.95	0.31791	489.36	485.99	1.4169	0.92175	0.078252	0.1565	0.52697	TRUE
human_exon_crispr_v1_146688	UNK	71.834	48.904	71.834	48.904	-0.54547	265.32	261.97	1.4167	0.078276	0.92172	0.15655	0.52697	FALSE
sgTRIM5_6	TRIM5	28.356	42.08	28.356	42.08	0.55338	95.083	94.125	1.4146	0.92127	0.078729	0.15746	0.52863	TRUE
sgDDB1_9	DDB1	5.6711	0	5.6711	0	-2.7379	25.55	16.136	1.4118	0.13018	0.86982	0.26036	0.65678	FALSE
sgFBXO6_3	FBXO6	5.6711	0	5.6711	0	-2.7379	25.55	16.136	1.4118	0.13018	0.86982	0.26036	0.65678	FALSE
sgSMURF2_1	SMURF2	5.6711	0	5.6711	0	-2.7379	25.55	16.136	1.4118	0.13018	0.86982	0.26036	0.65678	FALSE
sgSYVN1_1	SYVN1	5.6711	0	5.6711	0	-2.7379	25.55	16.136	1.4118	0.13018	0.86982	0.26036	0.65678	FALSE
sgVPS18_8	VPS18	5.6711	0	5.6711	0	-2.7379	25.55	16.136	1.4118	0.13018	0.86982	0.26036	0.65678	FALSE
human_exon_crispr_v1_043535	SH3RF1	5.6711	0	5.6711	0	-2.7379	25.55	16.136	1.4118	0.13018	0.86982	0.26036	0.65678	FALSE
human_exon_crispr_v1_133576	SF3B3	5.6711	0	5.6711	0	-2.7379	25.55	16.136	1.4118	0.13018	0.86982	0.26036	0.65678	FALSE
human_exon_crispr_v1_137485	BCL6B	43.479	26.158	43.479	26.158	-0.71175	152.39	150.64	1.4112	0.078904	0.9211	0.15781	0.52863	FALSE
sgBTBD11_8	BTBD11	80.341	104.63	80.341	104.63	0.37698	296.28	296.41	1.4109	0.92086	0.079143	0.15829	0.52938	TRUE
human_exon_crispr_v1_032317	ARIH2	66.163	44.355	66.163	44.355	-0.56643	240.16	239.26	1.4099	0.079271	0.92073	0.15854	0.5299	FALSE
sgKCNRG_3	KCNRG	33.082	18.197	33.082	18.197	-0.82813	113.2	111.51	1.4096	0.078536	0.92146	0.15707	0.52838	FALSE
human_exon_crispr_v1_022215	RNF103	18.904	7.9611	18.904	7.9611	-1.1513	62.542	60.296	1.4092	0.072467	0.92753	0.14493	0.50448	FALSE
human_exon_crispr_v1_026494	2024-03-04	100.19	72.787	100.19	72.787	-0.45563	377.85	378.22	1.4091	0.079409	0.92059	0.15882	0.53048	FALSE
human_exon_crispr_v1_001994	UBE4B	218.34	260.44	218.34	260.44	0.25332	888	895.15	1.4072	0.92031	0.079686	0.15937	0.53193	TRUE
human_exon_crispr_v1_179582	LZTR1	78.451	102.36	78.451	102.36	0.3795	287	288.72	1.4069	0.92027	0.079727	0.15945	0.53193	TRUE
sgCCNF_6	CCNF	49.15	30.707	49.15	30.707	-0.66145	172.39	172.42	1.4046	0.079993	0.92001	0.15999	0.53336	FALSE
sgOSTM1_6	OSTM1	57.657	37.531	57.657	37.531	-0.60628	204.83	205.58	1.4037	0.08018	0.91982	0.16036	0.53415	FALSE
human_exon_crispr_v1_061696	ZNRF2	30.246	44.355	30.246	44.355	0.53757	100.43	101.05	1.4035	0.91966	0.080336	0.16067	0.53454	TRUE
human_exon_crispr_v1_002319	FBXO44	51.985	32.982	51.985	32.982	-0.64084	182.88	183.41	1.4032	0.080215	0.91979	0.16043	0.53415	FALSE
sgFBXW7_4	FBXW7	17.013	27.295	17.013	27.295	0.65148	53.581	53.713	1.4029	0.91885	0.081146	0.16229	0.53487	TRUE
sgTRIM11_5	TRIM11	17.013	27.295	17.013	27.295	0.65148	53.581	53.713	1.4029	0.91885	0.081146	0.16229	0.53487	TRUE
sgTRIM49_5	TRIM49	17.013	27.295	17.013	27.295	0.65148	53.581	53.713	1.4029	0.91885	0.081146	0.16229	0.53487	TRUE
sgRNF103_5	RNF103	75.615	98.945	75.615	98.945	0.3835	273.36	277.23	1.4012	0.91942	0.080583	0.16117	0.53454	TRUE
human_exon_crispr_v1_187239	ATRX	103.97	76.199	103.97	76.199	-0.44334	387.96	394.02	1.3991	0.08089	0.91911	0.16178	0.53454	FALSE
sgMEX3C_10	MEX3C	31.191	45.492	31.191	45.492	0.53031	103.15	104.52	1.3988	0.91897	0.081034	0.16207	0.53487	TRUE
sgMYLIP_5	MYLIP	35.917	20.471	35.917	20.471	-0.78188	121.6	122.07	1.398	0.080528	0.91947	0.16106	0.53454	FALSE
human_exon_crispr_v1_069796	TRIM35	23.63	11.373	23.63	11.373	-0.99321	77.54	77.036	1.3965	0.078016	0.92198	0.15603	0.5259	FALSE
human_exon_crispr_v1_100723	VPS11	23.63	11.373	23.63	11.373	-0.99321	77.54	77.036	1.3965	0.078016	0.92198	0.15603	0.5259	FALSE
human_exon_crispr_v1_022965	RNF149	85.067	60.277	85.067	60.277	-0.49012	309.54	315.71	1.3952	0.081474	0.91853	0.16295	0.5367	FALSE
sgMARCH1_10	sgMARCH1	72.78	50.041	72.78	50.041	-0.53157	260.77	265.78	1.3948	0.081539	0.91846	0.16308	0.53678	FALSE
sgCCIN_3	CCIN	32.136	46.629	32.136	46.629	0.52342	105.92	108.01	1.3945	0.91833	0.081668	0.16334	0.53696	TRUE
sgFBXW4_2	FBXW4	32.136	46.629	32.136	46.629	0.52342	105.92	108.01	1.3945	0.91833	0.081668	0.16334	0.53696	TRUE
sgKCNG3_7	KCNG3	10.397	18.197	10.397	18.197	0.7522	30.997	31.309	1.3939	0.91567	0.084332	0.16866	0.54445	TRUE
sgKCTD3_6	KCTD3	10.397	18.197	10.397	18.197	0.7522	30.997	31.309	1.3939	0.91567	0.084332	0.16866	0.54445	TRUE
sgUBR1_3	UBR1	10.397	18.197	10.397	18.197	0.7522	30.997	31.309	1.3939	0.91567	0.084332	0.16866	0.54445	TRUE
sgUBE3B_10	UBE3B	70.889	93.258	70.889	93.258	0.39084	251.36	258.17	1.3922	0.91806	0.081937	0.16387	0.53839	TRUE
sgLNX2_4	LNX2	33.082	47.766	33.082	47.766	0.51689	108.72	111.51	1.3906	0.91776	0.082243	0.16449	0.54005	TRUE
sgKCNS1_4	KCNS1	17.013	6.8238	17.013	6.8238	-1.2031	54.483	53.713	1.3903	0.072818	0.92718	0.14564	0.50448	FALSE
sgRNF103_10	RNF103	17.013	6.8238	17.013	6.8238	-1.2031	54.483	53.713	1.3903	0.072818	0.92718	0.14564	0.50448	FALSE
sgRNF133_4	RNF133	17.013	6.8238	17.013	6.8238	-1.2031	54.483	53.713	1.3903	0.072818	0.92718	0.14564	0.50448	FALSE
sgMDM4_1	MDM4	82.232	58.002	82.232	58.002	-0.49636	295.75	304.11	1.3894	0.082355	0.91765	0.16471	0.54011	FALSE
sgTRIM7_9	TRIM7	82.232	58.002	82.232	58.002	-0.49636	295.75	304.11	1.3894	0.082355	0.91765	0.16471	0.54011	FALSE
sgRFPL2_8	RFPL2	68.999	90.984	68.999	90.984	0.39405	242.81	250.59	1.3888	0.91755	0.082448	0.1649	0.54037	TRUE
sgITCH_7	ITCH	17.959	28.432	17.959	28.432	0.63455	55.561	56.995	1.3873	0.91661	0.083393	0.16679	0.54247	TRUE
sgRNF123_10	RNF123	17.959	28.432	17.959	28.432	0.63455	55.561	56.995	1.3873	0.91661	0.083393	0.16679	0.54247	TRUE
sgMDM4_3	MDM4	41.588	25.02	41.588	25.02	-0.71081	139.42	143.44	1.3833	0.083046	0.91695	0.16609	0.54123	FALSE
sgRNF212_7	RNF212	64.273	43.217	64.273	43.217	-0.56188	223.83	231.73	1.3832	0.083294	0.91671	0.16659	0.54247	FALSE
sgASB9_10	ASB9	111.53	83.023	111.53	83.023	-0.42149	408.61	425.79	1.3816	0.083541	0.91646	0.16708	0.54309	FALSE
sgMARCH1_8	sgMARCH1	35.917	51.178	35.917	51.178	0.49916	117.35	122.07	1.3813	0.91635	0.083646	0.16729	0.54344	TRUE
human_exon_crispr_v1_031233	KLHL40	61.437	40.943	61.437	40.943	-0.57399	212.16	220.48	1.3802	0.083741	0.91626	0.16748	0.54372	FALSE
sgASB13_2	ASB13	36.862	52.316	36.862	52.316	0.49379	120.31	125.61	1.3788	0.91598	0.084018	0.16804	0.54445	TRUE
sgRNF139_3	RNF139	36.862	52.316	36.862	52.316	0.49379	120.31	125.61	1.3788	0.91598	0.084018	0.16804	0.54445	TRUE
sgTRIM34_6	TRIM34	62.383	83.023	62.383	83.023	0.40669	214.09	224.23	1.3784	0.91595	0.084046	0.16809	0.54445	TRUE
human_exon_crispr_v1_112550	RNF219	58.602	38.668	58.602	38.668	-0.58738	200.8	209.29	1.3779	0.084097	0.9159	0.16819	0.54445	FALSE
human_exon_crispr_v1_072028	UBR5	92.629	118.28	92.629	118.28	0.34932	330.19	346.83	1.3773	0.91579	0.084208	0.16842	0.54445	TRUE
human_exon_crispr_v1_004168	TCEB3	47.259	29.57	47.259	29.57	-0.65871	158.58	165.13	1.3766	0.084207	0.91579	0.16841	0.54445	FALSE
sgZBTB48_1	ZBTB48	52.931	34.119	52.931	34.119	-0.61886	179.05	187.08	1.3753	0.084463	0.91554	0.16893	0.54445	FALSE
sgTRIML1_10	TRIML1	38.753	54.59	38.753	54.59	0.48377	126.32	132.72	1.3747	0.91536	0.084639	0.16928	0.54445	TRUE
human_exon_crispr_v1_139867	RNF112	38.753	54.59	38.753	54.59	0.48377	126.32	132.72	1.3747	0.91536	0.084639	0.16928	0.54445	TRUE
sgASB18_10	ASB18	18.904	29.57	18.904	29.57	0.61906	57.58	60.296	1.3736	0.91458	0.085423	0.17085	0.54479	TRUE
sgOTUD7A_6	OTUD7A	18.904	29.57	18.904	29.57	0.61906	57.58	60.296	1.3736	0.91458	0.085423	0.17085	0.54479	TRUE
sgPJA1_10	PJA1	18.904	29.57	18.904	29.57	0.61906	57.58	60.296	1.3736	0.91458	0.085423	0.17085	0.54479	TRUE
sgSPSB4_7	SPSB4	18.904	29.57	18.904	29.57	0.61906	57.58	60.296	1.3736	0.91458	0.085423	0.17085	0.54479	TRUE
human_exon_crispr_v1_087791	TRIM8	15.123	5.6865	15.123	5.6865	-1.2698	47.03	47.203	1.3735	0.071934	0.92807	0.14387	0.50448	FALSE
sgKCTD20_8	KCTD20	39.698	55.727	39.698	55.727	0.47909	129.39	136.28	1.3731	0.91511	0.084892	0.16978	0.54479	TRUE
sgRBCK1_3	RBCK1	26.465	13.648	26.465	13.648	-0.90695	84.336	87.251	1.3722	0.082884	0.91712	0.16577	0.54103	FALSE
sgRNF145_10	RNF145	26.465	13.648	26.465	13.648	-0.90695	84.336	87.251	1.3722	0.082884	0.91712	0.16577	0.54103	FALSE
sgSMURF1_1	SMURF1	26.465	13.648	26.465	13.648	-0.90695	84.336	87.251	1.3722	0.082884	0.91712	0.16577	0.54103	FALSE
human_exon_crispr_v1_029719	VHL	26.465	13.648	26.465	13.648	-0.90695	84.336	87.251	1.3722	0.082884	0.91712	0.16577	0.54103	FALSE
human_exon_crispr_v1_139859	RNF112	21.739	10.236	21.739	10.236	-1.0171	68.429	70.295	1.3721	0.080646	0.91935	0.16129	0.53454	FALSE
human_exon_crispr_v1_162118	ZBTB32	21.739	10.236	21.739	10.236	-1.0171	68.429	70.295	1.3721	0.080646	0.91935	0.16129	0.53454	FALSE
sgKCTD20_2	KCTD20	56.711	76.199	56.711	76.199	0.41972	190.91	201.86	1.3716	0.9149	0.085098	0.1702	0.54479	TRUE
sgZBTB1_7	ZBTB1	142.72	110.32	142.72	110.32	-0.36862	527.24	559.21	1.3704	0.085285	0.91471	0.17057	0.54479	FALSE
sgTRIM21_2	TRIM21	42.534	59.139	42.534	59.139	0.46618	138.8	147.04	1.3694	0.91455	0.085449	0.1709	0.54479	TRUE
human_exon_crispr_v1_063003	TRIM50	42.534	59.139	42.534	59.139	0.46618	138.8	147.04	1.3694	0.91455	0.085449	0.1709	0.54479	TRUE
sgKBTBD2_4	KBTBD2	53.876	72.787	53.876	72.787	0.42719	179.82	190.77	1.3692	0.91453	0.085475	0.17095	0.54479	TRUE
human_exon_crispr_v1_076266	FBXO10	43.479	60.277	43.479	60.277	0.46222	142.02	150.64	1.3686	0.91443	0.085575	0.17115	0.54479	TRUE
sgSPSB4_1	SPSB4	52.931	71.65	52.931	71.65	0.42985	176.2	187.08	1.3686	0.91443	0.085574	0.17115	0.54479	TRUE
sgZBTB37_6	ZBTB37	44.424	61.414	44.424	61.414	0.45842	145.27	154.25	1.368	0.91433	0.085673	0.17135	0.54479	TRUE
sgRFPL1_4	RFPL1	51.04	69.375	51.04	69.375	0.43544	169.06	179.74	1.3676	0.91427	0.085726	0.17145	0.54479	TRUE
sgFBXW8_10	FBXW8	45.369	62.551	45.369	62.551	0.45476	148.56	157.87	1.3675	0.91425	0.085746	0.17149	0.54479	TRUE
sgTRIM6-TRIM34_5	TRIM6-TRIM34	45.369	62.551	45.369	62.551	0.45476	148.56	157.87	1.3675	0.91425	0.085746	0.17149	0.54479	TRUE
sgKCNA4_5	KCNA4	88.848	113.73	88.848	113.73	0.35268	310.72	331.23	1.3671	0.91421	0.08579	0.17158	0.54479	TRUE
human_exon_crispr_v1_052405	RNF144B	68.054	46.629	68.054	46.629	-0.53587	231.54	246.81	1.3637	0.086318	0.91368	0.17264	0.54706	FALSE
sgKLHL17_10	KLHL17	80.341	56.865	80.341	56.865	-0.4913	277.61	296.41	1.3636	0.086345	0.91365	0.17269	0.54706	FALSE
sgGAN_4	GAN	11.342	19.334	11.342	19.334	0.72029	32.488	34.439	1.3618	0.911	0.088999	0.178	0.55533	TRUE
sgZBTB1_2	ZBTB1	11.342	19.334	11.342	19.334	0.72029	32.488	34.439	1.3618	0.911	0.088999	0.178	0.55533	TRUE
sgZBTB2_10	ZBTB2	11.342	19.334	11.342	19.334	0.72029	32.488	34.439	1.3618	0.911	0.088999	0.178	0.55533	TRUE
sgRNF215_5	RNF215	139.89	108.04	139.89	108.04	-0.36965	509.16	546.94	1.3617	0.08665	0.91335	0.1733	0.54717	FALSE
sgFBXW4_9	FBXW4	19.849	30.707	19.849	30.707	0.60482	59.638	63.613	1.3614	0.91274	0.087257	0.17451	0.54857	TRUE
human_exon_crispr_v1_147372	SOCS3	36.862	21.609	36.862	21.609	-0.74389	118.37	125.61	1.361	0.086294	0.91371	0.17259	0.54706	FALSE
sgCNOT4_6	CNOT4	13.233	4.5492	13.233	4.5492	-1.3589	40.2	40.775	1.3599	0.069139	0.93086	0.13828	0.49627	FALSE
sgKCNV1_9	KCNV1	103.03	76.199	103.03	76.199	-0.43029	361.88	390.06	1.3583	0.08718	0.91282	0.17436	0.54857	FALSE
sgCNOT4_5	CNOT4	77.506	54.59	77.506	54.59	-0.49796	264.56	284.88	1.3577	0.087283	0.91272	0.17457	0.54857	FALSE
sgZBTB4_9	ZBTB4	77.506	54.59	77.506	54.59	-0.49796	264.56	284.88	1.3577	0.087283	0.91272	0.17457	0.54857	FALSE
sgRNF169_9	RNF169	62.383	42.08	62.383	42.08	-0.55707	208.07	224.23	1.3558	0.087561	0.91244	0.17512	0.54966	FALSE
human_exon_crispr_v1_040916	NFXL1	303.41	254.75	303.41	254.75	-0.25124	1185.8	1288.9	1.3551	0.087686	0.91231	0.17537	0.55011	FALSE
human_exon_crispr_v1_112023	RCBTB2	39.698	23.883	39.698	23.883	-0.70978	127.04	136.28	1.3547	0.087451	0.91255	0.1749	0.5493	FALSE
human_exon_crispr_v1_123511	FBXO22	126.66	96.67	126.66	96.67	-0.38627	451.6	490.03	1.3546	0.08778	0.91222	0.17556	0.55037	FALSE
sgUHRF2_8	UHRF2	29.301	15.922	29.301	15.922	-0.84045	91.525	97.58	1.3544	0.086433	0.91357	0.17287	0.54706	FALSE
sgSPSB4_6	SPSB4	59.547	39.805	59.547	39.805	-0.5693	196.82	213.02	1.3526	0.088068	0.91193	0.17614	0.55185	FALSE
sgLGALS3BP_4	LGALS3BP	9.4519	2.2746	9.4519	2.2746	-1.6744	28.64	28.207	1.3514	0.052699	0.9473	0.1054	0.44053	FALSE
human_exon_crispr_v1_157021	KEAP1	9.4519	2.2746	9.4519	2.2746	-1.6744	28.64	28.207	1.3514	0.052699	0.9473	0.1054	0.44053	FALSE
sgFBXL7_4	FBXL7	20.794	31.844	20.794	31.844	0.5917	61.735	66.946	1.3505	0.91109	0.088914	0.17783	0.55533	TRUE
sgKLHL3_10	KLHL3	84.122	60.277	84.122	60.277	-0.47419	286.26	311.84	1.3503	0.088456	0.91154	0.17691	0.55394	FALSE
sgKCNG1_2	KCNG1	6.6163	12.51	6.6163	12.51	0.82689	17.793	19.096	1.3488	0.90512	0.094875	0.18975	0.57698	TRUE
sgKLHL34_1	KLHL34	6.6163	12.51	6.6163	12.51	0.82689	17.793	19.096	1.3488	0.90512	0.094875	0.18975	0.57698	TRUE
sgRNF31_2	RNF31	6.6163	12.51	6.6163	12.51	0.82689	17.793	19.096	1.3488	0.90512	0.094875	0.18975	0.57698	TRUE
human_exon_crispr_v1_149037	RAB40B	45.369	28.432	45.369	28.432	-0.65576	145.36	157.87	1.348	0.088694	0.91131	0.17739	0.55509	FALSE
sgKLHL10_9	KLHL10	19.849	9.0984	19.849	9.0984	-1.0459	59.9	63.613	1.3479	0.082964	0.91704	0.16593	0.54103	FALSE
human_exon_crispr_v1_141370	SOCS7	19.849	9.0984	19.849	9.0984	-1.0459	59.9	63.613	1.3479	0.082964	0.91704	0.16593	0.54103	FALSE
sgTRIM67_5	TRIM67	48.205	30.707	48.205	30.707	-0.634	155	168.77	1.3469	0.088912	0.91109	0.17782	0.55533	FALSE
sgRNF151_9	RNF151	24.575	12.51	24.575	12.51	-0.92068	74.79	80.428	1.3453	0.086463	0.91354	0.17293	0.54706	FALSE
sgSPSB4_10	SPSB4	24.575	12.51	24.575	12.51	-0.92068	74.79	80.428	1.3453	0.086463	0.91354	0.17293	0.54706	FALSE
sgRNF152_6	RNF152	134.22	164.91	134.22	164.91	0.29511	472.21	522.47	1.3427	0.91031	0.089686	0.17937	0.55929	TRUE
sgHERC5_4	HERC5	68.999	47.766	68.999	47.766	-0.52144	227.3	250.59	1.3413	0.08991	0.91009	0.17982	0.56001	FALSE
human_exon_crispr_v1_081936	TRAF2	68.999	47.766	68.999	47.766	-0.52144	227.3	250.59	1.3413	0.08991	0.91009	0.17982	0.56001	FALSE
sgG2E3_4	G2E3	21.739	32.982	21.739	32.982	0.57956	63.87	70.295	1.3409	0.90959	0.09041	0.18082	0.56245	TRUE
human_exon_crispr_v1_051596	TRIM41	131.38	101.22	131.38	101.22	-0.37303	456.8	510.28	1.3352	0.090901	0.9091	0.1818	0.56466	FALSE
sgRNF114_8	RNF114	114.37	86.434	114.37	86.434	-0.39997	392.04	437.77	1.3351	0.090927	0.90907	0.18185	0.56466	FALSE
sgARIH1_10	ARIH1	12.287	20.471	12.287	20.471	0.69234	34.02	37.595	1.3347	0.90692	0.09308	0.18616	0.5736	TRUE
sgTRIM24_10	TRIM24	12.287	20.471	12.287	20.471	0.69234	34.02	37.595	1.3347	0.90692	0.09308	0.18616	0.5736	TRUE
human_exon_crispr_v1_056845	IBTK	12.287	20.471	12.287	20.471	0.69234	34.02	37.595	1.3347	0.90692	0.09308	0.18616	0.5736	TRUE
human_exon_crispr_v1_087494	BTRC	12.287	20.471	12.287	20.471	0.69234	34.02	37.595	1.3347	0.90692	0.09308	0.18616	0.5736	TRUE
sgHECW1_10	HECW1	172.02	206.99	172.02	206.99	0.26552	612.52	687.51	1.3334	0.90881	0.091195	0.18239	0.56598	TRUE
sgWWP2_1	WWP2	22.685	34.119	22.685	34.119	0.5683	66.043	73.658	1.3323	0.90824	0.091759	0.18352	0.56915	TRUE
sgRAD18_5	RAD18	34.972	20.471	34.972	20.471	-0.74446	106.98	118.54	1.3318	0.090856	0.90914	0.18171	0.56466	FALSE
sgDTX3_9	DTX3	73.725	95.533	73.725	95.533	0.36943	238.79	269.59	1.3282	0.90794	0.092056	0.18411	0.57053	TRUE
human_exon_crispr_v1_040912	NFXL1	60.492	40.943	60.492	40.943	-0.55198	192.89	216.75	1.3279	0.092091	0.90791	0.18418	0.57053	FALSE
sgTNFAIP3_6	TNFAIP3	23.63	35.256	23.63	35.256	0.55782	68.254	77.036	1.3246	0.90702	0.092975	0.18595	0.5736	TRUE
human_exon_crispr_v1_077774	RNF20	23.63	35.256	23.63	35.256	0.55782	68.254	77.036	1.3246	0.90702	0.092975	0.18595	0.5736	TRUE
sgWDSUB1_9	WDSUB1	17.959	7.9611	17.959	7.9611	-1.0811	51.954	56.995	1.3243	0.084759	0.91524	0.16952	0.54455	FALSE
human_exon_crispr_v1_081932	TRAF2	17.959	7.9611	17.959	7.9611	-1.0811	51.954	56.995	1.3243	0.084759	0.91524	0.16952	0.54455	FALSE
sgFBXO30_3	FBXO30	54.821	36.393	54.821	36.393	-0.57802	171.55	194.46	1.3215	0.093137	0.90686	0.18627	0.5736	FALSE
sgMARCH5_1	sgMARCH5	40.643	25.02	40.643	25.02	-0.67843	123.8	139.86	1.321	0.092981	0.90702	0.18596	0.5736	FALSE
sgTNFAIP3_3	TNFAIP3	51.985	34.119	51.985	34.119	-0.59335	161.35	183.41	1.3193	0.093484	0.90652	0.18697	0.5736	FALSE
sgCBLC_1	CBLC	43.479	27.295	43.479	27.295	-0.65256	132.7	150.64	1.3186	0.093475	0.90652	0.18695	0.5736	FALSE
human_exon_crispr_v1_117833	ASB2	43.479	27.295	43.479	27.295	-0.65256	132.7	150.64	1.3186	0.093475	0.90652	0.18695	0.5736	FALSE
sgFBXW7_1	FBXW7	22.685	11.373	22.685	11.373	-0.93676	65.822	73.658	1.318	0.090015	0.90998	0.18003	0.56034	FALSE
sgBTBD6_3	BTBD6	108.7	81.885	108.7	81.885	-0.40433	361.22	413.85	1.318	0.093759	0.90624	0.18752	0.57369	FALSE
sgPCGF6_6	PCGF6	24.575	36.393	24.575	36.393	0.54806	70.503	80.428	1.3178	0.90593	0.094069	0.18814	0.57413	TRUE
sgRBCK1_10	RBCK1	24.575	36.393	24.575	36.393	0.54806	70.503	80.428	1.3178	0.90593	0.094069	0.18814	0.57413	TRUE
human_exon_crispr_v1_087792	TRIM8	24.575	36.393	24.575	36.393	0.54806	70.503	80.428	1.3178	0.90593	0.094069	0.18814	0.57413	TRUE
human_exon_crispr_v1_152862	MEX3D	24.575	36.393	24.575	36.393	0.54806	70.503	80.428	1.3178	0.90593	0.094069	0.18814	0.57413	TRUE
sgRNF103_3	RNF103	46.314	29.57	46.314	29.57	-0.63017	141.93	161.49	1.3176	0.09369	0.90631	0.18738	0.5736	FALSE
human_exon_crispr_v1_072027	UBR5	110.59	137.61	110.59	137.61	0.31289	366.28	421.81	1.3159	0.90589	0.094107	0.18821	0.57413	TRUE
sgCCNF_5	CCNF	67.108	46.629	67.108	46.629	-0.51599	211.42	243.03	1.3137	0.094471	0.90553	0.18894	0.57601	FALSE
sgKCNC4_3	KCNC4	30.246	17.059	30.246	17.059	-0.79092	88.686	101.05	1.3118	0.093603	0.9064	0.18721	0.5736	FALSE
sgPCGF6_8	PCGF6	30.246	17.059	30.246	17.059	-0.79092	88.686	101.05	1.3118	0.093603	0.9064	0.18721	0.5736	FALSE
sgTRIM25_1	TRIM25	25.52	37.531	25.52	37.531	0.53892	72.79	83.833	1.3118	0.90495	0.095052	0.1901	0.57719	TRUE
human_exon_crispr_v1_102842	SPSB2	13.233	21.609	13.233	21.609	0.66767	35.594	40.775	1.3117	0.90334	0.096658	0.19332	0.5839	TRUE
human_exon_crispr_v1_154726	UHRF1	13.233	21.609	13.233	21.609	0.66767	35.594	40.775	1.3117	0.90334	0.096658	0.19332	0.5839	TRUE
sgECT2L_7	ECT2L	112.48	85.297	112.48	85.297	-0.39502	371.15	429.78	1.3111	0.094913	0.90509	0.18983	0.57698	FALSE
human_exon_crispr_v1_102838	SPSB2	26.465	38.668	26.465	38.668	0.53037	75.114	87.251	1.3064	0.90407	0.095932	0.19186	0.58185	TRUE
sgKLHL15_1	KLHL15	63.328	83.023	63.328	83.023	0.38534	194.83	227.98	1.3044	0.90395	0.096051	0.1921	0.58224	TRUE
sgRNF141_7	RNF141	61.437	42.08	61.437	42.08	-0.53539	189.02	220.48	1.3036	0.096162	0.90384	0.19232	0.58257	FALSE
human_exon_crispr_v1_000651	MIB2	33.082	19.334	33.082	19.334	-0.7451	96.169	111.51	1.3019	0.095698	0.9043	0.1914	0.58077	FALSE
sgTRIM13_1	TRIM13	89.793	65.963	89.793	65.963	-0.43921	285.61	335.12	1.3017	0.096505	0.9035	0.19301	0.5839	FALSE
sgRNF11_1	RNF11	27.411	39.805	27.411	39.805	0.52233	77.476	90.682	1.3016	0.90328	0.096719	0.19344	0.5839	TRUE
human_exon_crispr_v1_100846	CBL	27.411	39.805	27.411	39.805	0.52233	77.476	90.682	1.3016	0.90328	0.096719	0.19344	0.5839	TRUE
human_exon_crispr_v1_117835	ASB2	27.411	39.805	27.411	39.805	0.52233	77.476	90.682	1.3016	0.90328	0.096719	0.19344	0.5839	TRUE
human_exon_crispr_v1_165724	FBXO46	16.068	6.8238	16.068	6.8238	-1.1254	44.595	50.448	1.3015	0.085711	0.91429	0.17142	0.54479	FALSE
sgBCL6_8	BCL6	4.7259	0	4.7259	0	-2.5175	17.421	13.224	1.2996	0.16969	0.83031	0.33938	0.72376	FALSE
sgHUWE1_10	HUWE1	4.7259	0	4.7259	0	-2.5175	17.421	13.224	1.2996	0.16969	0.83031	0.33938	0.72376	FALSE
sgRNF135_6	RNF135	4.7259	0	4.7259	0	-2.5175	17.421	13.224	1.2996	0.16969	0.83031	0.33938	0.72376	FALSE
sgUBE3B_9	UBE3B	4.7259	0	4.7259	0	-2.5175	17.421	13.224	1.2996	0.16969	0.83031	0.33938	0.72376	FALSE
sgUBE3C_5	UBE3C	4.7259	0	4.7259	0	-2.5175	17.421	13.224	1.2996	0.16969	0.83031	0.33938	0.72376	FALSE
sgUBR4_1	UBR4	4.7259	0	4.7259	0	-2.5175	17.421	13.224	1.2996	0.16969	0.83031	0.33938	0.72376	FALSE
sgZFAND3_9	ZFAND3	4.7259	0	4.7259	0	-2.5175	17.421	13.224	1.2996	0.16969	0.83031	0.33938	0.72376	FALSE
human_exon_crispr_v1_005626	RNF19B	4.7259	0	4.7259	0	-2.5175	17.421	13.224	1.2996	0.16969	0.83031	0.33938	0.72376	FALSE
human_exon_crispr_v1_005627	RNF19B	4.7259	0	4.7259	0	-2.5175	17.421	13.224	1.2996	0.16969	0.83031	0.33938	0.72376	FALSE
human_exon_crispr_v1_027745	TRIP12	4.7259	0	4.7259	0	-2.5175	17.421	13.224	1.2996	0.16969	0.83031	0.33938	0.72376	FALSE
human_exon_crispr_v1_045230	NM_032637	4.7259	0	4.7259	0	-2.5175	17.421	13.224	1.2996	0.16969	0.83031	0.33938	0.72376	FALSE
human_exon_crispr_v1_157020	KEAP1	4.7259	0	4.7259	0	-2.5175	17.421	13.224	1.2996	0.16969	0.83031	0.33938	0.72376	FALSE
human_exon_crispr_v1_172213	GZF1	4.7259	0	4.7259	0	-2.5175	17.421	13.224	1.2996	0.16969	0.83031	0.33938	0.72376	FALSE
sgBCL6_6	BCL6	3.7808	7.9611	3.7808	7.9611	0.90643	9.0229	10.367	1.2983	0.88965	0.11035	0.22069	0.61449	TRUE
sgBTBD8_2	BTBD8	3.7808	7.9611	3.7808	7.9611	0.90643	9.0229	10.367	1.2983	0.88965	0.11035	0.22069	0.61449	TRUE
sgZBTB7B_9	ZBTB7B	3.7808	7.9611	3.7808	7.9611	0.90643	9.0229	10.367	1.2983	0.88965	0.11035	0.22069	0.61449	TRUE
human_exon_crispr_v1_002004	UBE4B	3.7808	7.9611	3.7808	7.9611	0.90643	9.0229	10.367	1.2983	0.88965	0.11035	0.22069	0.61449	TRUE
human_exon_crispr_v1_004177	TCEB3	3.7808	7.9611	3.7808	7.9611	0.90643	9.0229	10.367	1.2983	0.88965	0.11035	0.22069	0.61449	TRUE
human_exon_crispr_v1_061700	ZNRF2	3.7808	7.9611	3.7808	7.9611	0.90643	9.0229	10.367	1.2983	0.88965	0.11035	0.22069	0.61449	TRUE
sgUBR4_4	UBR4	70.889	50.041	70.889	50.041	-0.49412	218.96	258.17	1.2975	0.097222	0.90278	0.19444	0.58626	FALSE
human_exon_crispr_v1_107048	KCNC2	70.889	50.041	70.889	50.041	-0.49412	218.96	258.17	1.2975	0.097222	0.90278	0.19444	0.58626	FALSE
sgCPSF1_9	CPSF1	25.52	13.648	25.52	13.648	-0.85643	72.159	83.833	1.2967	0.094963	0.90504	0.18993	0.57698	FALSE
sgFBXL16_1	FBXL16	25.52	13.648	25.52	13.648	-0.85643	72.159	83.833	1.2967	0.094963	0.90504	0.18993	0.57698	FALSE
sgBIRC7_9	BIRC7	7.5615	13.648	7.5615	13.648	0.77472	18.91	22.097	1.2947	0.89672	0.10328	0.20655	0.59256	TRUE
sgFBXW5_4	FBXW5	7.5615	13.648	7.5615	13.648	0.77472	18.91	22.097	1.2947	0.89672	0.10328	0.20655	0.59256	TRUE
sgTRIM39_8	TRIM39	7.5615	13.648	7.5615	13.648	0.77472	18.91	22.097	1.2947	0.89672	0.10328	0.20655	0.59256	TRUE
human_exon_crispr_v1_084832	RHOBTB1	134.22	104.63	134.22	104.63	-0.35624	439.35	522.47	1.2943	0.097773	0.90223	0.19555	0.58924	FALSE
human_exon_crispr_v1_042919	RNF150	29.301	42.08	29.301	42.08	0.50766	82.313	97.58	1.2937	0.90196	0.09804	0.19608	0.58925	TRUE
sgRBX1_6	RBX1	14.178	22.746	14.178	22.746	0.64571	37.208	43.978	1.292	0.9002	0.099801	0.1996	0.58925	TRUE
human_exon_crispr_v1_038456	RNF168	14.178	22.746	14.178	22.746	0.64571	37.208	43.978	1.292	0.9002	0.099801	0.1996	0.58925	TRUE
human_exon_crispr_v1_041991	HERC3	14.178	22.746	14.178	22.746	0.64571	37.208	43.978	1.292	0.9002	0.099801	0.1996	0.58925	TRUE
human_exon_crispr_v1_068187	RNF32	14.178	22.746	14.178	22.746	0.64571	37.208	43.978	1.292	0.9002	0.099801	0.1996	0.58925	TRUE
sgNACC2_8	NACC2	56.711	75.061	56.711	75.061	0.39831	169.18	201.86	1.2915	0.90174	0.098261	0.19652	0.58925	TRUE
sgCCNB1IP1_8	CCNB1IP1	68.054	47.766	68.054	47.766	-0.50183	207.38	246.81	1.2913	0.098285	0.90172	0.19657	0.58925	FALSE
sgFBXO38_4	FBXO38	38.753	23.883	38.753	23.883	-0.67588	112.14	132.72	1.2907	0.098052	0.90195	0.1961	0.58925	FALSE
sgRNF133_9	RNF133	20.794	10.236	20.794	10.236	-0.95586	57.432	66.946	1.2904	0.093443	0.90656	0.18689	0.5736	FALSE
human_exon_crispr_v1_017902	TRIM58	20.794	10.236	20.794	10.236	-0.95586	57.432	66.946	1.2904	0.093443	0.90656	0.18689	0.5736	FALSE
human_exon_crispr_v1_077779	RNF20	20.794	10.236	20.794	10.236	-0.95586	57.432	66.946	1.2904	0.093443	0.90656	0.18689	0.5736	FALSE
sgKBTBD6_1	KBTBD6	30.246	43.217	30.246	43.217	0.50093	84.788	101.05	1.2904	0.90141	0.098589	0.19718	0.58925	TRUE
sgKLHL6_8	KLHL6	30.246	43.217	30.246	43.217	0.50093	84.788	101.05	1.2904	0.90141	0.098589	0.19718	0.58925	TRUE
sgTRIM55_5	TRIM55	30.246	43.217	30.246	43.217	0.50093	84.788	101.05	1.2904	0.90141	0.098589	0.19718	0.58925	TRUE
human_exon_crispr_v1_036928	SIAH2	30.246	43.217	30.246	43.217	0.50093	84.788	101.05	1.2904	0.90141	0.098589	0.19718	0.58925	TRUE
human_exon_crispr_v1_163273	FBXO27	30.246	43.217	30.246	43.217	0.50093	84.788	101.05	1.2904	0.90141	0.098589	0.19718	0.58925	TRUE
sgGAN_5	GAN	50.095	32.982	50.095	32.982	-0.58843	148.02	176.07	1.2897	0.098504	0.9015	0.19701	0.58925	FALSE
human_exon_crispr_v1_171722	BTBD3	54.821	72.787	54.821	72.787	0.40256	162.19	194.46	1.2883	0.90118	0.098817	0.19763	0.58925	TRUE
human_exon_crispr_v1_091557	TRIM3	47.259	30.707	47.259	30.707	-0.60601	138.56	165.13	1.2881	0.098747	0.90125	0.19749	0.58925	FALSE
sgRLIM_10	RLIM	44.424	28.432	44.424	28.432	-0.62605	129.43	154.25	1.2876	0.098787	0.90121	0.19757	0.58925	FALSE
sgHIC1_1	HIC1	31.191	44.355	31.191	44.355	0.49458	87.3	104.52	1.2875	0.90093	0.099069	0.19814	0.58925	TRUE
human_exon_crispr_v1_168221	KCNC3	31.191	44.355	31.191	44.355	0.49458	87.3	104.52	1.2875	0.90093	0.099069	0.19814	0.58925	TRUE
sgASB15_6	ASB15	65.218	45.492	65.218	45.492	-0.51025	196.13	235.49	1.2855	0.099307	0.90069	0.19861	0.58925	FALSE
human_exon_crispr_v1_001999	UBE4B	65.218	45.492	65.218	45.492	-0.51025	196.13	235.49	1.2855	0.099307	0.90069	0.19861	0.58925	FALSE
sgKLHL9_9	KLHL9	51.985	69.375	51.985	69.375	0.40947	151.98	183.41	1.284	0.90043	0.099569	0.19914	0.58925	TRUE
sgRAD18_10	RAD18	33.082	46.629	33.082	46.629	0.48285	92.436	111.51	1.2829	0.90015	0.099848	0.1997	0.58925	TRUE
human_exon_crispr_v1_001632	KLHL21	81.286	103.49	81.286	103.49	0.34469	247.48	300.26	1.2816	0.90001	0.099991	0.19998	0.58925	TRUE
human_exon_crispr_v1_076261	FBXO10	81.286	103.49	81.286	103.49	0.34469	247.48	300.26	1.2816	0.90001	0.099991	0.19998	0.58925	TRUE
sgBIRC7_5	BIRC7	28.356	15.922	28.356	15.922	-0.79473	78.869	94.125	1.2816	0.098433	0.90157	0.19687	0.58925	FALSE
sgKLHL17_9	KLHL17	34.027	47.766	34.027	47.766	0.47743	95.06	115.02	1.2811	0.89985	0.10015	0.20031	0.58925	TRUE
sgRNF157_9	RNF157	34.027	47.766	34.027	47.766	0.47743	95.06	115.02	1.2811	0.89985	0.10015	0.20031	0.58925	TRUE
sgMYNN_1	MYNN	14.178	5.6865	14.178	5.6865	-1.1826	37.829	43.978	1.2804	0.085322	0.91468	0.17064	0.54479	FALSE
human_exon_crispr_v1_038734	PCGF3	62.383	43.217	62.383	43.217	-0.51948	185.19	224.23	1.2799	0.10028	0.89972	0.20056	0.58925	FALSE
sgRNF114_4	RNF114	34.972	48.904	34.972	48.904	0.47227	97.721	118.54	1.2796	0.89959	0.10041	0.20082	0.58925	TRUE
human_exon_crispr_v1_013883	RFWD2	48.205	64.826	48.205	64.826	0.41986	138.88	168.77	1.2794	0.89962	0.10038	0.20077	0.58925	TRUE
human_exon_crispr_v1_117834	ASB2	48.205	64.826	48.205	64.826	0.41986	138.88	168.77	1.2794	0.89962	0.10038	0.20077	0.58925	TRUE
sgKLHL4_2	KLHL4	35.917	50.041	35.917	50.041	0.46736	100.42	122.07	1.2783	0.89938	0.10062	0.20125	0.58925	TRUE
sgNEURL2_8	NEURL2	46.314	62.551	46.314	62.551	0.42564	132.56	161.49	1.2777	0.89931	0.10069	0.20138	0.58925	TRUE
human_exon_crispr_v1_179579	LZTR1	46.314	62.551	46.314	62.551	0.42564	132.56	161.49	1.2777	0.89931	0.10069	0.20138	0.58925	TRUE
human_exon_crispr_v1_025805	KLHL41	107.75	81.885	107.75	81.885	-0.39185	336.1	409.87	1.2776	0.10069	0.89931	0.20137	0.58925	FALSE
sgRNF212_1	RNF212	115.31	142.16	115.31	142.16	0.29963	361.41	441.77	1.2774	0.89927	0.10073	0.20146	0.58925	TRUE
sgZFPL1_10	ZFPL1	71.834	51.178	71.834	51.178	-0.48117	214.86	261.97	1.2762	0.10094	0.89906	0.20188	0.58925	FALSE
sgTRIM11_7	TRIM11	38.753	53.453	38.753	53.453	0.45395	108.74	132.72	1.276	0.89899	0.10101	0.20203	0.58925	TRUE
sgTRIM54_7	TRIM54	39.698	54.59	39.698	54.59	0.44987	111.59	136.28	1.2757	0.89893	0.10107	0.20214	0.58925	TRUE
sgTRIM26_2	TRIM26	42.534	58.002	42.534	58.002	0.43864	120.35	147.04	1.2757	0.89894	0.10106	0.20212	0.58925	TRUE
sgZBTB38_8	ZBTB38	41.588	56.865	41.588	56.865	0.44223	117.39	143.44	1.2755	0.89891	0.10109	0.20219	0.58925	TRUE
human_exon_crispr_v1_028523	KLHL30	41.588	56.865	41.588	56.865	0.44223	117.39	143.44	1.2755	0.89891	0.10109	0.20219	0.58925	TRUE
sgZBTB39_5	ZBTB39	40.643	55.727	40.643	55.727	0.44597	114.47	139.86	1.2755	0.8989	0.1011	0.20219	0.58925	TRUE
sgPEX12_9	PEX12	87.903	64.826	87.903	64.826	-0.43357	267.8	327.34	1.2755	0.10107	0.89893	0.20214	0.58925	FALSE
sgITCH_1	ITCH	15.123	23.883	15.123	23.883	0.62605	38.861	47.203	1.275	0.89743	0.10257	0.20514	0.59045	TRUE
sgRNF214_9	RNF214	15.123	23.883	15.123	23.883	0.62605	38.861	47.203	1.275	0.89743	0.10257	0.20514	0.59045	TRUE
human_exon_crispr_v1_037902	VPS8	15.123	23.883	15.123	23.883	0.62605	38.861	47.203	1.275	0.89743	0.10257	0.20514	0.59045	TRUE
human_exon_crispr_v1_069484	RHOBTB2	15.123	23.883	15.123	23.883	0.62605	38.861	47.203	1.275	0.89743	0.10257	0.20514	0.59045	TRUE
sgZBTB22_1	ZBTB22	59.547	40.943	59.547	40.943	-0.52964	174.56	213.02	1.2747	0.10119	0.89881	0.20238	0.58925	FALSE
sgZBTB2_8	ZBTB2	31.191	18.197	31.191	18.197	-0.74581	85.93	104.52	1.271	0.10083	0.89917	0.20167	0.58925	FALSE
sgRAB40AL_6	RAB40AL	121.93	94.396	121.93	94.396	-0.36584	380.6	469.86	1.2702	0.102	0.898	0.204	0.58925	FALSE
human_exon_crispr_v1_034817	CBLB	121.93	94.396	121.93	94.396	-0.36584	380.6	469.86	1.2702	0.102	0.898	0.204	0.58925	FALSE
human_exon_crispr_v1_022894	LONRF2	56.711	38.668	56.711	38.668	-0.54088	164.26	201.86	1.27	0.10202	0.89798	0.20404	0.58925	FALSE
human_exon_crispr_v1_022895	LONRF2	56.711	38.668	56.711	38.668	-0.54088	164.26	201.86	1.27	0.10202	0.89798	0.20404	0.58925	FALSE
sgRNF151_2	RNF151	150.29	119.42	150.29	119.42	-0.32924	478.02	592.06	1.2686	0.10228	0.89772	0.20457	0.59028	FALSE
human_exon_crispr_v1_026493	2024-03-04	104.92	79.611	104.92	79.611	-0.39388	321.7	397.98	1.2685	0.10231	0.89769	0.20463	0.59028	FALSE
human_exon_crispr_v1_046097	ENC1	53.876	36.393	53.876	36.393	-0.55338	154.27	190.77	1.2657	0.10276	0.89724	0.20552	0.5909	FALSE
human_exon_crispr_v1_184579	ASB11	53.876	36.393	53.876	36.393	-0.55338	154.27	190.77	1.2657	0.10276	0.89724	0.20552	0.5909	FALSE
human_exon_crispr_v1_094124	DTX4	139.89	169.46	139.89	169.46	0.27486	438.16	546.94	1.2643	0.89695	0.10305	0.2061	0.59225	TRUE
sgKLHL20_4	KLHL20	51.04	34.119	51.04	34.119	-0.56738	144.6	179.74	1.2622	0.10338	0.89662	0.20676	0.59283	FALSE
human_exon_crispr_v1_112021	RCBTB2	12.287	4.5492	12.287	4.5492	-1.2597	31.668	37.595	1.2621	0.082794	0.91721	0.16559	0.54103	FALSE
human_exon_crispr_v1_162729	DPF1	12.287	4.5492	12.287	4.5492	-1.2597	31.668	37.595	1.2621	0.082794	0.91721	0.16559	0.54103	FALSE
sgPATZ1_10	PATZ1	16.068	25.02	16.068	25.02	0.60834	40.554	50.448	1.2604	0.895	0.105	0.21001	0.59786	TRUE
sgRNF123_9	RNF123	16.068	25.02	16.068	25.02	0.60834	40.554	50.448	1.2604	0.895	0.105	0.21001	0.59786	TRUE
sgZBTB43_9	ZBTB43	48.205	31.844	48.205	31.844	-0.58315	135.25	168.77	1.2594	0.10386	0.89614	0.20772	0.59312	FALSE
human_exon_crispr_v1_187992	KLHL13	48.205	31.844	48.205	31.844	-0.58315	135.25	168.77	1.2594	0.10386	0.89614	0.20772	0.59312	FALSE
sgZBTB3_7	ZBTB3	88.848	65.963	88.848	65.963	-0.42412	263.3	331.23	1.2574	0.1043	0.8957	0.2086	0.5945	FALSE
human_exon_crispr_v1_055686	CUL9	39.698	25.02	39.698	25.02	-0.64531	109.13	136.28	1.2573	0.10403	0.89597	0.20805	0.59359	FALSE
sgRNF122_1	RNF122	42.534	27.295	42.534	27.295	-0.62158	117.51	147.04	1.2567	0.10423	0.89577	0.20846	0.59443	FALSE
sgSIAH1_9	SIAH1	105.86	80.748	105.86	80.748	-0.38648	316.78	401.94	1.2526	0.10517	0.89483	0.21034	0.59847	FALSE
human_exon_crispr_v1_099074	KCTD14	8.5067	14.785	8.5067	14.785	0.73152	20.073	25.135	1.2522	0.88981	0.11019	0.22037	0.61449	TRUE
sgKLHL24_1	KLHL24	79.396	58.002	79.396	58.002	-0.44636	230.25	292.56	1.2508	0.10551	0.89449	0.21101	0.59914	FALSE
human_exon_crispr_v1_007368	HECTD3	79.396	58.002	79.396	58.002	-0.44636	230.25	292.56	1.2508	0.10551	0.89449	0.21101	0.59914	FALSE
sgNHLRC1_9	NHLRC1	60.492	42.08	60.492	42.08	-0.51339	170.89	216.75	1.2506	0.10552	0.89448	0.21103	0.59914	FALSE
human_exon_crispr_v1_127808	SLX4	60.492	42.08	60.492	42.08	-0.51339	170.89	216.75	1.2506	0.10552	0.89448	0.21103	0.59914	FALSE
human_exon_crispr_v1_116893	AREL1	26.465	14.785	26.465	14.785	-0.79907	69.628	87.251	1.2505	0.1035	0.8965	0.207	0.59312	FALSE
sgTRIM37_5	TRIM37	10.397	3.4119	10.397	3.4119	-1.3692	26.137	31.309	1.2484	0.076797	0.9232	0.15359	0.51873	FALSE
human_exon_crispr_v1_036606	TRIM42	10.397	3.4119	10.397	3.4119	-1.3692	26.137	31.309	1.2484	0.076797	0.9232	0.15359	0.51873	FALSE
sgBMI1_4	BMI1	69.944	50.041	69.944	50.041	-0.47503	199.44	254.38	1.2479	0.10603	0.89397	0.21206	0.60139	FALSE
human_exon_crispr_v1_109394	KDM2B	69.944	50.041	69.944	50.041	-0.47503	199.44	254.38	1.2479	0.10603	0.89397	0.21206	0.60139	FALSE
sgCBLC_6	CBLC	17.013	26.158	17.013	26.158	0.59229	42.285	53.713	1.2477	0.89285	0.10715	0.21431	0.60578	TRUE
sgCNOT4_8	CNOT4	120.04	93.258	120.04	93.258	-0.36078	360.03	461.82	1.2462	0.10634	0.89366	0.21269	0.60285	FALSE
sgZBTB39_9	ZBTB39	68.999	88.709	68.999	88.709	0.35792	195.01	250.59	1.2451	0.89345	0.10655	0.21309	0.60301	TRUE
sgGAN_3	GAN	57.657	39.805	57.657	39.805	-0.52354	160.69	205.58	1.245	0.10653	0.89347	0.21307	0.60301	FALSE
human_exon_crispr_v1_112489	MYCBP2	57.657	39.805	57.657	39.805	-0.52354	160.69	205.58	1.245	0.10653	0.89347	0.21307	0.60301	FALSE
sgASB3_2	ASB3	8.5067	2.2746	8.5067	2.2746	-1.5376	21.301	25.135	1.2431	0.064966	0.93503	0.12993	0.48135	FALSE
sgBRAP_3	BRAP	8.5067	2.2746	8.5067	2.2746	-1.5376	21.301	25.135	1.2431	0.064966	0.93503	0.12993	0.48135	FALSE
sgTRIM54_1	TRIM54	8.5067	2.2746	8.5067	2.2746	-1.5376	21.301	25.135	1.2431	0.064966	0.93503	0.12993	0.48135	FALSE
human_exon_crispr_v1_011835	DCST1	8.5067	2.2746	8.5067	2.2746	-1.5376	21.301	25.135	1.2431	0.064966	0.93503	0.12993	0.48135	FALSE
human_exon_crispr_v1_127807	SLX4	8.5067	2.2746	8.5067	2.2746	-1.5376	21.301	25.135	1.2431	0.064966	0.93503	0.12993	0.48135	FALSE
sgZBTB38_10	ZBTB38	76.56	55.727	76.56	55.727	-0.45127	218.36	281.05	1.2427	0.10699	0.89301	0.21398	0.6052	FALSE
human_exon_crispr_v1_108876	FBXO21	96.409	72.787	96.409	72.787	-0.4007	280.38	362.49	1.2407	0.10735	0.89265	0.21471	0.60659	FALSE
sgSOCS5_8	SOCS5	66.163	85.297	66.163	85.297	0.36164	183.79	239.26	1.237	0.89196	0.10804	0.21609	0.60975	TRUE
sgABTB2_5	ABTB2	17.959	27.295	17.959	27.295	0.5777	44.055	56.995	1.2367	0.89095	0.10905	0.21809	0.61208	TRUE
sgTRIM47_10	TRIM47	17.959	27.295	17.959	27.295	0.5777	44.055	56.995	1.2367	0.89095	0.10905	0.21809	0.61208	TRUE
sgKCTD10_10	KCTD10	21.739	11.373	21.739	11.373	-0.878	55.099	70.295	1.2364	0.10389	0.89611	0.20777	0.59312	FALSE
sgPCGF1_6	PCGF1	21.739	11.373	21.739	11.373	-0.878	55.099	70.295	1.2364	0.10389	0.89611	0.20777	0.59312	FALSE
sgTRIM9_5	TRIM9	21.739	11.373	21.739	11.373	-0.878	55.099	70.295	1.2364	0.10389	0.89611	0.20777	0.59312	FALSE
human_exon_crispr_v1_136831	ANKFY1	21.739	11.373	21.739	11.373	-0.878	55.099	70.295	1.2364	0.10389	0.89611	0.20777	0.59312	FALSE
human_exon_crispr_v1_142309	KLHL11	21.739	11.373	21.739	11.373	-0.878	55.099	70.295	1.2364	0.10389	0.89611	0.20777	0.59312	FALSE
sgTRIM45_9	TRIM45	17.013	7.9611	17.013	7.9611	-1.0073	42.39	53.713	1.2352	0.099259	0.90074	0.19852	0.58925	FALSE
sgMARCH5_4	sgMARCH5	120.98	94.396	120.98	94.396	-0.3547	354.84	465.84	1.2319	0.10899	0.89101	0.21798	0.61208	FALSE
sgRNF186_2	RNF186	32.136	19.334	32.136	19.334	-0.70452	83.249	108.01	1.2318	0.10812	0.89188	0.21624	0.60975	FALSE
sgTRIM46_8	TRIM46	32.136	19.334	32.136	19.334	-0.70452	83.249	108.01	1.2318	0.10812	0.89188	0.21624	0.60975	FALSE
sgMYNN_3	MYNN	110.59	85.297	110.59	85.297	-0.37079	321.13	421.81	1.2314	0.10909	0.89091	0.21818	0.61208	FALSE
human_exon_crispr_v1_154893	ZNRF4	102.08	126.24	102.08	126.24	0.30378	292.66	386.11	1.2295	0.89056	0.10944	0.21889	0.6134	TRUE
sgTRIM67_7	TRIM67	63.328	81.885	63.328	81.885	0.36568	172.9	227.98	1.2291	0.89048	0.10952	0.21905	0.61353	TRUE
sgTRIML1_4	TRIML1	34.972	21.609	34.972	21.609	-0.67	90.562	118.54	1.2274	0.10925	0.89075	0.2185	0.61265	FALSE
sgNACC2_5	NACC2	103.97	79.611	103.97	79.611	-0.38095	298.02	394.02	1.2272	0.10987	0.89013	0.21974	0.61447	FALSE
sgTRIM10_9	TRIM10	18.904	28.432	18.904	28.432	0.56436	45.862	60.296	1.2271	0.88928	0.11072	0.22143	0.61622	TRUE
human_exon_crispr_v1_018257	RNF144A	37.808	23.883	37.808	23.883	-0.64117	98.203	129.16	1.2252	0.10986	0.89014	0.21971	0.61447	FALSE
human_exon_crispr_v1_137169	RNF167	37.808	23.883	37.808	23.883	-0.64117	98.203	129.16	1.2252	0.10986	0.89014	0.21971	0.61447	FALSE
sgTRIM11_6	TRIM11	40.643	26.158	40.643	26.158	-0.61671	106.17	139.86	1.2248	0.11005	0.88995	0.22011	0.61449	FALSE
sgPCGF6_9	PCGF6	90.738	68.238	90.738	68.238	-0.40596	254.41	339.02	1.222	0.11085	0.88915	0.2217	0.61663	FALSE
human_exon_crispr_v1_086359	HECTD2	68.054	48.904	68.054	48.904	-0.46857	184.6	246.81	1.219	0.11142	0.88858	0.22285	0.6195	FALSE
human_exon_crispr_v1_057108	BACH2	19.849	29.57	19.849	29.57	0.55212	47.708	63.613	1.2188	0.88782	0.11218	0.22437	0.62194	TRUE
sgZBTB20_10	ZBTB20	24.575	13.648	24.575	13.648	-0.80407	60.963	80.428	1.2185	0.10879	0.89121	0.21758	0.6117	FALSE
human_exon_crispr_v1_179642	HIC2	24.575	13.648	24.575	13.648	-0.80407	60.963	80.428	1.2185	0.10879	0.89121	0.21758	0.6117	FALSE
sgFBXO8_5	FBXO8	9.4519	15.922	9.4519	15.922	0.69515	21.278	28.207	1.2183	0.88408	0.11592	0.23183	0.62439	TRUE
sgTRIM38_1	TRIM38	9.4519	15.922	9.4519	15.922	0.69515	21.278	28.207	1.2183	0.88408	0.11592	0.23183	0.62439	TRUE
sgZBTB3_1	ZBTB3	9.4519	15.922	9.4519	15.922	0.69515	21.278	28.207	1.2183	0.88408	0.11592	0.23183	0.62439	TRUE
sgMKRN1_9	MKRN1	222.12	185.38	222.12	185.38	-0.25958	676.31	912.33	1.2164	0.11192	0.88808	0.22384	0.62167	FALSE
human_exon_crispr_v1_117123	IRF2BPL	55.766	38.668	55.766	38.668	-0.51705	147.39	198.16	1.2146	0.11222	0.88778	0.22444	0.62194	FALSE
sgKLHL28_10	KLHL28	20.794	30.707	20.794	30.707	0.54086	49.592	66.946	1.2115	0.88653	0.11347	0.22695	0.62439	TRUE
human_exon_crispr_v1_011833	DCST1	65.218	46.629	65.218	46.629	-0.47538	173.98	235.49	1.2113	0.11287	0.88713	0.22574	0.62388	FALSE
human_exon_crispr_v1_171727	BTBD3	162.57	193.34	162.57	193.34	0.24865	474.21	645.84	1.2107	0.88699	0.11301	0.22602	0.6243	TRUE
human_exon_crispr_v1_094121	DTX4	79.396	100.08	79.396	100.08	0.33033	214.67	292.56	1.2094	0.88675	0.11325	0.22651	0.62439	TRUE
sgBTBD2_5	BTBD2	52.931	36.393	52.931	36.393	-0.52832	137.93	187.08	1.209	0.11327	0.88673	0.22655	0.62439	FALSE
sgRCBTB1_4	RCBTB1	52.931	36.393	52.931	36.393	-0.52832	137.93	187.08	1.209	0.11327	0.88673	0.22655	0.62439	FALSE
human_exon_crispr_v1_037177	TRIM59	52.931	36.393	52.931	36.393	-0.52832	137.93	187.08	1.209	0.11327	0.88673	0.22655	0.62439	FALSE
sgPCGF6_3	PCGF6	15.123	6.8238	15.123	6.8238	-1.0432	35.741	47.203	1.208	0.10107	0.89893	0.20214	0.58925	FALSE
sgABTB1_5	ABTB1	27.411	15.922	27.411	15.922	-0.74751	67.182	90.682	1.2064	0.11205	0.88795	0.22411	0.62167	FALSE
sgHUWE1_1	HUWE1	27.411	15.922	27.411	15.922	-0.74751	67.182	90.682	1.2064	0.11205	0.88795	0.22411	0.62167	FALSE
human_exon_crispr_v1_126860	ZNF598	27.411	15.922	27.411	15.922	-0.74751	67.182	90.682	1.2064	0.11205	0.88795	0.22411	0.62167	FALSE
sgKCTD1_5	KCTD1	71.834	52.316	71.834	52.316	-0.45006	191.68	261.97	1.2059	0.11392	0.88608	0.22783	0.62439	FALSE
sgKCTD7_6	KCTD7	71.834	52.316	71.834	52.316	-0.45006	191.68	261.97	1.2059	0.11392	0.88608	0.22783	0.62439	FALSE
sgCBLC_8	CBLC	19.849	10.236	19.849	10.236	-0.89189	47.435	63.613	1.2053	0.10832	0.89168	0.21665	0.60975	FALSE
sgRNFT1_2	RNFT1	19.849	10.236	19.849	10.236	-0.89189	47.435	63.613	1.2053	0.10832	0.89168	0.21665	0.60975	FALSE
sgTULP4_8	TULP4	19.849	10.236	19.849	10.236	-0.89189	47.435	63.613	1.2053	0.10832	0.89168	0.21665	0.60975	FALSE
sgVPS18_4	VPS18	19.849	10.236	19.849	10.236	-0.89189	47.435	63.613	1.2053	0.10832	0.89168	0.21665	0.60975	FALSE
sgLRRC29_2	LRRC29	21.739	31.844	21.739	31.844	0.53045	51.513	70.295	1.2052	0.8854	0.1146	0.2292	0.62439	TRUE
sgPCGF2_3	PCGF2	21.739	31.844	21.739	31.844	0.53045	51.513	70.295	1.2052	0.8854	0.1146	0.2292	0.62439	TRUE
human_exon_crispr_v1_041050	LNX1	21.739	31.844	21.739	31.844	0.53045	51.513	70.295	1.2052	0.8854	0.1146	0.2292	0.62439	TRUE
human_exon_crispr_v1_106628	2024-03-09	21.739	31.844	21.739	31.844	0.53045	51.513	70.295	1.2052	0.8854	0.1146	0.2292	0.62439	TRUE
sgBTBD6_10	BTBD6	91.683	69.375	91.683	69.375	-0.39725	250.03	342.92	1.2047	0.11416	0.88584	0.22833	0.62439	FALSE
sgKLHL23_6	KLHL23	53.876	70.512	53.876	70.512	0.38202	139.01	190.77	1.2045	0.8858	0.1142	0.22841	0.62439	TRUE
sgASB9_7	ASB9	1.8904	4.5492	1.8904	4.5492	0.94102	3.689	4.8746	1.2042	0.85791	0.14209	0.28418	0.67538	TRUE
sgPDZRN3_8	PDZRN3	0	4.5492	1.8904	4.5492	0.94102	16.078	4.8746	1.2042	0.85791	0.14209	0.28418	0.67538	TRUE
sgPEX12_1	PEX12	0	4.5492	1.8904	4.5492	0.94102	16.078	4.8746	1.2042	0.85791	0.14209	0.28418	0.67538	TRUE
sgRC3H2_7	RC3H2	1.8904	4.5492	1.8904	4.5492	0.94102	3.689	4.8746	1.2042	0.85791	0.14209	0.28418	0.67538	TRUE
sgRNF113B_7	RNF113B	1.8904	4.5492	1.8904	4.5492	0.94102	3.689	4.8746	1.2042	0.85791	0.14209	0.28418	0.67538	TRUE
sgRNF121_5	RNF121	1.8904	4.5492	1.8904	4.5492	0.94102	3.689	4.8746	1.2042	0.85791	0.14209	0.28418	0.67538	TRUE
sgTRIM22_8	TRIM22	0	4.5492	1.8904	4.5492	0.94102	16.078	4.8746	1.2042	0.85791	0.14209	0.28418	0.67538	TRUE
sgTRIM54_6	TRIM54	0	4.5492	1.8904	4.5492	0.94102	16.078	4.8746	1.2042	0.85791	0.14209	0.28418	0.67538	TRUE
human_exon_crispr_v1_021437	FBXO41	0	4.5492	1.8904	4.5492	0.94102	16.078	4.8746	1.2042	0.85791	0.14209	0.28418	0.67538	TRUE
human_exon_crispr_v1_037899	VPS8	0	4.5492	1.8904	4.5492	0.94102	16.078	4.8746	1.2042	0.85791	0.14209	0.28418	0.67538	TRUE
human_exon_crispr_v1_092384	KCNC1	1.8904	4.5492	1.8904	4.5492	0.94102	3.689	4.8746	1.2042	0.85791	0.14209	0.28418	0.67538	TRUE
human_exon_crispr_v1_126852	ZNF598	0	4.5492	1.8904	4.5492	0.94102	16.078	4.8746	1.2042	0.85791	0.14209	0.28418	0.67538	TRUE
human_exon_crispr_v1_154732	UHRF1	0	4.5492	1.8904	4.5492	0.94102	16.078	4.8746	1.2042	0.85791	0.14209	0.28418	0.67538	TRUE
sgRNF175_7	RNF175	50.095	34.119	50.095	34.119	-0.54094	128.78	176.07	1.204	0.11422	0.88578	0.22845	0.62439	FALSE
sgHACE1_9	HACE1	85.067	63.689	85.067	63.689	-0.41195	229.71	315.71	1.2032	0.11445	0.88555	0.2289	0.62439	FALSE
sgITCH_9	ITCH	77.506	97.807	77.506	97.807	0.33182	206.78	284.88	1.2028	0.88548	0.11452	0.22905	0.62439	TRUE
sgDTX3_10	DTX3	4.7259	9.0984	4.7259	9.0984	0.81853	9.8033	13.224	1.2024	0.8731	0.1269	0.2538	0.65095	TRUE
sgMEX3B_6	MEX3B	4.7259	9.0984	4.7259	9.0984	0.81853	9.8033	13.224	1.2024	0.8731	0.1269	0.2538	0.65095	TRUE
sgRNF151_6	RNF151	4.7259	9.0984	4.7259	9.0984	0.81853	9.8033	13.224	1.2024	0.8731	0.1269	0.2538	0.65095	TRUE
sgTRAIP_4	TRAIP	4.7259	9.0984	4.7259	9.0984	0.81853	9.8033	13.224	1.2024	0.8731	0.1269	0.2538	0.65095	TRUE
sgPCGF6_4	PCGF6	112.48	87.572	112.48	87.572	-0.35749	311.36	429.78	1.2014	0.1148	0.8852	0.22961	0.62439	FALSE
sgBTBD17_9	BTBD17	22.685	32.982	22.685	32.982	0.52081	53.472	73.658	1.1998	0.88441	0.11559	0.23118	0.62439	TRUE
sgKLHL17_1	KLHL17	22.685	32.982	22.685	32.982	0.52081	53.472	73.658	1.1998	0.88441	0.11559	0.23118	0.62439	TRUE
sgRNF126_1	RNF126	22.685	32.982	22.685	32.982	0.52081	53.472	73.658	1.1998	0.88441	0.11559	0.23118	0.62439	TRUE
sgTRIM7_3	TRIM7	22.685	32.982	22.685	32.982	0.52081	53.472	73.658	1.1998	0.88441	0.11559	0.23118	0.62439	TRUE
human_exon_crispr_v1_146694	UNK	22.685	32.982	22.685	32.982	0.52081	53.472	73.658	1.1998	0.88441	0.11559	0.23118	0.62439	TRUE
human_exon_crispr_v1_127809	SLX4	47.259	31.844	47.259	31.844	-0.55517	119.96	165.13	1.1996	0.11504	0.88496	0.23008	0.62439	FALSE
human_exon_crispr_v1_187238	ATRX	76.56	96.67	76.56	96.67	0.3326	202.88	281.05	1.1995	0.88484	0.11516	0.23032	0.62439	TRUE
human_exon_crispr_v1_079249	LRSAM1	30.246	18.197	30.246	18.197	-0.70281	73.743	101.05	1.1987	0.11417	0.88583	0.22833	0.62439	FALSE
sgFBXL6_6	FBXL6	51.04	67.1	51.04	67.1	0.38804	129.56	179.74	1.1979	0.88452	0.11548	0.23096	0.62439	TRUE
sgZFAND3_8	ZFAND3	68.999	50.041	68.999	50.041	-0.45567	180.85	250.59	1.1976	0.11553	0.88447	0.23107	0.62439	FALSE
human_exon_crispr_v1_112488	MYCBP2	75.615	95.533	75.615	95.533	0.33339	199.03	277.23	1.1962	0.8842	0.1158	0.2316	0.62439	TRUE
sgZBTB43_7	ZBTB43	44.424	29.57	44.424	29.57	-0.57135	111.45	154.25	1.196	0.11569	0.88431	0.23138	0.62439	FALSE
sgRNF14_4	RNF14	50.095	65.963	50.095	65.963	0.39018	126.49	176.07	1.1959	0.88411	0.11589	0.23177	0.62439	TRUE
sgKCTD20_3	KCTD20	23.63	34.119	23.63	34.119	0.51184	55.469	77.036	1.1951	0.88356	0.11644	0.23289	0.62439	TRUE
sgFBXO34_8	FBXO34	163.52	133.06	163.52	133.06	-0.29533	464.96	649.99	1.1945	0.11614	0.88386	0.23227	0.62439	FALSE
human_exon_crispr_v1_165721	FBXO46	205.11	170.59	205.11	170.59	-0.26439	596.8	835.28	1.1941	0.11621	0.88379	0.23242	0.62439	FALSE
sgTRIM6_10	TRIM6	82.232	61.414	82.232	61.414	-0.41526	217.83	304.11	1.1937	0.11629	0.88371	0.23257	0.62439	FALSE
sgRNF113B_6	RNF113B	41.588	27.295	41.588	27.295	-0.58991	103.27	143.44	1.1934	0.11613	0.88387	0.23225	0.62439	FALSE
sgBTBD9_9	BTBD9	38.753	25.02	38.753	25.02	-0.61141	95.4	132.72	1.192	0.11629	0.88371	0.23258	0.62439	FALSE
sgNEDD4_6	NEDD4	38.753	25.02	38.753	25.02	-0.61141	95.4	132.72	1.192	0.11629	0.88371	0.23258	0.62439	FALSE
human_exon_crispr_v1_028517	KLHL30	38.753	25.02	38.753	25.02	-0.61141	95.4	132.72	1.192	0.11629	0.88371	0.23258	0.62439	FALSE
sgARMC5_8	ARMC5	10.397	17.059	10.397	17.059	0.66409	22.525	31.309	1.1907	0.8793	0.1207	0.2414	0.63224	TRUE
sgRAG1_6	RAG1	10.397	17.059	10.397	17.059	0.66409	22.525	31.309	1.1907	0.8793	0.1207	0.2414	0.63224	TRUE
sgRNF25_9	RNF25	179.59	211.54	179.59	211.54	0.23503	511.28	721.03	1.1899	0.88295	0.11705	0.23409	0.62729	TRUE
sgKCTD21_6	KCTD21	66.163	47.766	66.163	47.766	-0.46179	170.34	239.26	1.1894	0.11714	0.88286	0.23428	0.62749	FALSE
human_exon_crispr_v1_071368	KCNB2	46.314	61.414	46.314	61.414	0.39959	114.56	161.49	1.1882	0.88261	0.11739	0.23479	0.62851	TRUE
sgKCND1_7	KCND1	92.629	70.512	92.629	70.512	-0.38876	245.7	346.83	1.1876	0.1175	0.8825	0.23501	0.62878	FALSE
sgZBTB5_9	ZBTB5	103.03	79.611	103.03	79.611	-0.3679	275.26	390.06	1.1856	0.1179	0.8821	0.23579	0.63002	FALSE
sgKCNA2_5	KCNA2	22.685	12.51	22.685	12.51	-0.80989	52.874	73.658	1.1855	0.11428	0.88572	0.22855	0.62439	FALSE
sgMARCH10_5	sgMARCH10	22.685	12.51	22.685	12.51	-0.80989	52.874	73.658	1.1855	0.11428	0.88572	0.22855	0.62439	FALSE
sgTRIM13_3	TRIM13	22.685	12.51	22.685	12.51	-0.80989	52.874	73.658	1.1855	0.11428	0.88572	0.22855	0.62439	FALSE
human_exon_crispr_v1_007367	HECTD3	22.685	12.51	22.685	12.51	-0.80989	52.874	73.658	1.1855	0.11428	0.88572	0.22855	0.62439	FALSE
human_exon_crispr_v1_123503	FBXO22	44.424	59.139	44.424	59.139	0.40486	108.82	154.25	1.1848	0.88194	0.11806	0.23612	0.63002	TRUE
human_exon_crispr_v1_133580	SF3B3	44.424	59.139	44.424	59.139	0.40486	108.82	154.25	1.1848	0.88194	0.11806	0.23612	0.63002	TRUE
sgSPOP_4	SPOP	53.876	37.531	53.876	37.531	-0.51016	134.66	190.77	1.1834	0.11828	0.88172	0.23657	0.63036	FALSE
sgRNF11_8	RNF11	27.411	38.668	27.411	38.668	0.48155	63.83	90.682	1.1822	0.88119	0.11881	0.23761	0.63119	TRUE
human_exon_crispr_v1_079250	LRSAM1	27.411	38.668	27.411	38.668	0.48155	63.83	90.682	1.1822	0.88119	0.11881	0.23761	0.63119	TRUE
human_exon_crispr_v1_176497	ZBTB46	27.411	38.668	27.411	38.668	0.48155	63.83	90.682	1.1822	0.88119	0.11881	0.23761	0.63119	TRUE
sgRNF34_3	RNF34	13.233	5.6865	13.233	5.6865	-1.0899	29.677	40.775	1.1818	0.10147	0.89853	0.20294	0.58925	FALSE
human_exon_crispr_v1_187241	ATRX	13.233	5.6865	13.233	5.6865	-1.0899	29.677	40.775	1.1818	0.10147	0.89853	0.20294	0.58925	FALSE
human_exon_crispr_v1_057103	BACH2	106.81	83.023	106.81	83.023	-0.35959	283.95	405.9	1.1805	0.1189	0.8811	0.2378	0.63119	FALSE
human_exon_crispr_v1_057104	BACH2	106.81	83.023	106.81	83.023	-0.35959	283.95	405.9	1.1805	0.1189	0.8811	0.2378	0.63119	FALSE
sgTRIM7_8	TRIM7	29.301	40.943	29.301	40.943	0.46906	68.234	97.58	1.1785	0.88053	0.11947	0.23895	0.63119	TRUE
sgLONRF1_3	LONRF1	51.04	35.256	51.04	35.256	-0.5214	125.62	179.74	1.1773	0.11947	0.88053	0.23894	0.63119	FALSE
sgRAG1_7	RAG1	51.04	35.256	51.04	35.256	-0.5214	125.62	179.74	1.1773	0.11947	0.88053	0.23894	0.63119	FALSE
human_exon_crispr_v1_057855	RNF217	51.04	35.256	51.04	35.256	-0.5214	125.62	179.74	1.1773	0.11947	0.88053	0.23894	0.63119	FALSE
human_exon_crispr_v1_100842	CBL	38.753	52.316	38.753	52.316	0.4235	92.488	132.72	1.1773	0.88042	0.11958	0.23917	0.63119	TRUE
sgRBBP6_1	RBBP6	30.246	42.08	30.246	42.08	0.46334	70.492	101.05	1.1772	0.88029	0.11971	0.23941	0.63119	TRUE
sgSMURF1_10	SMURF1	30.246	42.08	30.246	42.08	0.46334	70.492	101.05	1.1772	0.88029	0.11971	0.23941	0.63119	TRUE
human_exon_crispr_v1_071364	KCNB2	30.246	42.08	30.246	42.08	0.46334	70.492	101.05	1.1772	0.88029	0.11971	0.23941	0.63119	TRUE
human_exon_crispr_v1_187742	MID2	30.246	42.08	30.246	42.08	0.46334	70.492	101.05	1.1772	0.88029	0.11971	0.23941	0.63119	TRUE
sgMID1_10	MID1	69.944	51.178	69.944	51.178	-0.44323	177.14	254.38	1.1766	0.11967	0.88033	0.23935	0.63119	FALSE
sgKLHL4_9	KLHL4	37.808	51.178	37.808	51.178	0.42711	89.896	129.16	1.1765	0.88025	0.11975	0.2395	0.63119	TRUE
human_exon_crispr_v1_163279	FBXO27	37.808	51.178	37.808	51.178	0.42711	89.896	129.16	1.1765	0.88025	0.11975	0.2395	0.63119	TRUE
sgKCTD6_8	KCTD6	31.191	43.217	31.191	43.217	0.45794	72.788	104.52	1.1763	0.88012	0.11988	0.23976	0.63119	TRUE
sgRNF146_3	RNF146	87.903	109.18	87.903	109.18	0.30957	227.03	327.34	1.176	0.88021	0.11979	0.23958	0.63119	TRUE
sgHERC1_4	HERC1	36.862	50.041	36.862	50.041	0.43089	87.34	125.61	1.1759	0.88011	0.11989	0.23977	0.63119	TRUE
sgLGALS3BP_7	LGALS3BP	32.136	44.355	32.136	44.355	0.45283	75.12	108.01	1.1756	0.88001	0.11999	0.23999	0.63119	TRUE
human_exon_crispr_v1_035312	DTX3L	83.177	62.551	83.177	62.551	-0.4055	213.78	307.97	1.1753	0.11994	0.88006	0.23987	0.63119	FALSE
human_exon_crispr_v1_039227	RNF4	33.082	45.492	33.082	45.492	0.44798	77.49	111.51	1.1752	0.87994	0.12006	0.24012	0.63119	TRUE
sgRNF103_9	RNF103	34.027	46.629	34.027	46.629	0.44338	79.897	115.02	1.1751	0.87992	0.12008	0.24015	0.63119	TRUE
sgANKIB1_6	ANKIB1	3.7808	0	3.7808	0	-2.2572	10.887	10.367	1.1742	0.2271	0.7729	0.45421	0.79848	FALSE
sgKCNA5_6	KCNA5	3.7808	0	3.7808	0	-2.2572	10.887	10.367	1.1742	0.2271	0.7729	0.45421	0.79848	FALSE
sgMARCH6_4	sgMARCH6	3.7808	0	3.7808	0	-2.2572	10.887	10.367	1.1742	0.2271	0.7729	0.45421	0.79848	FALSE
sgRNF123_5	RNF123	3.7808	0	3.7808	0	-2.2572	10.887	10.367	1.1742	0.2271	0.7729	0.45421	0.79848	FALSE
sgRNF130_9	RNF130	3.7808	0	3.7808	0	-2.2572	10.887	10.367	1.1742	0.2271	0.7729	0.45421	0.79848	FALSE
sgRNF157_7	RNF157	3.7808	0	3.7808	0	-2.2572	10.887	10.367	1.1742	0.2271	0.7729	0.45421	0.79848	FALSE
sgZBTB48_4	ZBTB48	3.7808	0	3.7808	0	-2.2572	10.887	10.367	1.1742	0.2271	0.7729	0.45421	0.79848	FALSE
human_exon_crispr_v1_022960	RNF149	3.7808	0	3.7808	0	-2.2572	10.887	10.367	1.1742	0.2271	0.7729	0.45421	0.79848	FALSE
sgARMC5_9	ARMC5	17.959	9.0984	17.959	9.0984	-0.90873	40.348	56.995	1.1736	0.11257	0.88743	0.22513	0.62253	FALSE
sgRFFL_2	RFFL	17.959	9.0984	17.959	9.0984	-0.90873	40.348	56.995	1.1736	0.11257	0.88743	0.22513	0.62253	FALSE
sgZBTB25_6	ZBTB25	17.959	9.0984	17.959	9.0984	-0.90873	40.348	56.995	1.1736	0.11257	0.88743	0.22513	0.62253	FALSE
human_exon_crispr_v1_149043	RAB40B	17.959	9.0984	17.959	9.0984	-0.90873	40.348	56.995	1.1736	0.11257	0.88743	0.22513	0.62253	FALSE
sgDDB1_1	DDB1	25.52	14.785	25.52	14.785	-0.74855	58.672	83.833	1.1725	0.11816	0.88184	0.23632	0.63002	FALSE
sgRNF31_6	RNF31	25.52	14.785	25.52	14.785	-0.74855	58.672	83.833	1.1725	0.11816	0.88184	0.23632	0.63002	FALSE
sgWDSUB1_10	WDSUB1	25.52	14.785	25.52	14.785	-0.74855	58.672	83.833	1.1725	0.11816	0.88184	0.23632	0.63002	FALSE
sgZBTB4_2	ZBTB4	25.52	14.785	25.52	14.785	-0.74855	58.672	83.833	1.1725	0.11816	0.88184	0.23632	0.63002	FALSE
[truncated: 3,206 more rows]

## Sheet: Sheet3
The complete list of sgRNAs ranking from the two-round CRISPR screen
sgrna	Gene	control_count	treatment_count	control_mean	treat_mean	LFC	control_var	adj_var	score	p.low	p.high	p.twosided	FDR	high_in_treatment
sgZNF131_4	ZNF131	4.6207	233.9	4.6207	233.9	5.3851	41118	232.95	15.022	1	4.2467e-51	8.4934e-51	4.42e-47	TRUE
human_exon_crispr_v1_146687	UNK	0	18.819	1.5402	18.819	2.9639	309.41	6.1704	6.956	1	2.3891e-12	4.7782e-12	1.2433e-08	TRUE
sgBARD1_6	BARD1	1.5402	17.475	1.5402	17.475	2.8626	162.89	6.1704	6.4149	1	9.6204e-11	1.9241e-10	3.3376e-07	TRUE
sgPEX10_7	PEX10	28.494	2312.1	28.494	2312.1	6.2932	4275500	145190	5.993	1	1.944e-09	3.8879e-09	5.0582e-06	TRUE
sgSYVN1_8	SYVN1	0	13.442	1.5402	13.442	2.5073	154.36	6.1704	4.7914	1	1.1304e-06	2.2608e-06	0.0023531	TRUE
sgNACC2_7	NACC2	16.172	653.3	16.172	653.3	5.2518	310360	19472	4.5658	1	4.5549e-06	9.1098e-06	0.0079012	TRUE
sgRLIM_3	RLIM	0	12.098	1.5402	12.098	2.3663	124.08	6.1704	4.2503	0.99999	1.4575e-05	2.9149e-05	0.02167	TRUE
sgPEX12_1	PEX12	68.54	7392	68.54	7392	6.7322	45033000	3269100	4.0504	0.99995	4.9625e-05	9.925e-05	0.064562	TRUE
human_exon_crispr_v1_148597	ANAPC11	3.0805	32.262	3.0805	32.262	3.0271	542.08	57.248	3.8568	0.99991	8.7296e-05	0.00017459	0.10095	TRUE
sgLONRF3_2	LONRF3	1.5402	10.754	1.5402	10.754	2.2101	50.669	6.1704	3.7091	0.99986	0.00014197	0.00028394	0.11006	TRUE
sgTRIM49_8	TRIM49	23.874	975.92	23.874	975.92	5.2956	694050	77508	3.4197	0.99941	0.00058689	0.0011738	0.11006	TRUE
sgPEX12_3	PEX12	32.345	1603.7	32.345	1603.7	5.5887	1930700	227640	3.2934	0.99906	0.00093909	0.0018782	0.11006	TRUE
sgASB16_2	ASB16	0	9.4097	1.5402	9.4097	2.0349	73.603	6.1704	3.168	0.99895	0.0010479	0.0020958	0.11006	TRUE
sgSTUB1_7	STUB1	1.5402	9.4097	1.5402	9.4097	2.0349	36.249	6.1704	3.168	0.99895	0.0010479	0.0020958	0.11006	TRUE
sgPEX12_6	PEX12	47.747	2498.9	47.747	2498.9	5.6804	4725200	906500	2.5745	0.99035	0.0096526	0.019305	0.11006	TRUE
human_exon_crispr_v1_129677	NSMCE1	28.494	923.49	28.494	923.49	4.9702	597180	145190	2.3488	0.98223	0.017774	0.035548	0.11006	TRUE
sgZNF131_3	ZNF131	1.5402	6.7212	1.5402	6.7212	1.6039	14.99	6.1704	2.0857	0.97474	0.025264	0.050528	0.11006	TRUE
sgTRIM68_9	TRIM68	14.632	241.96	14.632	241.96	3.9581	35274	13655	1.9454	0.95296	0.047037	0.094075	0.13195	TRUE
sgRNF31_10	RNF31	14.632	236.59	14.632	236.59	3.9259	33519	13655	1.8994	0.9477	0.0523	0.1046	0.13986	TRUE
human_exon_crispr_v1_150860	NEDD4L	39.276	1170.8	39.276	1170.8	4.8627	945080	453330	1.6806	0.91129	0.088711	0.17742	0.20447	TRUE
human_exon_crispr_v1_000647	MIB2	5.3908	38.983	5.3908	38.983	2.6453	680.88	399.94	1.6797	0.92329	0.076708	0.15342	0.18213	TRUE
sgPEX2_5	PEX2	138.62	10696	138.62	10696	6.2596	90999000	39790000	1.6737	0.90743	0.092569	0.18514	0.21194	TRUE
sgPEX10_8	PEX10	116.29	7601.7	116.29	7601.7	6.0184	45050000	21333000	1.6206	0.89697	0.10303	0.20605	0.232	TRUE
sgSPOP_8	SPOP	3.8506	21.508	3.8506	21.508	2.2142	180.95	123.41	1.5894	0.91192	0.088083	0.17617	0.20328	TRUE
sgPEX12_7	PEX12	137.08	9905.7	137.08	9905.7	6.1648	77447000	38243000	1.5796	0.88779	0.11221	0.22441	0.24959	TRUE
sgRNF43_8	RNF43	3.0805	14.787	3.0805	14.787	1.9519	77.785	57.248	1.5472	0.90743	0.092565	0.18513	0.21194	TRUE
human_exon_crispr_v1_147379	SOCS3	1.5402	5.3769	1.5402	5.3769	1.3279	7.9904	6.1704	1.5445	0.9164	0.0836	0.1672	0.19518	TRUE
sgHACE1_1	HACE1	2.3103	9.4097	2.3103	9.4097	1.6529	27.949	21.828	1.5195	0.90673	0.093271	0.18654	0.21307	TRUE
sgZBTB17_1	ZBTB17	2.3103	9.4097	2.3103	9.4097	1.6529	27.949	21.828	1.5195	0.90673	0.093271	0.18654	0.21307	TRUE
human_exon_crispr_v1_094263	PRPF19	2.3103	9.4097	2.3103	9.4097	1.6529	27.949	21.828	1.5195	0.90673	0.093271	0.18654	0.21307	TRUE
sgPEX2_7	PEX2	207.16	18643	207.16	18643	6.4849	281230000	165530000	1.433	0.85006	0.14994	0.29989	0.32378	TRUE
human_exon_crispr_v1_126860	ZNF598	5.3908	33.606	5.3908	33.606	2.437	469.91	399.94	1.4109	0.86946	0.13054	0.26109	0.28598	TRUE
sgPEX10_6	PEX10	145.55	9595.2	145.55	9595.2	6.033	71854000	47310000	1.3738	0.83332	0.16668	0.33336	0.35729	TRUE
human_exon_crispr_v1_032319	ARIH2	6.931	47.048	6.931	47.048	2.5989	962.49	969.37	1.2885	0.83202	0.16798	0.33595	0.35951	TRUE
sgMYLIP_2	MYLIP	4.6207	24.196	4.6207	24.196	2.1644	220.46	232.95	1.2826	0.83873	0.16127	0.32254	0.34665	TRUE
sgPEX12_5	PEX12	194.84	14688	194.84	14688	6.229	171150000	133160000	1.256	0.79366	0.20634	0.41267	0.43534	TRUE
sgZBTB7A_7	ZBTB7A	10.782	95.441	10.782	95.441	3.0331	4462.9	4626.4	1.2447	0.8106	0.1894	0.3788	0.40207	TRUE
sgCISH_1	CISH	2.3103	8.0654	2.3103	8.0654	1.4534	18.011	21.828	1.2318	0.84191	0.15809	0.31618	0.34031	TRUE
sgDDB1_4	DDB1	4.6207	22.852	4.6207	22.852	2.0853	189.68	232.95	1.1945	0.81236	0.18764	0.37527	0.39855	TRUE
sgPEX10_2	PEX10	229.49	18404	229.49	18404	6.3192	270610000	238030000	1.178	0.764	0.236	0.472	0.49383	TRUE
sgLONRF3_6	LONRF3	6.931	43.016	6.931	43.016	2.4724	768.47	969.37	1.159	0.79045	0.20955	0.4191	0.44114	TRUE
sgTRIM37_8	TRIM37	91.644	3430.5	91.644	3430.5	5.211	8454700	9163500	1.103	0.73633	0.26367	0.52734	0.54863	TRUE
human_exon_crispr_v1_100719	VPS11	6.931	40.327	6.931	40.327	2.3815	652.03	969.37	1.0726	0.75902	0.24098	0.48197	0.50364	TRUE
human_exon_crispr_v1_036603	TRIM42	13.862	126.36	13.862	126.36	3.0992	7917.2	11273	1.0595	0.73788	0.26212	0.52425	0.54619	TRUE
human_exon_crispr_v1_087721	FBXL15	28.494	428.81	28.494	428.81	3.8652	107980	145190	1.0506	0.72306	0.27694	0.55388	0.57556	TRUE
sgANKIB1_3	ANKIB1	40.046	742.02	40.046	742.02	4.1781	341890	485660	1.0073	0.69995	0.30005	0.6001	0.62202	TRUE
sgPEX2_2	PEX2	215.63	14089	215.63	14089	6.0233	154750000	190820000	1.0043	0.68865	0.31135	0.62271	0.64476	TRUE
human_exon_crispr_v1_129671	NSMCE1	1.5402	4.0327	1.5402	4.0327	0.98638	3.2663	6.1704	1.0034	0.78449	0.21551	0.43101	0.45276	TRUE
sgPEX2_9	PEX2	321.14	27185	321.14	27185	6.399	594010000	784160000	0.95931	0.66566	0.33434	0.66869	0.68976	TRUE
sgPEX2_10	PEX2	273.39	20178	273.39	20178	6.2005	322190000	442950000	0.94577	0.65927	0.34073	0.68147	0.70253	TRUE
sgKLHL20_9	KLHL20	2.3103	6.7212	2.3103	6.7212	1.2218	10.357	21.828	0.9441	0.74974	0.25026	0.50052	0.52229	TRUE
sgPEX10_3	PEX10	333.46	27093	333.46	27093	6.34	587330000	896240000	0.89386	0.63187	0.36813	0.73625	0.75646	TRUE
sgFBXW4_6	FBXW4	93.184	2836.3	93.184	2836.3	4.9129	5569300	9721700	0.87979	0.62985	0.37015	0.7403	0.76031	TRUE
sgTRAF6_6	TRAF6	6.1609	28.229	6.1609	28.229	2.0292	275.13	639.84	0.87243	0.67883	0.32117	0.64235	0.66408	TRUE
sgPEX10_5	PEX10	219.48	12484	219.48	12484	5.8234	119320000	203190000	0.86039	0.61515	0.38485	0.76969	0.78848	TRUE
sgASB3_6	ASB3	95.494	2880.7	95.494	2880.7	4.9003	5735100	10604000	0.85529	0.61658	0.38342	0.76684	0.78571	TRUE
sgPEX2_3	PEX2	177.9	8459.3	177.9	8459.3	5.5635	53407000	96425000	0.84335	0.60665	0.39335	0.78669	0.80542	TRUE
sgPEX10_9	PEX10	270.31	17603	270.31	17603	6.0198	241460000	425490000	0.84026	0.60339	0.39661	0.79323	0.81195	TRUE
sgTRIM67_2	TRIM67	90.873	2552.7	90.873	2552.7	4.7968	4441400	8893200	0.82552	0.60063	0.39937	0.79873	0.81742	TRUE
sgPEX10_1	PEX10	368.11	29511	368.11	29511	6.3211	695800000	1272900000	0.81686	0.58937	0.41063	0.82126	0.84015	TRUE
sgPEX2_8	PEX2	251.83	15069	251.83	15069	5.8974	175030000	330940000	0.8145	0.58918	0.41082	0.82165	0.84031	TRUE
sgDDB1_9	DDB1	6.931	32.262	6.931	32.262	2.0683	363.36	969.37	0.81358	0.64641	0.35359	0.70719	0.72789	TRUE
sgPEX2_1	PEX2	358.87	27353	358.87	27353	6.2481	594260000	1163100000	0.79151	0.57493	0.42507	0.85015	0.86834	TRUE
sgTRIM37_3	TRIM37	9.2414	49.737	9.2414	49.737	2.3086	948.34	2680.3	0.78219	0.61977	0.38023	0.76047	0.77949	TRUE
sgPEX10_4	PEX10	304.97	20262	304.97	20262	6.0493	320730000	652790000	0.78109	0.56935	0.43065	0.8613	0.87903	TRUE
human_exon_crispr_v1_142308	KLHL11	6.1609	25.541	6.1609	25.541	1.89	209.31	639.84	0.76614	0.62799	0.37201	0.74401	0.76368	TRUE
human_exon_crispr_v1_041049	LNX1	36.965	500.06	36.965	500.06	3.7222	142310	365590	0.76589	0.57688	0.42312	0.84623	0.8645	TRUE
sgKCTD3_5	KCTD3	100.88	2840.4	100.88	2840.4	4.8016	5501400	12886000	0.76316	0.5644	0.4356	0.8712	0.8836	TRUE
sgRNF40_8	RNF40	4.6207	16.131	4.6207	16.131	1.6078	72.175	232.95	0.75414	0.63587	0.36413	0.72826	0.74869	TRUE
sgPEX2_6	PEX2	338.08	22797	338.08	22797	6.0711	406760000	941090000	0.7321	0.53994	0.46006	0.92012	0.92331	TRUE
sgTRAF4_3	TRAF4	10.782	60.491	10.782	60.491	2.3838	1437.9	4626.4	0.73082	0.58711	0.41289	0.82577	0.84427	TRUE
sgPEX12_8	PEX12	374.28	26869	374.28	26869	6.1619	569380000	1350100000	0.72106	0.53292	0.46708	0.93415	0.93631	TRUE
sgRNF141_3	RNF141	66.23	1279.7	66.23	1279.7	4.2517	1027700	2894600	0.71325	0.53863	0.46137	0.92273	0.92504	TRUE
sgPEX10_10	PEX10	405.85	30337	405.85	30337	6.2205	729350000	1799600000	0.70556	0.52318	0.47682	0.95364	0.95548	TRUE
sgSTUB1_10	STUB1	69.31	1360.4	69.31	1360.4	4.2752	1165800	3401300	0.70004	0.53018	0.46982	0.93964	0.94163	TRUE
human_exon_crispr_v1_123102	PML	7.7011	33.606	7.7011	33.606	1.9917	376.72	1406.4	0.69075	0.57881	0.42119	0.84239	0.86091	TRUE
human_exon_crispr_v1_068455	KBTBD11	117.83	3360.6	117.83	3360.6	4.8222	7720900	22353000	0.68588	0.51682	0.48318	0.96636	0.96748	TRUE
sgPEX12_4	PEX12	439.74	33168	439.74	33168	6.2338	872750000	2391900000	0.66919	0.50021	0.49979	0.99958	0.99958	TRUE
sgRFFL_3	RFFL	2.3103	5.3769	2.3103	5.3769	0.94589	4.8946	21.828	0.65638	0.62903	0.37097	0.74193	0.76169	TRUE
sgRNF145_4	RNF145	2.3103	5.3769	2.3103	5.3769	0.94589	4.8946	21.828	0.65638	0.62903	0.37097	0.74193	0.76169	TRUE
sgLONRF1_5	LONRF1	33.885	373.7	33.885	373.7	3.425	74365	268490	0.65581	0.51342	0.48658	0.97315	0.9739	TRUE
sgMUL1_4	MUL1	10.782	55.114	10.782	55.114	2.2518	1128.4	4626.4	0.65177	0.54301	0.45699	0.91398	0.91751	TRUE
human_exon_crispr_v1_176887	LTN1	177.9	6542.4	177.9	6542.4	5.1928	30660000	96425000	0.64814	0.49047	0.50953	0.98094	0.98151	TRUE
sgTRIM47_1	TRIM47	6.931	26.885	6.931	26.885	1.8139	219.99	969.37	0.64088	0.55653	0.44347	0.88695	0.89123	TRUE
human_exon_crispr_v1_163991	SHKBP1	117.83	3066.2	117.83	3066.2	4.69	6309800	22353000	0.62362	0.47751	0.52249	0.95502	0.95667	TRUE
sgRNF207_1	RNF207	3.8506	10.754	3.8506	10.754	1.2769	25.287	123.41	0.62141	0.57964	0.42036	0.84073	0.85939	TRUE
sgABTB1_3	ABTB1	0	0	1.5402	0	-1.345	0	6.1704	0.62005	0.56041	0.43959	0.87918	0.8836	FALSE
sgARMC5_6	ARMC5	0	0	1.5402	0	-1.345	0	6.1704	0.62005	0.56041	0.43959	0.87918	0.8836	FALSE
sgASB9_4	ASB9	0	0	1.5402	0	-1.345	0	6.1704	0.62005	0.56041	0.43959	0.87918	0.8836	FALSE
sgBCL6_4	BCL6	0	0	1.5402	0	-1.345	0	6.1704	0.62005	0.56041	0.43959	0.87918	0.8836	FALSE
sgBIRC7_3	BIRC7	0	0	1.5402	0	-1.345	0	6.1704	0.62005	0.56041	0.43959	0.87918	0.8836	FALSE
sgBRCA1_3	BRCA1	0	0	1.5402	0	-1.345	0	6.1704	0.62005	0.56041	0.43959	0.87918	0.8836	FALSE
sgCCNF_3	CCNF	1.5402	0	1.5402	0	-1.345	1.6188	6.1704	0.62005	0.56041	0.43959	0.87918	0.8836	FALSE
sgCPSF1_3	CPSF1	1.5402	0	1.5402	0	-1.345	1.6188	6.1704	0.62005	0.56041	0.43959	0.87918	0.8836	FALSE
sgCPSF1_6	CPSF1	0	0	1.5402	0	-1.345	0	6.1704	0.62005	0.56041	0.43959	0.87918	0.8836	FALSE
sgCPSF1_8	CPSF1	0	0	1.5402	0	-1.345	0	6.1704	0.62005	0.56041	0.43959	0.87918	0.8836	FALSE
sgDDB1_2	DDB1	0	0	1.5402	0	-1.345	0	6.1704	0.62005	0.56041	0.43959	0.87918	0.8836	FALSE
sgDDB1_7	DDB1	1.5402	0	1.5402	0	-1.345	1.6188	6.1704	0.62005	0.56041	0.43959	0.87918	0.8836	FALSE
sgDTX3_8	DTX3	1.5402	0	1.5402	0	-1.345	1.6188	6.1704	0.62005	0.56041	0.43959	0.87918	0.8836	FALSE
sgFBXL16_8	FBXL16	0	0	1.5402	0	-1.345	0	6.1704	0.62005	0.56041	0.43959	0.87918	0.8836	FALSE
sgFBXL6_2	FBXL6	1.5402	0	1.5402	0	-1.345	1.6188	6.1704	0.62005	0.56041	0.43959	0.87918	0.8836	FALSE
sgFBXL7_3	FBXL7	0	0	1.5402	0	-1.345	0	6.1704	0.62005	0.56041	0.43959	0.87918	0.8836	FALSE
sgFBXW2_8	FBXW2	0	0	1.5402	0	-1.345	0	6.1704	0.62005	0.56041	0.43959	0.87918	0.8836	FALSE
sgGTF2H2C_7	GTF2H2C	1.5402	0	1.5402	0	-1.345	1.6188	6.1704	0.62005	0.56041	0.43959	0.87918	0.8836	FALSE
sgHERC1_3	HERC1	0	0	1.5402	0	-1.345	0	6.1704	0.62005	0.56041	0.43959	0.87918	0.8836	FALSE
sgITCH_8	ITCH	1.5402	0	1.5402	0	-1.345	1.6188	6.1704	0.62005	0.56041	0.43959	0.87918	0.8836	FALSE
sgKBTBD4_3	KBTBD4	1.5402	0	1.5402	0	-1.345	1.6188	6.1704	0.62005	0.56041	0.43959	0.87918	0.8836	FALSE
sgKCNA5_2	KCNA5	0	0	1.5402	0	-1.345	0	6.1704	0.62005	0.56041	0.43959	0.87918	0.8836	FALSE
sgKCNB1_8	KCNB1	0	0	1.5402	0	-1.345	0	6.1704	0.62005	0.56041	0.43959	0.87918	0.8836	FALSE
sgKCTD10_3	KCTD10	0	0	1.5402	0	-1.345	0	6.1704	0.62005	0.56041	0.43959	0.87918	0.8836	FALSE
sgKCTD20_6	KCTD20	0	0	1.5402	0	-1.345	0	6.1704	0.62005	0.56041	0.43959	0.87918	0.8836	FALSE
sgKLHL18_1	KLHL18	0	0	1.5402	0	-1.345	0	6.1704	0.62005	0.56041	0.43959	0.87918	0.8836	FALSE
sgMEX3C_2	MEX3C	0	0	1.5402	0	-1.345	0	6.1704	0.62005	0.56041	0.43959	0.87918	0.8836	FALSE
sgMUL1_1	MUL1	0	0	1.5402	0	-1.345	0	6.1704	0.62005	0.56041	0.43959	0.87918	0.8836	FALSE
sgNEURL_1	NEURL	0	0	1.5402	0	-1.345	0	6.1704	0.62005	0.56041	0.43959	0.87918	0.8836	FALSE
sgPDZRN3_8	PDZRN3	0	0	1.5402	0	-1.345	0	6.1704	0.62005	0.56041	0.43959	0.87918	0.8836	FALSE
sgRAB40C_2	RAB40C	0	0	1.5402	0	-1.345	0	6.1704	0.62005	0.56041	0.43959	0.87918	0.8836	FALSE
sgRBX1_7	RBX1	0	0	1.5402	0	-1.345	0	6.1704	0.62005	0.56041	0.43959	0.87918	0.8836	FALSE
sgRBX1_8	RBX1	1.5402	0	1.5402	0	-1.345	1.6188	6.1704	0.62005	0.56041	0.43959	0.87918	0.8836	FALSE
sgRFPL2_3	RFPL2	0	0	1.5402	0	-1.345	0	6.1704	0.62005	0.56041	0.43959	0.87918	0.8836	FALSE
sgRNF10_5	RNF10	1.5402	0	1.5402	0	-1.345	1.6188	6.1704	0.62005	0.56041	0.43959	0.87918	0.8836	FALSE
sgRNF103_4	RNF103	0	0	1.5402	0	-1.345	0	6.1704	0.62005	0.56041	0.43959	0.87918	0.8836	FALSE
sgRNF113A_3	RNF113A	1.5402	0	1.5402	0	-1.345	1.6188	6.1704	0.62005	0.56041	0.43959	0.87918	0.8836	FALSE
sgRNF114_10	RNF114	0	0	1.5402	0	-1.345	0	6.1704	0.62005	0.56041	0.43959	0.87918	0.8836	FALSE
sgRNF121_4	RNF121	0	0	1.5402	0	-1.345	0	6.1704	0.62005	0.56041	0.43959	0.87918	0.8836	FALSE
sgRNF123_2	RNF123	0	0	1.5402	0	-1.345	0	6.1704	0.62005	0.56041	0.43959	0.87918	0.8836	FALSE
sgRNF182_4	RNF182	1.5402	0	1.5402	0	-1.345	1.6188	6.1704	0.62005	0.56041	0.43959	0.87918	0.8836	FALSE
sgTRIM24_2	TRIM24	0	0	1.5402	0	-1.345	0	6.1704	0.62005	0.56041	0.43959	0.87918	0.8836	FALSE
sgTRIM39_3	TRIM39	0	0	1.5402	0	-1.345	0	6.1704	0.62005	0.56041	0.43959	0.87918	0.8836	FALSE
sgTRIM47_5	TRIM47	0	0	1.5402	0	-1.345	0	6.1704	0.62005	0.56041	0.43959	0.87918	0.8836	FALSE
sgTRIM52_1	TRIM52	0	0	1.5402	0	-1.345	0	6.1704	0.62005	0.56041	0.43959	0.87918	0.8836	FALSE
sgTRIM52_6	TRIM52	1.5402	0	1.5402	0	-1.345	1.6188	6.1704	0.62005	0.56041	0.43959	0.87918	0.8836	FALSE
sgZBTB7B_1	ZBTB7B	1.5402	0	1.5402	0	-1.345	1.6188	6.1704	0.62005	0.56041	0.43959	0.87918	0.8836	FALSE
human_exon_crispr_v1_022889	LONRF2	0	0	1.5402	0	-1.345	0	6.1704	0.62005	0.56041	0.43959	0.87918	0.8836	FALSE
human_exon_crispr_v1_034781	ZBTB11	0	0	1.5402	0	-1.345	0	6.1704	0.62005	0.56041	0.43959	0.87918	0.8836	FALSE
human_exon_crispr_v1_034783	ZBTB11	1.5402	0	1.5402	0	-1.345	1.6188	6.1704	0.62005	0.56041	0.43959	0.87918	0.8836	FALSE
human_exon_crispr_v1_045230	NM_032637	0	0	1.5402	0	-1.345	0	6.1704	0.62005	0.56041	0.43959	0.87918	0.8836	FALSE
human_exon_crispr_v1_050357	FBXW11	0	0	1.5402	0	-1.345	0	6.1704	0.62005	0.56041	0.43959	0.87918	0.8836	FALSE
human_exon_crispr_v1_063002	TRIM50	0	0	1.5402	0	-1.345	0	6.1704	0.62005	0.56041	0.43959	0.87918	0.8836	FALSE
human_exon_crispr_v1_080058	ASB6	0	0	1.5402	0	-1.345	0	6.1704	0.62005	0.56041	0.43959	0.87918	0.8836	FALSE
human_exon_crispr_v1_087714	FBXL15	0	0	1.5402	0	-1.345	0	6.1704	0.62005	0.56041	0.43959	0.87918	0.8836	FALSE
human_exon_crispr_v1_092383	KCNC1	0	0	1.5402	0	-1.345	0	6.1704	0.62005	0.56041	0.43959	0.87918	0.8836	FALSE
human_exon_crispr_v1_094262	PRPF19	0	0	1.5402	0	-1.345	0	6.1704	0.62005	0.56041	0.43959	0.87918	0.8836	FALSE
human_exon_crispr_v1_117831	ASB2	1.5402	0	1.5402	0	-1.345	1.6188	6.1704	0.62005	0.56041	0.43959	0.87918	0.8836	FALSE
human_exon_crispr_v1_123108	PML	0	0	1.5402	0	-1.345	0	6.1704	0.62005	0.56041	0.43959	0.87918	0.8836	FALSE
human_exon_crispr_v1_126851	ZNF598	1.5402	0	1.5402	0	-1.345	1.6188	6.1704	0.62005	0.56041	0.43959	0.87918	0.8836	FALSE
human_exon_crispr_v1_128565	SOCS1	1.5402	0	1.5402	0	-1.345	1.6188	6.1704	0.62005	0.56041	0.43959	0.87918	0.8836	FALSE
human_exon_crispr_v1_133583	SF3B3	0	0	1.5402	0	-1.345	0	6.1704	0.62005	0.56041	0.43959	0.87918	0.8836	FALSE
human_exon_crispr_v1_147377	SOCS3	0	0	1.5402	0	-1.345	0	6.1704	0.62005	0.56041	0.43959	0.87918	0.8836	FALSE
human_exon_crispr_v1_147378	SOCS3	0	0	1.5402	0	-1.345	0	6.1704	0.62005	0.56041	0.43959	0.87918	0.8836	FALSE
human_exon_crispr_v1_154732	UHRF1	1.5402	0	1.5402	0	-1.345	1.6188	6.1704	0.62005	0.56041	0.43959	0.87918	0.8836	FALSE
human_exon_crispr_v1_154896	ZNRF4	0	0	1.5402	0	-1.345	0	6.1704	0.62005	0.56041	0.43959	0.87918	0.8836	FALSE
human_exon_crispr_v1_158253	NACC1	0	0	1.5402	0	-1.345	0	6.1704	0.62005	0.56041	0.43959	0.87918	0.8836	FALSE
human_exon_crispr_v1_162729	DPF1	0	0	1.5402	0	-1.345	0	6.1704	0.62005	0.56041	0.43959	0.87918	0.8836	FALSE
human_exon_crispr_v1_165729	FBXO46	0	0	1.5402	0	-1.345	0	6.1704	0.62005	0.56041	0.43959	0.87918	0.8836	FALSE
human_exon_crispr_v1_172209	GZF1	0	0	1.5402	0	-1.345	0	6.1704	0.62005	0.56041	0.43959	0.87918	0.8836	FALSE
human_exon_crispr_v1_172213	GZF1	0	0	1.5402	0	-1.345	0	6.1704	0.62005	0.56041	0.43959	0.87918	0.8836	FALSE
human_exon_crispr_v1_179648	HIC2	0	0	1.5402	0	-1.345	0	6.1704	0.62005	0.56041	0.43959	0.87918	0.8836	FALSE
human_exon_crispr_v1_179713	PPIL2	0	0	1.5402	0	-1.345	0	6.1704	0.62005	0.56041	0.43959	0.87918	0.8836	FALSE
sgFBXL14_5	FBXL14	7.7011	30.917	7.7011	30.917	1.8751	299.2	1406.4	0.61906	0.53911	0.46089	0.92177	0.92426	TRUE
sgSPOP_9	SPOP	43.896	541.73	43.896	541.73	3.5956	162290	672670	0.60699	0.4784	0.5216	0.95681	0.95828	TRUE
sgZBTB7B_8	ZBTB7B	6.1609	21.508	6.1609	21.508	1.6522	128.37	639.84	0.60671	0.54375	0.45625	0.91249	0.91619	TRUE
sgPEX12_10	PEX12	529.84	40479	529.84	40479	6.2528	1301900000	4634300000	0.58684	0.44613	0.55387	0.89225	0.89621	TRUE
sgTRIM21_3	TRIM21	9.2414	38.983	9.2414	38.983	1.965	494.4	2680.3	0.57447	0.50454	0.49546	0.99091	0.9911	TRUE
sgRBX1_4	RBX1	6.931	24.196	6.931	24.196	1.6676	162.5	969.37	0.55453	0.50754	0.49246	0.98492	0.9853	TRUE
sgIVNS1ABP_3	IVNS1ABP	94.724	1861.8	94.724	1861.8	4.2824	2184300	10304000	0.55048	0.4314	0.5686	0.8628	0.88039	TRUE
sgMARCH7_5	sgMARCH7	42.356	447.63	42.356	447.63	3.3712	105120	592600	0.52646	0.42659	0.57341	0.85319	0.87127	TRUE
sgLGALS3BP_5	LGALS3BP	30.805	259.44	30.805	259.44	3.0336	32333	191460	0.52252	0.43065	0.56935	0.8613	0.87903	TRUE
sgRNF44_5	RNF44	14.632	75.277	14.632	75.277	2.2867	2114.1	13655	0.51898	0.45094	0.54906	0.90188	0.90571	TRUE
human_exon_crispr_v1_076219	RNF38	83.942	1426.2	83.942	1426.2	4.0706	1235400	6711200	0.51814	0.41087	0.58913	0.82174	0.84031	TRUE
sgTRIM11_1	TRIM11	10.782	45.704	10.782	45.704	1.987	682.21	4626.4	0.51343	0.46032	0.53968	0.92064	0.92366	TRUE
sgKCTD3_6	KCTD3	10.011	40.327	10.011	40.327	1.9081	510.54	3558.4	0.5082	0.46058	0.53942	0.92117	0.92383	TRUE
human_exon_crispr_v1_013879	RFWD2	10.011	40.327	10.011	40.327	1.9081	510.54	3558.4	0.5082	0.46058	0.53942	0.92117	0.92383	TRUE
human_exon_crispr_v1_060831	RNF216	6.1609	18.819	6.1609	18.819	1.4687	85.942	639.84	0.50043	0.48276	0.51724	0.96552	0.96682	TRUE
sgKDM2A_8	KDM2A	9.2414	34.95	9.2414	34.95	1.8116	364.11	2680.3	0.49658	0.45739	0.54261	0.91477	0.91812	TRUE
sgBRCA1_4	BRCA1	2.3103	0	2.3103	0	-1.727	3.8369	21.828	0.49451	0.32164	0.67836	0.64328	0.66408	FALSE
sgFBXO3_6	FBXO3	2.3103	0	2.3103	0	-1.727	3.8369	21.828	0.49451	0.32164	0.67836	0.64328	0.66408	FALSE
sgMEX3C_1	MEX3C	2.3103	0	2.3103	0	-1.727	3.8369	21.828	0.49451	0.32164	0.67836	0.64328	0.66408	FALSE
sgPCGF2_2	PCGF2	2.3103	0	2.3103	0	-1.727	3.8369	21.828	0.49451	0.32164	0.67836	0.64328	0.66408	FALSE
sgZBTB7B_7	ZBTB7B	2.3103	0	2.3103	0	-1.727	3.8369	21.828	0.49451	0.32164	0.67836	0.64328	0.66408	FALSE
human_exon_crispr_v1_027745	TRIP12	2.3103	0	2.3103	0	-1.727	3.8369	21.828	0.49451	0.32164	0.67836	0.64328	0.66408	FALSE
human_exon_crispr_v1_034782	ZBTB11	2.3103	0	2.3103	0	-1.727	3.8369	21.828	0.49451	0.32164	0.67836	0.64328	0.66408	FALSE
human_exon_crispr_v1_051600	TRIM41	2.3103	0	2.3103	0	-1.727	3.8369	21.828	0.49451	0.32164	0.67836	0.64328	0.66408	FALSE
sgPEX12_9	PEX12	609.93	43224	609.93	43224	6.1447	1471300000	7636800000	0.48764	0.37766	0.62234	0.75532	0.77437	TRUE
sgKLHL9_2	KLHL9	32.345	264.81	32.345	264.81	2.9949	33286	227640	0.48724	0.40602	0.59398	0.81203	0.83087	TRUE
sgPEX12_2	PEX12	591.45	40359	591.45	40359	6.0901	1276800000	6846900000	0.4806	0.37278	0.62722	0.74556	0.76496	TRUE
sgRNF17_2	RNF17	0	2.6885	1.5402	2.6885	0.53807	5.2927	6.1704	0.46225	0.56041	0.43959	0.87918	0.8836	TRUE
human_exon_crispr_v1_142307	KLHL11	0	2.6885	1.5402	2.6885	0.53807	5.2927	6.1704	0.46225	0.56041	0.43959	0.87918	0.8836	TRUE
sgTRIM43_5	TRIM43	8.4713	28.229	8.4713	28.229	1.6258	211.63	1970	0.44514	0.43005	0.56995	0.8601	0.87816	TRUE
sgKCTD16_1	KCTD16	40.816	358.91	40.816	358.91	3.1055	63000	519620	0.44128	0.36946	0.63054	0.73892	0.75905	TRUE
sgRNF146_2	RNF146	136.31	2832.3	136.31	2832.3	4.367	5123100	37486000	0.44034	0.35182	0.64818	0.70364	0.72466	TRUE
sgRNF207_2	RNF207	7.7011	24.196	7.7011	24.196	1.5339	146.45	1406.4	0.43984	0.43231	0.56769	0.86463	0.88191	TRUE
sgZBTB48_3	ZBTB48	7.7011	24.196	7.7011	24.196	1.5339	146.45	1406.4	0.43984	0.43231	0.56769	0.86463	0.88191	TRUE
human_exon_crispr_v1_009992	KCND3	46.207	436.88	46.207	436.88	3.2135	96069	806940	0.4349	0.36252	0.63748	0.72503	0.74567	TRUE
sgTRIM22_6	TRIM22	83.942	1209.8	83.942	1209.8	3.8333	849090	6711200	0.4346	0.35287	0.64713	0.70575	0.72655	TRUE
sgPEX2_4	PEX2	808.62	62676	808.62	62676	6.2746	3126400000	20770000000	0.42928	0.33526	0.66474	0.67051	0.69137	TRUE
sgBRAP_1	BRAP	16.943	80.654	16.943	80.654	2.1861	2308.1	22965	0.42043	0.38093	0.61907	0.76187	0.78077	TRUE
sgVPS18_10	VPS18	18.483	91.408	18.483	91.408	2.2458	3040.4	31266	0.41242	0.37223	0.62777	0.74446	0.76398	TRUE
sgPCGF5_5	PCGF5	81.632	1090.2	81.632	1090.2	3.723	673880	6078500	0.40907	0.33507	0.66493	0.67015	0.69113	TRUE
sgANKIB1_6	ANKIB1	3.0805	0	3.0805	0	-2.0287	7.0613	57.248	0.40713	0.20878	0.79122	0.41756	0.4397	FALSE
sgGTF2H2C_10	GTF2H2C	3.0805	0	3.0805	0	-2.0287	7.0613	57.248	0.40713	0.20878	0.79122	0.41756	0.4397	FALSE
sgIVNS1ABP_5	IVNS1ABP	3.0805	0	3.0805	0	-2.0287	7.0613	57.248	0.40713	0.20878	0.79122	0.41756	0.4397	FALSE
sgTRIM47_3	TRIM47	3.0805	0	3.0805	0	-2.0287	7.0613	57.248	0.40713	0.20878	0.79122	0.41756	0.4397	FALSE
sgTRIM48_3	TRIM48	3.0805	0	3.0805	0	-2.0287	7.0613	57.248	0.40713	0.20878	0.79122	0.41756	0.4397	FALSE
sgUBR4_6	UBR4	3.0805	0	3.0805	0	-2.0287	7.0613	57.248	0.40713	0.20878	0.79122	0.41756	0.4397	FALSE
human_exon_crispr_v1_094260	PRPF19	3.0805	0	3.0805	0	-2.0287	7.0613	57.248	0.40713	0.20878	0.79122	0.41756	0.4397	FALSE
human_exon_crispr_v1_063006	TRIM50	168.65	3792.1	168.65	3792.1	4.4827	9351800	79796000	0.40563	0.32515	0.67485	0.6503	0.6712	TRUE
human_exon_crispr_v1_123505	FBXO22	10.011	33.606	10.011	33.606	1.652	302.12	3558.4	0.39553	0.38899	0.61101	0.77797	0.79681	TRUE
human_exon_crispr_v1_005626	RNF19B	13.092	49.737	13.092	49.737	1.8482	740.42	9205.4	0.38194	0.36627	0.63373	0.73255	0.7528	TRUE
human_exon_crispr_v1_005627	RNF19B	13.092	49.737	13.092	49.737	1.8482	740.42	9205.4	0.38194	0.36627	0.63373	0.73255	0.7528	TRUE
human_exon_crispr_v1_103668	KLHL42	93.954	1301.2	93.954	1301.2	3.7776	970730	10010000	0.38158	0.31349	0.68651	0.62699	0.64906	TRUE
sgFBXW5_8	FBXW5	3.8506	8.0654	3.8506	8.0654	0.90222	9.1688	123.41	0.3794	0.44585	0.55415	0.8917	0.89583	TRUE
sgARIH1_8	ARIH1	50.828	453.01	50.828	453.01	3.1309	100920	1131600	0.37806	0.32051	0.67949	0.64102	0.66293	TRUE
sgBRCA1_6	BRCA1	30.034	188.19	30.034	188.19	2.6079	14804	175010	0.37806	0.3328	0.6672	0.6656	0.68672	TRUE
sgTRIM37_5	TRIM37	12.322	44.36	12.322	44.36	1.7676	562.03	7425.5	0.37179	0.36245	0.63755	0.72489	0.74567	TRUE
human_exon_crispr_v1_039096	WHSC1	2.3103	4.0327	2.3103	4.0327	0.60436	1.5099	21.828	0.36866	0.48343	0.51657	0.96685	0.96778	TRUE
sgWWP1_10	WWP1	13.092	48.393	13.092	48.393	1.8094	684.66	9205.4	0.36793	0.35687	0.64313	0.71375	0.7345	TRUE
human_exon_crispr_v1_030634	FBXL2	9.2414	28.229	9.2414	28.229	1.513	193.45	2680.3	0.36676	0.37477	0.62523	0.74955	0.7686	TRUE
sgZSWIM2_4	ZSWIM2	70.85	756.81	70.85	756.81	3.3988	301650	3677200	0.35772	0.30007	0.69993	0.60015	0.62202	TRUE
sgLONRF1_2	LONRF1	56.218	509.47	56.218	509.47	3.1573	128500	1618200	0.3563	0.30295	0.69705	0.60591	0.62786	TRUE
sgSPOP_5	SPOP	13.092	47.048	13.092	47.048	1.7696	631.24	9205.4	0.35392	0.34743	0.65257	0.69485	0.7159	TRUE
sgKCNRG_10	KCNRG	13.862	51.081	13.862	51.081	1.8091	760.83	11273	0.35055	0.34238	0.65762	0.68476	0.70578	TRUE
sgRNF185_1	RNF185	26.954	147.87	26.954	147.87	2.4129	8485	119210	0.35019	0.31635	0.68365	0.63269	0.65445	TRUE
sgCBLL1_10	CBLL1	57.759	522.91	57.759	522.91	3.1564	135320	1781100	0.34853	0.29683	0.70317	0.59367	0.61555	TRUE
sgCPSF1_4	CPSF1	3.8506	0	3.8506	0	-2.2782	11.315	123.41	0.34661	0.14775	0.85225	0.2955	0.31963	FALSE
sgFBXO6_3	FBXO6	3.8506	0	3.8506	0	-2.2782	11.315	123.41	0.34661	0.14775	0.85225	0.2955	0.31963	FALSE
sgGMCL1_2	GMCL1	3.8506	0	3.8506	0	-2.2782	11.315	123.41	0.34661	0.14775	0.85225	0.2955	0.31963	FALSE
sgKCTD17_1	KCTD17	3.8506	0	3.8506	0	-2.2782	11.315	123.41	0.34661	0.14775	0.85225	0.2955	0.31963	FALSE
sgPHRF1_2	PHRF1	3.8506	0	3.8506	0	-2.2782	11.315	123.41	0.34661	0.14775	0.85225	0.2955	0.31963	FALSE
sgPHRF1_7	PHRF1	3.8506	0	3.8506	0	-2.2782	11.315	123.41	0.34661	0.14775	0.85225	0.2955	0.31963	FALSE
sgRNF25_4	RNF25	3.8506	0	3.8506	0	-2.2782	11.315	123.41	0.34661	0.14775	0.85225	0.2955	0.31963	FALSE
sgVPS18_3	VPS18	3.8506	0	3.8506	0	-2.2782	11.315	123.41	0.34661	0.14775	0.85225	0.2955	0.31963	FALSE
human_exon_crispr_v1_066832	MKRN1	3.8506	0	3.8506	0	-2.2782	11.315	123.41	0.34661	0.14775	0.85225	0.2955	0.31963	FALSE
sgFBXW5_1	FBXW5	9.2414	26.885	9.2414	26.885	1.4451	166.1	2680.3	0.34079	0.35773	0.64227	0.71546	0.73611	TRUE
human_exon_crispr_v1_187991	KLHL13	63.919	604.91	63.919	604.91	3.2224	184260	2552000	0.33865	0.28786	0.71214	0.57571	0.59753	TRUE
human_exon_crispr_v1_040914	NFXL1	22.333	104.85	22.333	104.85	2.1816	3864.8	61179	0.33361	0.31091	0.68909	0.62181	0.64396	TRUE
sgCBLL1_7	CBLL1	7.7011	20.164	7.7011	20.164	1.2823	81.916	1406.4	0.33231	0.36385	0.63615	0.7277	0.74826	TRUE
sgFBXO9_7	FBXO9	116.29	1625.2	116.29	1625.2	3.7934	1518400	21333000	0.32669	0.27074	0.72926	0.54149	0.56302	TRUE
human_exon_crispr_v1_004177	TCEB3	8.4713	22.852	8.4713	22.852	1.3325	109.43	1970	0.324	0.35213	0.64787	0.70425	0.72515	TRUE
sgKCNG3_5	KCNG3	110.13	1441	110.13	1441	3.6978	1170100	17586000	0.31736	0.26444	0.73556	0.52889	0.55013	TRUE
sgKLHL28_7	KLHL28	68.54	641.2	68.54	641.2	3.2071	206120	3269100	0.31673	0.2706	0.7294	0.54121	0.56284	TRUE
sgRNF123_6	RNF123	4.6207	9.4097	4.6207	9.4097	0.88911	11.812	232.95	0.31377	0.39116	0.60884	0.78232	0.8011	TRUE
sgG2E3_7	G2E3	82.402	858.97	82.402	858.97	3.3661	385220	6284400	0.30978	0.2626	0.7374	0.52521	0.54707	TRUE
sgNHLRC1_4	NHLRC1	22.333	98.129	22.333	98.129	2.0869	3231	61179	0.30644	0.29169	0.70831	0.58338	0.605	TRUE
sgRNF113B_10	RNF113B	10.011	28.229	10.011	28.229	1.4084	176.48	3558.4	0.30539	0.32932	0.67068	0.65865	0.67968	TRUE
sgDDB1_8	DDB1	3.0805	5.3769	3.0805	5.3769	0.64414	2.685	57.248	0.30352	0.4214	0.5786	0.84279	0.86116	TRUE
sgDDB1_10	DDB1	4.6207	0	4.6207	0	-2.4907	16.615	232.95	0.30275	0.11081	0.88919	0.22162	0.24681	FALSE
sgFBXO4_8	FBXO4	4.6207	0	4.6207	0	-2.4907	16.615	232.95	0.30275	0.11081	0.88919	0.22162	0.24681	FALSE
sgKCTD21_7	KCTD21	4.6207	0	4.6207	0	-2.4907	16.615	232.95	0.30275	0.11081	0.88919	0.22162	0.24681	FALSE
sgRNF11_7	RNF11	4.6207	0	4.6207	0	-2.4907	16.615	232.95	0.30275	0.11081	0.88919	0.22162	0.24681	FALSE
sgTULP4_4	TULP4	4.6207	0	4.6207	0	-2.4907	16.615	232.95	0.30275	0.11081	0.88919	0.22162	0.24681	FALSE
sgUBE3C_5	UBE3C	4.6207	0	4.6207	0	-2.4907	16.615	232.95	0.30275	0.11081	0.88919	0.22162	0.24681	FALSE
human_exon_crispr_v1_115906	MNAT1	4.6207	0	4.6207	0	-2.4907	16.615	232.95	0.30275	0.11081	0.88919	0.22162	0.24681	FALSE
human_exon_crispr_v1_067961	ASB10	107.82	1313.3	107.82	1313.3	3.5944	949980	16312000	0.29848	0.25062	0.74938	0.50125	0.52277	TRUE
sgZBTB48_4	ZBTB48	6.931	16.131	6.931	16.131	1.111	44.117	969.37	0.29548	0.34735	0.65265	0.6947	0.71589	TRUE
human_exon_crispr_v1_069485	RHOBTB2	30.034	151.9	30.034	151.9	2.3006	8519.4	175010	0.2913	0.27091	0.72909	0.54182	0.56325	TRUE
sgMEX3B_1	MEX3B	21.563	88.72	21.563	88.72	1.9915	2513.9	54018	0.28895	0.28056	0.71944	0.56112	0.58285	TRUE
sgMID1_4	MID1	19.253	73.933	19.253	73.933	1.8875	1651.3	36138	0.28764	0.28413	0.71587	0.56826	0.58991	TRUE
sgTRAF7_9	TRAF7	88.563	907.36	88.563	907.36	3.3423	427160	8116600	0.2874	0.24492	0.75508	0.48984	0.51167	TRUE
human_exon_crispr_v1_016330	FBXO28	140.16	1984.1	140.16	1984.1	3.8138	2271800	41381000	0.28665	0.23885	0.76115	0.4777	0.49938	TRUE
sgTRIM73_2	TRIM73	25.414	114.26	25.414	114.26	2.1255	4453.8	96754	0.28563	0.27223	0.72777	0.54446	0.56588	TRUE
human_exon_crispr_v1_084823	RHOBTB1	33.885	181.47	33.885	181.47	2.387	12599	268490	0.28483	0.26267	0.73733	0.52534	0.5471	TRUE
sgTRIM26_5	TRIM26	18.483	68.556	18.483	68.556	1.836	1378.5	31266	0.28318	0.28268	0.71732	0.56536	0.58713	TRUE
sgTRAIP_10	TRAIP	10.011	26.885	10.011	26.885	1.3405	150.59	3558.4	0.28286	0.31413	0.68587	0.62826	0.65025	TRUE
sgKCNA10_10	KCNA10	10.782	29.573	10.782	29.573	1.3757	187.22	4626.4	0.27627	0.30517	0.69483	0.61035	0.63221	TRUE
sgTRAIP_2	TRAIP	10.782	29.573	10.782	29.573	1.3757	187.22	4626.4	0.27627	0.30517	0.69483	0.61035	0.63221	TRUE
sgRNF145_3	RNF145	26.954	122.33	26.954	122.33	2.1413	5138.8	119210	0.27622	0.26345	0.73655	0.5269	0.54829	TRUE
sgKDM2A_2	KDM2A	13.862	43.016	13.862	43.016	1.5664	457.02	11273	0.27458	0.2901	0.7099	0.58021	0.60183	TRUE
sgFBXL6_7	FBXL6	13.092	38.983	13.092	38.983	1.5045	358.71	9205.4	0.26985	0.28981	0.71019	0.57962	0.60134	TRUE
sgASB4_9	ASB4	5.3908	0	5.3908	0	-2.676	22.971	399.94	0.26956	0.086609	0.91339	0.17322	0.20058	FALSE
sgKCTD15_10	KCTD15	5.3908	0	5.3908	0	-2.676	22.971	399.94	0.26956	0.086609	0.91339	0.17322	0.20058	FALSE
sgRNF113A_4	RNF113A	5.3908	0	5.3908	0	-2.676	22.971	399.94	0.26956	0.086609	0.91339	0.17322	0.20058	FALSE
sgRNF126_6	RNF126	5.3908	0	5.3908	0	-2.676	22.971	399.94	0.26956	0.086609	0.91339	0.17322	0.20058	FALSE
sgUBR5_2	UBR5	5.3908	0	5.3908	0	-2.676	22.971	399.94	0.26956	0.086609	0.91339	0.17322	0.20058	FALSE
human_exon_crispr_v1_105890	RNF41	33.885	173.41	33.885	173.41	2.3218	11186	268490	0.26926	0.25131	0.74869	0.50262	0.52407	TRUE
sgSIAH1_3	SIAH1	56.218	397.89	56.218	397.89	2.8015	70366	1618200	0.26859	0.2386	0.7614	0.47719	0.49895	TRUE
sgKCTD17_8	KCTD17	5.3908	10.754	5.3908	10.754	0.87907	14.791	399.94	0.26818	0.34964	0.65036	0.69928	0.72032	TRUE
sgKLHL10_9	KLHL10	36.195	192.23	36.195	192.23	2.3771	14065	339280	0.26787	0.24844	0.75156	0.49688	0.51871	TRUE
sgRNF215_9	RNF215	43.896	262.13	43.896	262.13	2.5511	27989	672670	0.26608	0.24217	0.75783	0.48434	0.50602	TRUE
sgRNF215_4	RNF215	65.46	508.12	65.46	508.12	2.9375	119760	2776900	0.26564	0.2335	0.7665	0.467	0.48879	TRUE
sgSYVN1_1	SYVN1	12.322	34.95	12.322	34.95	1.4322	272.5	7425.5	0.2626	0.28809	0.71191	0.57617	0.59789	TRUE
sgZFPL1_6	ZFPL1	20.793	77.966	20.793	77.966	1.8574	1799.7	47480	0.26238	0.263	0.737	0.526	0.54747	TRUE
sgTRIM49_7	TRIM49	3.8506	6.7212	3.8506	6.7212	0.67067	4.1961	123.41	0.2584	0.3737	0.6263	0.7474	0.76655	TRUE
human_exon_crispr_v1_080056	ASB6	3.8506	6.7212	3.8506	6.7212	0.67067	4.1961	123.41	0.2584	0.3737	0.6263	0.7474	0.76655	TRUE
sgRAPSN_7	RAPSN	43.126	239.27	43.126	239.27	2.445	22370	631730	0.24678	0.22832	0.77168	0.45663	0.47823	TRUE
sgRNF43_4	RNF43	117.06	1264.9	117.06	1264.9	3.4226	846220	21839000	0.24563	0.20982	0.79018	0.41964	0.44162	TRUE
human_exon_crispr_v1_141376	SOCS7	294.95	6202.3	294.95	6202.3	4.3896	24638000	579880000	0.24531	0.20159	0.79841	0.40318	0.42602	TRUE
sgCCIN_7	CCIN	6.1609	0	6.1609	0	-2.8401	30.395	639.84	0.24356	0.069808	0.93019	0.13962	0.16976	FALSE
sgMIB1_3	MIB1	6.1609	0	6.1609	0	-2.8401	30.395	639.84	0.24356	0.069808	0.93019	0.13962	0.16976	FALSE
sgRNF121_1	RNF121	6.1609	0	6.1609	0	-2.8401	30.395	639.84	0.24356	0.069808	0.93019	0.13962	0.16976	FALSE
sgRNF40_7	RNF40	6.1609	0	6.1609	0	-2.8401	30.395	639.84	0.24356	0.069808	0.93019	0.13962	0.16976	FALSE
sgSPSB4_5	SPSB4	6.1609	0	6.1609	0	-2.8401	30.395	639.84	0.24356	0.069808	0.93019	0.13962	0.16976	FALSE
sgSYVN1_6	SYVN1	6.1609	0	6.1609	0	-2.8401	30.395	639.84	0.24356	0.069808	0.93019	0.13962	0.16976	FALSE
sgTRIM46_5	TRIM46	6.1609	0	6.1609	0	-2.8401	30.395	639.84	0.24356	0.069808	0.93019	0.13962	0.16976	FALSE
sgTRIM46_9	TRIM46	6.1609	0	6.1609	0	-2.8401	30.395	639.84	0.24356	0.069808	0.93019	0.13962	0.16976	FALSE
sgFBXO18_5	FBXO18	127.84	1457.2	127.84	1457.2	3.5005	1143900	29854000	0.24329	0.20702	0.79298	0.41405	0.4367	TRUE
sgKCNS3_8	KCNS3	16.943	53.769	16.943	53.769	1.61	731.29	22965	0.24302	0.25806	0.74194	0.51611	0.53781	TRUE
human_exon_crispr_v1_177718	ZBTB21	96.264	897.95	96.264	897.95	3.2083	403790	10911000	0.2427	0.21013	0.78987	0.42026	0.44218	TRUE
sgSOCS6_9	SOCS6	78.552	637.17	78.552	637.17	3.004	191980	5303000	0.24258	0.21308	0.78692	0.42616	0.44808	TRUE
sgZBTB2_10	ZBTB2	10.011	24.196	10.011	24.196	1.1942	105.29	3558.4	0.23779	0.28346	0.71654	0.56692	0.58864	TRUE
human_exon_crispr_v1_176895	BACH1	10.782	26.885	10.782	26.885	1.2429	136.12	4626.4	0.23675	0.27807	0.72193	0.55614	0.5778	TRUE
human_exon_crispr_v1_112462	KCTD12	41.586	217.77	41.586	217.77	2.3609	17897	555250	0.23644	0.22155	0.77845	0.4431	0.46462	TRUE
sgZBTB33_8	ZBTB33	51.598	309.17	51.598	309.17	2.56	39013	1193700	0.23576	0.21591	0.78409	0.43183	0.45344	TRUE
human_exon_crispr_v1_029721	VHL	148.63	1828.2	148.63	1828.2	3.6117	1846700	50960000	0.23527	0.1993	0.8007	0.39861	0.42145	TRUE
sgTRIM22_4	TRIM22	27.724	112.92	27.724	112.92	1.9876	4040.3	131740	0.23471	0.23231	0.76769	0.46461	0.48649	TRUE
sgRFWD3_2	RFWD3	100.88	932.9	100.88	932.9	3.1963	434360	12886000	0.23178	0.2012	0.7988	0.4024	0.42529	TRUE
sgTRIM54_7	TRIM54	114.75	1158.7	114.75	1158.7	3.3247	692950	20347000	0.23144	0.19928	0.80072	0.39856	0.42145	TRUE
sgLRRC29_8	LRRC29	150.17	1806.7	150.17	1806.7	3.5799	1790500	52859000	0.22784	0.19352	0.80648	0.38704	0.40988	TRUE
sgBRAP_3	BRAP	6.931	0	6.931	0	-2.9875	38.893	969.37	0.22261	0.057625	0.94237	0.11525	0.14901	FALSE
sgKCTD7_9	KCTD7	6.931	0	6.931	0	-2.9875	38.893	969.37	0.22261	0.057625	0.94237	0.11525	0.14901	FALSE
sgRNF130_9	RNF130	6.931	0	6.931	0	-2.9875	38.893	969.37	0.22261	0.057625	0.94237	0.11525	0.14901	FALSE
human_exon_crispr_v1_149042	RAB40B	6.931	0	6.931	0	-2.9875	38.893	969.37	0.22261	0.057625	0.94237	0.11525	0.14901	FALSE
sgBTBD17_1	BTBD17	110.13	1035.1	110.13	1035.1	3.2208	538110	17586000	0.22056	0.1915	0.8085	0.38301	0.40586	TRUE
sgKCTD3_7	KCTD3	14.632	40.327	14.632	40.327	1.4026	350.28	13655	0.21989	0.24889	0.75111	0.49778	0.51954	TRUE
sgHIC1_3	HIC1	20.023	64.523	20.023	64.523	1.64	1069.8	41531	0.21836	0.23289	0.76711	0.46578	0.48762	TRUE
human_exon_crispr_v1_068462	KBTBD11	190.99	2593	190.99	2593	3.7561	3832100	124060000	0.21566	0.18194	0.81806	0.36388	0.38685	TRUE
sgKCNB1_7	KCNB1	13.092	33.606	13.092	33.606	1.2961	221.57	9205.4	0.21381	0.25064	0.74936	0.50128	0.52277	TRUE
sgTRIM26_10	TRIM26	28.494	108.88	28.494	108.88	1.8975	3567.4	145190	0.21097	0.21395	0.78605	0.42789	0.44967	TRUE
sgTRIM48_6	TRIM48	72.391	491.99	72.391	491.99	2.7479	105490	3968800	0.21062	0.19029	0.80971	0.38058	0.40353	TRUE
human_exon_crispr_v1_051596	TRIM41	87.023	668.09	87.023	668.09	2.9262	206010	7626700	0.2104	0.18708	0.81292	0.37417	0.39746	TRUE
human_exon_crispr_v1_099076	KCTD14	25.414	90.064	25.414	90.064	1.7856	2284.9	96754	0.20784	0.21572	0.78428	0.43144	0.45312	TRUE
sgRNF10_1	RNF10	123.99	1192.3	123.99	1192.3	3.2551	720400	26784000	0.20643	0.17923	0.82077	0.35847	0.38133	TRUE
sgFBXL7_1	FBXL7	7.7011	0	7.7011	0	-3.1212	48.471	1406.4	0.20535	0.048483	0.95152	0.096966	0.13417	FALSE
sgKCNC4_2	KCNC4	7.7011	0	7.7011	0	-3.1212	48.471	1406.4	0.20535	0.048483	0.95152	0.096966	0.13417	FALSE
sgRBX1_9	RBX1	7.7011	0	7.7011	0	-3.1212	48.471	1406.4	0.20535	0.048483	0.95152	0.096966	0.13417	FALSE
human_exon_crispr_v1_017904	TRIM58	7.7011	0	7.7011	0	-3.1212	48.471	1406.4	0.20535	0.048483	0.95152	0.096966	0.13417	FALSE
human_exon_crispr_v1_038458	RNF168	7.7011	0	7.7011	0	-3.1212	48.471	1406.4	0.20535	0.048483	0.95152	0.096966	0.13417	FALSE
human_exon_crispr_v1_133579	SF3B3	7.7011	0	7.7011	0	-3.1212	48.471	1406.4	0.20535	0.048483	0.95152	0.096966	0.13417	FALSE
human_exon_crispr_v1_147376	SOCS3	7.7011	0	7.7011	0	-3.1212	48.471	1406.4	0.20535	0.048483	0.95152	0.096966	0.13417	FALSE
human_exon_crispr_v1_163276	FBXO27	7.7011	0	7.7011	0	-3.1212	48.471	1406.4	0.20535	0.048483	0.95152	0.096966	0.13417	FALSE
sgTRIM39_9	TRIM39	23.874	80.654	23.874	80.654	1.7149	1751.9	77508	0.20395	0.21524	0.78476	0.43047	0.45229	TRUE
sgHECW1_1	HECW1	46.207	228.52	46.207	228.52	2.2816	19010	806940	0.20295	0.1939	0.8061	0.3878	0.4106	TRUE
sgASB16_9	ASB16	21.563	68.556	21.563	68.556	1.6242	1191.1	54018	0.20219	0.21804	0.78196	0.43607	0.45761	TRUE
human_exon_crispr_v1_124045	BTBD1	30.034	114.26	30.034	114.26	1.893	3913.8	175010	0.20133	0.20506	0.79494	0.41012	0.433	TRUE
sgLNX2_2	LNX2	13.092	32.262	13.092	32.262	1.239	192.69	9205.4	0.1998	0.24077	0.75923	0.48153	0.5033	TRUE
sgRNF11_2	RNF11	32.345	125.01	32.345	125.01	1.9181	4747.8	227640	0.19423	0.19738	0.80262	0.39477	0.41755	TRUE
human_exon_crispr_v1_059425	PARK2	58.529	319.93	58.529	319.93	2.4306	39646	1866800	0.19132	0.17975	0.82025	0.3595	0.38235	TRUE
sgRNF135_6	RNF135	8.4713	0	8.4713	0	-3.2436	59.135	1970	0.19086	0.041432	0.95857	0.082863	0.12424	FALSE
sgZSWIM2_5	ZSWIM2	8.4713	0	8.4713	0	-3.2436	59.135	1970	0.19086	0.041432	0.95857	0.082863	0.12424	FALSE
human_exon_crispr_v1_133582	SF3B3	8.4713	0	8.4713	0	-3.2436	59.135	1970	0.19086	0.041432	0.95857	0.082863	0.12424	FALSE
human_exon_crispr_v1_158254	NACC1	24.644	80.654	24.644	80.654	1.6709	1698.1	86748	0.19017	0.20391	0.79609	0.40782	0.43074	TRUE
sgPDZRN3_3	PDZRN3	76.241	490.65	76.241	490.65	2.6702	102060	4770000	0.18974	0.17351	0.82649	0.34701	0.37035	TRUE
sgKBTBD3_10	KBTBD3	23.874	76.622	23.874	76.622	1.6418	1502.5	77508	0.18947	0.20463	0.79537	0.40925	0.43217	TRUE
sgFBXL14_6	FBXL14	19.253	55.114	19.253	55.114	1.4702	685.22	36138	0.18864	0.21311	0.78689	0.42621	0.44808	TRUE
sgZBTB2_3	ZBTB2	90.103	643.89	90.103	643.89	2.8235	185130	8628600	0.18853	0.16985	0.83015	0.3397	0.36315	TRUE
sgRC3H1_1	RC3H1	31.575	116.95	31.575	116.95	1.8563	4007.4	208990	0.18675	0.1926	0.8074	0.38521	0.40811	TRUE
sgVPS18_7	VPS18	9.2414	18.819	9.2414	18.819	0.9525	47.267	2680.3	0.185	0.25265	0.74735	0.5053	0.52666	TRUE
human_exon_crispr_v1_094407	DDB1	9.2414	18.819	9.2414	18.819	0.9525	47.267	2680.3	0.185	0.25265	0.74735	0.5053	0.52666	TRUE
sgTRAIP_9	TRAIP	21.563	64.523	21.563	64.523	1.538	988.39	54018	0.18484	0.20538	0.79462	0.41077	0.4336	TRUE
sgTRIM22_5	TRIM22	15.402	38.983	15.402	38.983	1.2855	292.37	16378	0.18425	0.22083	0.77917	0.44165	0.46319	TRUE
sgVPS18_5	VPS18	16.172	41.671	16.172	41.671	1.3132	342.51	19472	0.18273	0.21722	0.78278	0.43443	0.45599	TRUE
sgZBTB10_7	ZBTB10	11.552	25.541	11.552	25.541	1.0803	101.55	5907.4	0.182	0.23573	0.76427	0.47145	0.49335	TRUE
sgKCNS1_8	KCNS1	180.21	2002.9	180.21	2002.9	3.4671	2142700	100940000	0.18142	0.15604	0.84396	0.31208	0.33638	TRUE
sgHACE1_7	HACE1	130.92	1164.1	130.92	1164.1	3.1427	665900	32486000	0.18127	0.15925	0.84075	0.31851	0.34268	TRUE
human_exon_crispr_v1_128559	SOCS1	16.943	44.36	16.943	44.36	1.338	396.65	22965	0.18092	0.21358	0.78642	0.42716	0.44899	TRUE
sgRCBTB1_8	RCBTB1	127.84	1107.7	127.84	1107.7	3.1052	596550	29854000	0.17933	0.15803	0.84197	0.31607	0.34031	TRUE
sgARMC5_9	ARMC5	9.2414	0	9.2414	0	-3.3563	70.889	2680.3	0.1785	0.035868	0.96413	0.071737	0.11754	FALSE
sgPML_1	PML	9.2414	0	9.2414	0	-3.3563	70.889	2680.3	0.1785	0.035868	0.96413	0.071737	0.11754	FALSE
sgTRIM56_1	TRIM56	9.2414	0	9.2414	0	-3.3563	70.889	2680.3	0.1785	0.035868	0.96413	0.071737	0.11754	FALSE
human_exon_crispr_v1_034785	ZBTB11	9.2414	0	9.2414	0	-3.3563	70.889	2680.3	0.1785	0.035868	0.96413	0.071737	0.11754	FALSE
sgKLHL4_5	KLHL4	74.701	447.63	74.701	447.63	2.5671	81788	4436800	0.17705	0.16418	0.83582	0.32835	0.35246	TRUE
sgTRIM24_8	TRIM24	23.874	72.589	23.874	72.589	1.5649	1273.4	77508	0.17498	0.19399	0.80601	0.38797	0.4107	TRUE
sgTRIM48_9	TRIM48	8.4713	16.131	8.4713	16.131	0.85497	30.07	1970	0.17257	0.25046	0.74954	0.50093	0.52262	TRUE
sgRNF113B_8	RNF113B	20.023	55.114	20.023	55.114	1.4164	653.28	41531	0.17219	0.19937	0.80063	0.39875	0.42151	TRUE
human_exon_crispr_v1_077781	RNF20	16.943	43.016	16.943	43.016	1.2946	357.57	22965	0.17205	0.20718	0.79282	0.41436	0.43695	TRUE
human_exon_crispr_v1_123511	FBXO22	173.28	1785.1	173.28	1785.1	3.3574	1656900	87828000	0.17199	0.14911	0.85089	0.29822	0.32233	TRUE
sgRNF185_10	RNF185	190.99	2105.1	190.99	2105.1	3.4555	2360000	124060000	0.17185	0.1481	0.8519	0.2962	0.32033	TRUE
sgPHRF1_9	PHRF1	56.988	279.6	56.988	279.6	2.2747	28312	1698300	0.17082	0.16477	0.83523	0.32954	0.35337	TRUE
sgKCNA5_6	KCNA5	10.011	20.164	10.011	20.164	0.94257	53.058	3558.4	0.17019	0.23685	0.76315	0.4737	0.49541	TRUE
human_exon_crispr_v1_129678	NSMCE1	10.011	20.164	10.011	20.164	0.94257	53.058	3558.4	0.17019	0.23685	0.76315	0.4737	0.49541	TRUE
sgTRIM34_4	TRIM34	12.322	26.885	12.322	26.885	1.0657	109.93	7425.5	0.169	0.2226	0.7774	0.44519	0.46672	TRUE
sgFBXL14_10	FBXL14	10.011	0	10.011	0	-3.4609	83.738	3558.4	0.16783	0.031395	0.96861	0.06279	0.11275	FALSE
sgUBR5_1	UBR5	10.011	0	10.011	0	-3.4609	83.738	3558.4	0.16783	0.031395	0.96861	0.06279	0.11275	FALSE
sgZBTB7A_6	ZBTB7A	21.563	60.491	21.563	60.491	1.4464	805.64	54018	0.16749	0.19269	0.80731	0.38538	0.40821	TRUE
human_exon_crispr_v1_063005	TRIM50	30.805	103.51	30.805	103.51	1.7163	2870.5	191460	0.16615	0.17809	0.82191	0.35619	0.37914	TRUE
sgRNF113B_7	RNF113B	20.023	53.769	20.023	53.769	1.3814	602.57	41531	0.16559	0.19456	0.80544	0.38912	0.41184	TRUE
sgCCIN_4	CCIN	15.402	36.294	15.402	36.294	1.1851	227.88	16378	0.16325	0.20576	0.79424	0.41152	0.43422	TRUE
sgKBTBD8_3	KBTBD8	15.402	36.294	15.402	36.294	1.1851	227.88	16378	0.16325	0.20576	0.79424	0.41152	0.43422	TRUE
human_exon_crispr_v1_142306	KLHL11	241.82	2989.6	241.82	2989.6	3.6225	4946700	286570000	0.16232	0.13876	0.86124	0.27752	0.30245	TRUE
human_exon_crispr_v1_123510	FBXO22	60.069	290.36	60.069	290.36	2.2543	30233	2047100	0.16095	0.15613	0.84387	0.31226	0.33644	TRUE
sgUBE3B_2	UBE3B	23.874	68.556	23.874	68.556	1.4836	1064.3	77508	0.1605	0.18332	0.81668	0.36664	0.38962	TRUE
sgBTBD2_1	BTBD2	36.965	133.08	36.965	133.08	1.8203	5060.8	365590	0.15896	0.16691	0.83309	0.33382	0.35767	TRUE
sgKLHL20_2	KLHL20	29.264	92.752	29.264	92.752	1.6312	2173.5	159600	0.15892	0.17447	0.82553	0.34895	0.37227	TRUE
sgRNF186_6	RNF186	10.782	0	10.782	0	-3.5585	97.685	4626.4	0.15851	0.027739	0.97226	0.055479	0.1102	FALSE
sgRNF34_10	RNF34	10.782	0	10.782	0	-3.5585	97.685	4626.4	0.15851	0.027739	0.97226	0.055479	0.1102	FALSE
sgSMURF2_2	SMURF2	10.782	0	10.782	0	-3.5585	97.685	4626.4	0.15851	0.027739	0.97226	0.055479	0.1102	FALSE
sgTRAF7_8	TRAF7	10.782	0	10.782	0	-3.5585	97.685	4626.4	0.15851	0.027739	0.97226	0.055479	0.1102	FALSE
sgTRAIP_5	TRAIP	10.782	0	10.782	0	-3.5585	97.685	4626.4	0.15851	0.027739	0.97226	0.055479	0.1102	FALSE
sgTRIM5_7	TRIM5	10.782	0	10.782	0	-3.5585	97.685	4626.4	0.15851	0.027739	0.97226	0.055479	0.1102	FALSE
sgZBTB37_7	ZBTB37	10.782	0	10.782	0	-3.5585	97.685	4626.4	0.15851	0.027739	0.97226	0.055479	0.1102	FALSE
human_exon_crispr_v1_092384	KCNC1	10.782	0	10.782	0	-3.5585	97.685	4626.4	0.15851	0.027739	0.97226	0.055479	0.1102	FALSE
human_exon_crispr_v1_141638	FBXL20	10.782	0	10.782	0	-3.5585	97.685	4626.4	0.15851	0.027739	0.97226	0.055479	0.1102	FALSE
sgRHOBTB3_9	RHOBTB3	10.782	21.508	10.782	21.508	0.93389	59.185	4626.4	0.1577	0.22315	0.77685	0.44629	0.46778	TRUE
sgKLHL34_4	KLHL34	20.793	55.114	20.793	55.114	1.3645	622.39	47480	0.15751	0.18696	0.81304	0.37393	0.39729	TRUE
sgKCNC4_6	KCNC4	124.76	943.65	124.76	943.65	2.9091	408280	27379000	0.1565	0.14071	0.85929	0.28142	0.30625	TRUE
sgMARCH1_2	sgMARCH1	78.552	436.88	78.552	436.88	2.4606	74689	5303000	0.1556	0.14687	0.85313	0.29374	0.31846	TRUE
sgZFPL1_3	ZFPL1	50.057	211.05	50.057	211.05	2.0542	14498	1072000	0.15549	0.15611	0.84389	0.31221	0.33644	TRUE
sgZBTB43_8	ZBTB43	80.092	448.98	80.092	448.98	2.4722	79247	5681200	0.15476	0.14589	0.85411	0.29177	0.31673	TRUE
sgTRIM15_5	TRIM15	16.172	37.639	16.172	37.639	1.17	240.3	19472	0.15383	0.1964	0.8036	0.39281	0.41556	TRUE
sgTRAF5_6	TRAF5	12.322	25.541	12.322	25.541	0.9944	90.173	7425.5	0.1534	0.21157	0.78843	0.42313	0.44502	TRUE
sgRNF139_7	RNF139	11.552	0	11.552	0	-3.6498	112.73	5907.4	0.1503	0.024711	0.97529	0.049421	0.11006	FALSE
human_exon_crispr_v1_119562	MKRN3	11.552	0	11.552	0	-3.6498	112.73	5907.4	0.1503	0.024711	0.97529	0.049421	0.11006	FALSE
human_exon_crispr_v1_079250	LRSAM1	82.402	458.38	82.402	458.38	2.4615	82235	6284400	0.14998	0.14173	0.85827	0.28345	0.3084	TRUE
sgPCGF1_8	PCGF1	24.644	68.556	24.644	68.556	1.4396	1024.3	86748	0.14909	0.17362	0.82638	0.34725	0.37053	TRUE
human_exon_crispr_v1_036931	SIAH2	22.333	59.146	22.333	59.146	1.3661	716.03	61179	0.14883	0.17749	0.82251	0.35498	0.37801	TRUE
sgFBXW2_9	FBXW2	93.954	560.55	93.954	560.55	2.5641	127950	10010000	0.14748	0.13767	0.86233	0.27535	0.30027	TRUE
sgNFX1_6	NFX1	11.552	22.852	11.552	22.852	0.92623	65.648	5907.4	0.14702	0.21113	0.78887	0.42226	0.4442	TRUE
sgZBTB39_7	ZBTB39	23.874	64.523	23.874	64.523	1.3974	874.97	77508	0.14601	0.17263	0.82737	0.34525	0.36871	TRUE
sgTRIM49_4	TRIM49	16.943	38.983	16.943	38.983	1.156	253.05	22965	0.14544	0.18793	0.81207	0.37586	0.39909	TRUE
human_exon_crispr_v1_106625	2024-03-09	20.793	52.425	20.793	52.425	1.2937	525.96	47480	0.14517	0.17792	0.82208	0.35584	0.37884	TRUE
sgRNF130_1	RNF130	41.586	149.21	41.586	149.21	1.8185	6342.9	555250	0.14443	0.15256	0.84744	0.30511	0.32915	TRUE
sgCCIN_5	CCIN	16.172	36.294	16.172	36.294	1.1189	210.43	19472	0.1442	0.18944	0.81056	0.37889	0.40207	TRUE
human_exon_crispr_v1_131055	TRIM72	28.494	83.343	28.494	83.343	1.5158	1607.1	145190	0.14394	0.16427	0.83573	0.32854	0.35253	TRUE
sgHERC2_2	HERC2	12.322	0	12.322	0	-3.7357	128.88	7425.5	0.14299	0.02217	0.97783	0.044341	0.11006	FALSE
sgKCNG3_10	KCNG3	12.322	0	12.322	0	-3.7357	128.88	7425.5	0.14299	0.02217	0.97783	0.044341	0.11006	FALSE
sgZBTB7A_9	ZBTB7A	12.322	0	12.322	0	-3.7357	128.88	7425.5	0.14299	0.02217	0.97783	0.044341	0.11006	FALSE
human_exon_crispr_v1_050355	FBXW11	12.322	0	12.322	0	-3.7357	128.88	7425.5	0.14299	0.02217	0.97783	0.044341	0.11006	FALSE
human_exon_crispr_v1_179720	PPIL2	12.322	0	12.322	0	-3.7357	128.88	7425.5	0.14299	0.02217	0.97783	0.044341	0.11006	FALSE
sgCPSF1_1	CPSF1	23.103	60.491	23.103	60.491	1.3511	737.65	68997	0.14233	0.17127	0.82873	0.34254	0.36595	TRUE
human_exon_crispr_v1_177710	ZBTB21	20.793	51.081	20.793	51.081	1.2569	480.94	47480	0.139	0.17339	0.82661	0.34678	0.37026	TRUE
sgTRIM46_10	TRIM46	29.264	84.687	29.264	84.687	1.5015	1638.9	159600	0.13873	0.15942	0.84058	0.31884	0.34296	TRUE
sgVPS18_6	VPS18	21.563	53.769	21.563	53.769	1.2794	544.62	54018	0.13857	0.17146	0.82854	0.34291	0.36628	TRUE
sgTRIM34_5	TRIM34	10.782	20.164	10.782	20.164	0.84505	45.057	4626.4	0.13793	0.20929	0.79071	0.41859	0.44069	TRUE
sgBIRC7_2	BIRC7	6.1609	2.6885	6.1609	2.6885	-0.95712	6.2689	639.84	0.13728	0.069808	0.93019	0.13962	0.16976	FALSE
sgNEURL_8	NEURL	6.1609	2.6885	6.1609	2.6885	-0.95712	6.2689	639.84	0.13728	0.069808	0.93019	0.13962	0.16976	FALSE
sgMARCH6_9	sgMARCH6	23.103	59.146	23.103	59.146	1.3192	683.96	68997	0.13722	0.16749	0.83251	0.33498	0.35869	TRUE
sgKCNS1_7	KCNS1	16.943	37.639	16.943	37.639	1.1067	222.41	22965	0.13657	0.18149	0.81851	0.36299	0.38598	TRUE
human_exon_crispr_v1_167702	NOSIP	60.069	255.41	60.069	255.41	2.0699	21369	2047100	0.13653	0.13748	0.86252	0.27496	0.29991	TRUE
sgUBE3C_3	UBE3C	13.092	0	13.092	0	-3.8168	146.14	9205.4	0.13645	0.020017	0.97998	0.040035	0.11006	FALSE
sgUBR5_3	UBR5	13.092	0	13.092	0	-3.8168	146.14	9205.4	0.13645	0.020017	0.97998	0.040035	0.11006	FALSE
human_exon_crispr_v1_027742	TRIP12	13.092	0	13.092	0	-3.8168	146.14	9205.4	0.13645	0.020017	0.97998	0.040035	0.11006	FALSE
sgGTF2H2C_8	GTF2H2C	6.931	2.6885	6.931	2.6885	-1.1045	9.4641	969.37	0.13626	0.057625	0.94237	0.11525	0.14901	FALSE
human_exon_crispr_v1_179642	HIC2	6.931	2.6885	6.931	2.6885	-1.1045	9.4641	969.37	0.13626	0.057625	0.94237	0.11525	0.14901	FALSE
sgBRCA1_7	BRCA1	5.3908	2.6885	5.3908	2.6885	-0.79297	3.7541	399.94	0.13513	0.086609	0.91339	0.17322	0.20058	FALSE
sgSMURF2_1	SMURF2	5.3908	2.6885	5.3908	2.6885	-0.79297	3.7541	399.94	0.13513	0.086609	0.91339	0.17322	0.20058	FALSE
human_exon_crispr_v1_119563	MKRN3	5.3908	2.6885	5.3908	2.6885	-0.79297	3.7541	399.94	0.13513	0.086609	0.91339	0.17322	0.20058	FALSE
human_exon_crispr_v1_157023	KEAP1	5.3908	2.6885	5.3908	2.6885	-0.79297	3.7541	399.94	0.13513	0.086609	0.91339	0.17322	0.20058	FALSE
sgBRAP_7	BRAP	5.3908	8.0654	5.3908	8.0654	0.50438	3.6118	399.94	0.13374	0.26301	0.73699	0.52601	0.54747	TRUE
sgLONRF3_3	LONRF3	5.3908	8.0654	5.3908	8.0654	0.50438	3.6118	399.94	0.13374	0.26301	0.73699	0.52601	0.54747	TRUE
sgRC3H1_9	RC3H1	9.2414	16.131	9.2414	16.131	0.74219	24.179	2680.3	0.13307	0.21682	0.78318	0.43364	0.45525	TRUE
sgRNF11_8	RNF11	48.517	178.78	48.517	178.78	1.8603	9324.6	959460	0.13299	0.13978	0.86022	0.27956	0.30449	TRUE
sgRAB40A_6	RAB40A	20.793	49.737	20.793	49.737	1.2192	438.05	47480	0.13283	0.16886	0.83114	0.33772	0.3611	TRUE
sgRNF146_8	RNF146	20.793	49.737	20.793	49.737	1.2192	438.05	47480	0.13283	0.16886	0.83114	0.33772	0.3611	TRUE
sgRNF125_4	RNF125	34.655	106.19	34.655	106.19	1.5881	2748.9	290770	0.13267	0.14914	0.85086	0.29829	0.32233	TRUE
sgRNF133_1	RNF133	34.655	106.19	34.655	106.19	1.5881	2748.9	290770	0.13267	0.14914	0.85086	0.29829	0.32233	TRUE
human_exon_crispr_v1_002989	FBXO42	15.402	32.262	15.402	32.262	1.02	146.82	16378	0.13174	0.18306	0.81694	0.36613	0.38916	TRUE
sgMIB1_1	MIB1	23.874	60.491	23.874	60.491	1.3058	705.18	77508	0.13153	0.16191	0.83809	0.32382	0.34775	TRUE
sgKCTD2_9	KCTD2	24.644	63.179	24.644	63.179	1.3235	781.95	86748	0.13084	0.1601	0.8399	0.3202	0.34436	TRUE
human_exon_crispr_v1_028522	KLHL30	98.575	548.45	98.575	548.45	2.4641	117740	11869000	0.13058	0.12389	0.87611	0.24779	0.27285	TRUE
sgBARD1_5	BARD1	13.862	0	13.862	0	-3.8936	164.51	11273	0.13056	0.018175	0.98182	0.03635	0.11006	FALSE
sgCHFR_1	CHFR	13.862	0	13.862	0	-3.8936	164.51	11273	0.13056	0.018175	0.98182	0.03635	0.11006	FALSE
sgKCNA10_8	KCNA10	13.862	0	13.862	0	-3.8936	164.51	11273	0.13056	0.018175	0.98182	0.03635	0.11006	FALSE
sgMIB1_2	MIB1	13.862	0	13.862	0	-3.8936	164.51	11273	0.13056	0.018175	0.98182	0.03635	0.11006	FALSE
human_exon_crispr_v1_017902	TRIM58	13.862	0	13.862	0	-3.8936	164.51	11273	0.13056	0.018175	0.98182	0.03635	0.11006	FALSE
human_exon_crispr_v1_126855	ZNF598	13.862	0	13.862	0	-3.8936	164.51	11273	0.13056	0.018175	0.98182	0.03635	0.11006	FALSE
human_exon_crispr_v1_179580	LZTR1	13.862	0	13.862	0	-3.8936	164.51	11273	0.13056	0.018175	0.98182	0.03635	0.11006	FALSE
human_exon_crispr_v1_116896	AREL1	8.4713	2.6885	8.4713	2.6885	-1.3605	17.972	1970	0.13029	0.041432	0.95857	0.082863	0.12424	FALSE
sgUBR1_4	UBR1	13.092	25.541	13.092	25.541	0.91333	79.583	9205.4	0.12975	0.19104	0.80896	0.38207	0.40495	TRUE
sgWDSUB1_8	WDSUB1	13.092	25.541	13.092	25.541	0.91333	79.583	9205.4	0.12975	0.19104	0.80896	0.38207	0.40495	TRUE
sgPDZRN3_4	PDZRN3	143.24	1004.1	143.24	1004.1	2.8008	446150	44699000	0.12877	0.11754	0.88246	0.23508	0.26013	TRUE
sgZNF131_2	ZNF131	6.1609	9.4097	6.1609	9.4097	0.53971	5.3344	639.84	0.12843	0.24708	0.75292	0.49416	0.51597	TRUE
human_exon_crispr_v1_109395	KDM2B	6.1609	9.4097	6.1609	9.4097	0.53971	5.3344	639.84	0.12843	0.24708	0.75292	0.49416	0.51597	TRUE
sgZFAND5_7	ZFAND5	16.943	36.294	16.943	36.294	1.0556	193.83	22965	0.1277	0.17505	0.82495	0.3501	0.37327	TRUE
sgASB3_7	ASB3	27.724	73.933	27.724	73.933	1.3833	1129.1	131740	0.12731	0.15288	0.84712	0.30576	0.32964	TRUE
sgBRAP_2	BRAP	20.793	48.393	20.793	48.393	1.1804	397.25	47480	0.12666	0.16432	0.83568	0.32864	0.35253	TRUE
human_exon_crispr_v1_121924	RNF111	20.793	48.393	20.793	48.393	1.1804	397.25	47480	0.12666	0.16432	0.83568	0.32864	0.35253	TRUE
sgBCL6_5	BCL6	32.345	92.752	32.345	92.752	1.4914	1945	227640	0.12661	0.14686	0.85314	0.29372	0.31846	TRUE
sgARIH1_3	ARIH1	4.6207	2.6885	4.6207	2.6885	-0.60772	1.8987	232.95	0.1266	0.11081	0.88919	0.22162	0.24681	FALSE
sgTRIM10_5	TRIM10	4.6207	2.6885	4.6207	2.6885	-0.60772	1.8987	232.95	0.1266	0.11081	0.88919	0.22162	0.24681	FALSE
human_exon_crispr_v1_060824	RNF216	4.6207	2.6885	4.6207	2.6885	-0.60772	1.8987	232.95	0.1266	0.11081	0.88919	0.22162	0.24681	FALSE
human_exon_crispr_v1_091555	TRIM3	4.6207	2.6885	4.6207	2.6885	-0.60772	1.8987	232.95	0.1266	0.11081	0.88919	0.22162	0.24681	FALSE
sgBRAP_8	BRAP	3.0805	4.0327	3.0805	4.0327	0.30261	0.45533	57.248	0.12586	0.31627	0.68373	0.63255	0.65443	TRUE
human_exon_crispr_v1_133576	SF3B3	3.0805	4.0327	3.0805	4.0327	0.30261	0.45533	57.248	0.12586	0.31627	0.68373	0.63255	0.65443	TRUE
sgCHFR_5	CHFR	14.632	0	14.632	0	-3.9664	183.99	13655	0.12522	0.016586	0.98341	0.033171	0.11006	FALSE
sgKCTD10_8	KCTD10	14.632	0	14.632	0	-3.9664	183.99	13655	0.12522	0.016586	0.98341	0.033171	0.11006	FALSE
human_exon_crispr_v1_034788	ZBTB11	14.632	0	14.632	0	-3.9664	183.99	13655	0.12522	0.016586	0.98341	0.033171	0.11006	FALSE
human_exon_crispr_v1_149039	RAB40B	14.632	0	14.632	0	-3.9664	183.99	13655	0.12522	0.016586	0.98341	0.033171	0.11006	FALSE
sgG2E3_2	G2E3	19.253	43.016	19.253	43.016	1.1199	293.36	36138	0.125	0.1667	0.8333	0.3334	0.35729	TRUE
sgWSB1_1	WSB1	16.172	33.606	16.172	33.606	1.0109	156.89	19472	0.12493	0.1755	0.8245	0.35099	0.37391	TRUE
human_exon_crispr_v1_025802	KLHL41	100.11	540.38	100.11	540.38	2.4207	112270	12540000	0.12433	0.11882	0.88118	0.23764	0.26267	TRUE
sgRNF145_5	RNF145	18.483	40.327	18.483	40.327	1.0849	247.38	31266	0.12354	0.16761	0.83239	0.33523	0.35881	TRUE
sgOTUD7A_7	OTUD7A	39.276	122.33	39.276	122.33	1.6145	3711.8	453330	0.12335	0.13825	0.86175	0.27651	0.30148	TRUE
sgKLHL10_6	KLHL10	10.011	2.6885	10.011	2.6885	-1.5779	29.413	3558.4	0.12276	0.031395	0.96861	0.06279	0.11275	FALSE
sgMKRN1_7	MKRN1	10.011	2.6885	10.011	2.6885	-1.5779	29.413	3558.4	0.12276	0.031395	0.96861	0.06279	0.11275	FALSE
sgBARD1_7	BARD1	12.322	22.852	12.322	22.852	0.84032	56.728	7425.5	0.1222	0.18943	0.81057	0.37885	0.40207	TRUE
sgMYLIP_5	MYLIP	37.736	114.26	37.736	114.26	1.5732	3141	393340	0.12202	0.13845	0.86155	0.2769	0.30184	TRUE
human_exon_crispr_v1_131783	AMFR	157.1	1114.4	157.1	1114.4	2.8186	552590	62036000	0.12154	0.11088	0.88912	0.22177	0.24691	TRUE
sgWDSUB1_9	WDSUB1	17.713	37.639	17.713	37.639	1.046	205.36	26886	0.12152	0.16827	0.83173	0.33654	0.36007	TRUE
sgITCH_5	ITCH	15.402	30.917	15.402	30.917	0.96045	123.91	16378	0.12123	0.17548	0.82452	0.35096	0.37391	TRUE
sgNFX1_3	NFX1	15.402	30.917	15.402	30.917	0.96045	123.91	16378	0.12123	0.17548	0.82452	0.35096	0.37391	TRUE
sgOTUD7A_8	OTUD7A	15.402	30.917	15.402	30.917	0.96045	123.91	16378	0.12123	0.17548	0.82452	0.35096	0.37391	TRUE
human_exon_crispr_v1_099073	KCTD14	21.563	49.737	21.563	49.737	1.1691	413.61	54018	0.12122	0.15867	0.84133	0.31735	0.3415	TRUE
sgTRIM21_2	TRIM21	59.299	228.52	59.299	228.52	1.9284	15828	1955500	0.12101	0.12589	0.87411	0.25177	0.27671	TRUE
sgZBTB4_2	ZBTB4	26.184	65.868	26.184	65.868	1.2986	827.64	107560	0.121	0.15037	0.84963	0.30074	0.32457	TRUE
sgDZIP3_6	DZIP3	15.402	0	15.402	0	-4.0358	204.58	16378	0.12035	0.015204	0.9848	0.030408	0.11006	FALSE
human_exon_crispr_v1_072026	UBR5	15.402	0	15.402	0	-4.0358	204.58	16378	0.12035	0.015204	0.9848	0.030408	0.11006	FALSE
sgRNF121_8	RNF121	93.184	467.79	93.184	467.79	2.3154	80440	9721700	0.12015	0.11669	0.88331	0.23338	0.25858	TRUE
sgFBXL16_1	FBXL16	20.023	44.36	20.023	44.36	1.1094	307.47	41531	0.11942	0.16074	0.83926	0.32149	0.34559	TRUE
sgBTBD8_9	BTBD8	10.782	2.6885	10.782	2.6885	-1.6754	36.269	4626.4	0.11899	0.027739	0.97226	0.055479	0.1102	FALSE
human_exon_crispr_v1_103671	KLHL42	10.782	2.6885	10.782	2.6885	-1.6754	36.269	4626.4	0.11899	0.027739	0.97226	0.055479	0.1102	FALSE
sgPHRF1_1	PHRF1	16.943	34.95	16.943	34.95	1.0026	167.29	22965	0.11883	0.1686	0.8314	0.3372	0.3607	TRUE
sgCPSF1_7	CPSF1	7.7011	12.098	7.7011	12.098	0.59008	9.7865	1406.4	0.11725	0.22021	0.77979	0.44042	0.46199	TRUE
sgCPSF1_10	CPSF1	26.954	67.212	26.954	67.212	1.287	851.01	119210	0.1166	0.14596	0.85404	0.29192	0.31682	TRUE
sgBARD1_4	BARD1	16.172	0	16.172	0	-4.102	226.28	19472	0.1159	0.013994	0.98601	0.027989	0.11006	FALSE
sgPML_10	PML	16.172	0	16.172	0	-4.102	226.28	19472	0.1159	0.013994	0.98601	0.027989	0.11006	FALSE
sgZBTB38_7	ZBTB38	16.172	0	16.172	0	-4.102	226.28	19472	0.1159	0.013994	0.98601	0.027989	0.11006	FALSE
sgKLHL28_6	KLHL28	11.552	2.6885	11.552	2.6885	-1.7668	43.9	5907.4	0.11532	0.024711	0.97529	0.049421	0.11006	FALSE
sgTRIM38_8	TRIM38	11.552	2.6885	11.552	2.6885	-1.7668	43.9	5907.4	0.11532	0.024711	0.97529	0.049421	0.11006	FALSE
sgRCHY1_1	RCHY1	59.299	220.45	59.299	220.45	1.8768	14288	1955500	0.11525	0.12147	0.87853	0.24293	0.26807	TRUE
sgHERC1_9	HERC1	146.32	943.65	146.32	943.65	2.6808	377970	48205000	0.11484	0.10645	0.89355	0.21291	0.23858	TRUE
human_exon_crispr_v1_099074	KCTD14	26.184	63.179	26.184	63.179	1.2394	716.31	107560	0.1128	0.14426	0.85574	0.28853	0.31353	TRUE
human_exon_crispr_v1_152822	MEX3D	24.644	57.802	24.644	57.802	1.1973	573.85	86748	0.11258	0.14655	0.85345	0.29309	0.3179	TRUE
human_exon_crispr_v1_187241	ATRX	24.644	57.802	24.644	57.802	1.1973	573.85	86748	0.11258	0.14655	0.85345	0.29309	0.3179	TRUE
sgTRIM37_1	TRIM37	27.724	68.556	27.724	68.556	1.2759	874.72	131740	0.1125	0.14182	0.85818	0.28364	0.30854	TRUE
sgKCTD21_10	KCTD21	16.943	0	16.943	0	-4.1653	249.11	22965	0.1118	0.012929	0.98707	0.025859	0.11006	FALSE
sgRBX1_10	RBX1	12.322	2.6885	12.322	2.6885	-1.8527	52.316	7425.5	0.11179	0.02217	0.97783	0.044341	0.11006	FALSE
sgTRIM24_5	TRIM24	12.322	2.6885	12.322	2.6885	-1.8527	52.316	7425.5	0.11179	0.02217	0.97783	0.044341	0.11006	FALSE
sgRNF186_10	RNF186	50.828	169.37	50.828	169.37	1.7169	7625.1	1131600	0.11144	0.12218	0.87782	0.24437	0.26948	TRUE
human_exon_crispr_v1_112482	MYCBP2	89.333	411.34	89.333	411.34	2.1905	58714	8369800	0.1113	0.11053	0.88947	0.22107	0.24677	TRUE
sgFBXO38_5	FBXO38	73.931	302.45	73.931	302.45	2.0178	29096	4276600	0.1105	0.11328	0.88672	0.22656	0.25176	TRUE
sgKLHL10_4	KLHL10	31.575	81.998	31.575	81.998	1.3493	1340.7	208990	0.1103	0.13544	0.86456	0.27087	0.29595	TRUE
human_exon_crispr_v1_035250	FBXO40	31.575	81.998	31.575	81.998	1.3493	1340.7	208990	0.1103	0.13544	0.86456	0.27087	0.29595	TRUE
sgZBTB25_2	ZBTB25	34.655	94.097	34.655	94.097	1.4153	1872	290770	0.11023	0.13224	0.86776	0.26448	0.28952	TRUE
human_exon_crispr_v1_094403	DDB1	13.862	25.541	13.862	25.541	0.83656	69.744	11273	0.10999	0.17344	0.82656	0.34689	0.3703	TRUE
sgGTF2H2C_4	GTF2H2C	16.943	33.606	16.943	33.606	0.94764	142.79	22965	0.10996	0.16214	0.83786	0.32429	0.34817	TRUE
sgBIRC8_2	BIRC8	21.563	47.048	21.563	47.048	1.0905	336.72	54018	0.10965	0.15014	0.84986	0.30027	0.32413	TRUE
sgRNF44_8	RNF44	26.954	64.523	26.954	64.523	1.229	738.14	119210	0.10881	0.14015	0.85985	0.2803	0.30523	TRUE
sgKCTD5_5	KCTD5	29.264	72.589	29.264	72.589	1.2819	985.09	159600	0.10845	0.13677	0.86323	0.27353	0.29861	TRUE
sgRNF40_9	RNF40	13.092	2.6885	13.092	2.6885	-1.9338	61.528	9205.4	0.10843	0.020017	0.97998	0.040035	0.11006	FALSE
human_exon_crispr_v1_012223	MEX3A	13.092	2.6885	13.092	2.6885	-1.9338	61.528	9205.4	0.10843	0.020017	0.97998	0.040035	0.11006	FALSE
sgUBOX5_2	UBOX5	18.483	37.639	18.483	37.639	0.98785	189.11	31266	0.10833	0.15649	0.84351	0.31298	0.33708	TRUE
sgTNFAIP1_5	TNFAIP1	17.713	0	17.713	0	-4.2259	273.05	26886	0.10802	0.011986	0.98801	0.023972	0.11006	FALSE
sgTRIM5_9	TRIM5	17.713	0	17.713	0	-4.2259	273.05	26886	0.10802	0.011986	0.98801	0.023972	0.11006	FALSE
sgMARCH6_4	sgMARCH6	12.322	21.508	12.322	21.508	0.75663	42.989	7425.5	0.1066	0.17832	0.82168	0.35665	0.37947	TRUE
sgPATZ1_1	PATZ1	12.322	21.508	12.322	21.508	0.75663	42.989	7425.5	0.1066	0.17832	0.82168	0.35665	0.37947	TRUE
sgFBXW4_9	FBXW4	43.126	127.7	43.126	127.7	1.5443	3826.9	631730	0.10641	0.12271	0.87729	0.24541	0.27046	TRUE
sgRFFL_1	RFFL	49.287	155.93	49.287	155.93	1.6419	6132	1014600	0.10587	0.11871	0.88129	0.23742	0.26249	TRUE
sgPHRF1_10	PHRF1	16.172	30.917	16.172	30.917	0.89425	111.49	19472	0.10567	0.16152	0.83848	0.32303	0.34711	TRUE
sgZBTB4_3	ZBTB4	13.862	2.6885	13.862	2.6885	-2.0105	71.546	11273	0.10524	0.018175	0.98182	0.03635	0.11006	FALSE
sgRNF24_10	RNF24	17.713	34.95	17.713	34.95	0.94199	152.74	26886	0.10513	0.1563	0.8437	0.31261	0.33674	TRUE
human_exon_crispr_v1_094404	DDB1	14.632	26.885	14.632	26.885	0.83496	76.755	13655	0.10485	0.16656	0.83344	0.33312	0.35714	TRUE
sgCCNB1IP1_1	CCNB1IP1	3.8506	2.6885	3.8506	2.6885	-0.39513	0.68033	123.41	0.10461	0.14775	0.85225	0.2955	0.31963	FALSE
sgNFX1_9	NFX1	18.483	0	18.483	0	-4.2841	298.11	31266	0.10453	0.011146	0.98885	0.022293	0.11006	FALSE
human_exon_crispr_v1_002320	FBXO44	18.483	0	18.483	0	-4.2841	298.11	31266	0.10453	0.011146	0.98885	0.022293	0.11006	FALSE
sgFBXL14_1	FBXL14	31.575	79.31	31.575	79.31	1.3018	1197.4	208990	0.10442	0.13101	0.86899	0.26203	0.28689	TRUE
sgSPSB1_8	SPSB1	25.414	57.802	25.414	57.802	1.1546	545.92	96754	0.10412	0.139	0.861	0.27799	0.3029	TRUE
sgLGALS3BP_2	LGALS3BP	32.345	81.998	32.345	81.998	1.3156	1296.8	227640	0.10407	0.12991	0.87009	0.25983	0.28472	TRUE
sgTRIM73_1	TRIM73	33.885	87.375	33.885	87.375	1.341	1507.6	268490	0.10323	0.1277	0.8723	0.25541	0.28023	TRUE
human_exon_crispr_v1_115686	SOCS4	130.92	717.82	130.92	717.82	2.446	199970	32486000	0.10297	0.098535	0.90146	0.19707	0.22343	TRUE
sgCPSF1_2	CPSF1	10.011	16.131	10.011	16.131	0.63759	18.983	3558.4	0.10258	0.18971	0.81029	0.37941	0.40237	TRUE
sgMIB1_8	MIB1	10.011	16.131	10.011	16.131	0.63759	18.983	3558.4	0.10258	0.18971	0.81029	0.37941	0.40237	TRUE
human_exon_crispr_v1_119658	UBE3A	10.011	16.131	10.011	16.131	0.63759	18.983	3558.4	0.10258	0.18971	0.81029	0.37941	0.40237	TRUE
sgNHLRC1_1	NHLRC1	13.092	22.852	13.092	22.852	0.75924	48.531	9205.4	0.10173	0.171	0.829	0.342	0.36546	TRUE
sgRNF157_3	RNF157	13.092	22.852	13.092	22.852	0.75924	48.531	9205.4	0.10173	0.171	0.829	0.342	0.36546	TRUE
sgMYNN_4	MYNN	19.253	0	19.253	0	-4.3401	324.29	36138	0.10128	0.010395	0.9896	0.020791	0.11006	FALSE
sgZBTB25_5	ZBTB25	19.253	0	19.253	0	-4.3401	324.29	36138	0.10128	0.010395	0.9896	0.020791	0.11006	FALSE
sgASB8_10	ASB8	26.954	61.835	26.954	61.835	1.1685	633.69	119210	0.10102	0.13433	0.86567	0.26867	0.29373	TRUE
sgHERC2_6	HERC2	26.184	59.146	26.184	59.146	1.1457	565.09	107560	0.10051	0.13509	0.86491	0.27019	0.29533	TRUE
sgASB8_8	ASB8	153.25	910.05	153.25	910.05	2.5622	336400	56808000	0.10041	0.094668	0.90533	0.18934	0.2156	TRUE
sgKCNA6_7	KCNA6	15.402	28.229	15.402	28.229	0.8335	84.103	16378	0.10023	0.16028	0.83972	0.32055	0.34466	TRUE
sgTRIM24_1	TRIM24	8.4713	4.0327	8.4713	4.0327	-0.91222	10.171	1970	0.1	0.06228	0.93772	0.12456	0.15661	FALSE
sgRFFL_9	RFFL	111.67	539.04	111.67	539.04	2.261	104120	18475000	0.09943	0.097901	0.9021	0.1958	0.22209	TRUE
sgRBX1_1	RBX1	15.402	2.6885	15.402	2.6885	-2.1528	94.036	16378	0.099343	0.015204	0.9848	0.030408	0.11006	FALSE
sgKCNA6_10	KCNA6	10.782	4.0327	10.782	4.0327	-1.2271	24.057	4626.4	0.099222	0.041661	0.95834	0.083322	0.12456	FALSE
sgZBTB17_7	ZBTB17	10.782	4.0327	10.782	4.0327	-1.2271	24.057	4626.4	0.099222	0.041661	0.95834	0.083322	0.12456	FALSE
sgCCIN_1	CCIN	20.023	0	20.023	0	-4.3939	351.59	41531	0.098252	0.0097208	0.99028	0.019442	0.11006	FALSE
human_exon_crispr_v1_026495	2024-03-04	7.7011	4.0327	7.7011	4.0327	-0.78987	6.8956	1406.4	0.097819	0.072915	0.92709	0.14583	0.17543	FALSE
human_exon_crispr_v1_094401	DDB1	7.7011	4.0327	7.7011	4.0327	-0.78987	6.8956	1406.4	0.097819	0.072915	0.92709	0.14583	0.17543	FALSE
sgRNF214_5	RNF214	13.862	24.196	13.862	24.196	0.76158	54.409	11273	0.097332	0.16434	0.83566	0.32868	0.35253	TRUE
sgMSL2_8	MSL2	88.563	365.63	88.563	365.63	2.0334	42825	8116600	0.097253	0.099799	0.9002	0.1996	0.22576	TRUE
human_exon_crispr_v1_002001	UBE4B	60.839	202.98	60.839	202.98	1.7218	10964	2141700	0.097126	0.10699	0.89301	0.21397	0.23962	TRUE
sgZBTB22_9	ZBTB22	57.759	186.85	57.759	186.85	1.6767	9009.3	1781100	0.096727	0.10785	0.89215	0.21571	0.24141	TRUE
sgTRAIP_8	TRAIP	16.172	2.6885	16.172	2.6885	-2.219	106.52	19472	0.09663	0.013994	0.98601	0.027989	0.11006	FALSE
sgWSB1_9	WSB1	16.172	2.6885	16.172	2.6885	-2.219	106.52	19472	0.09663	0.013994	0.98601	0.027989	0.11006	FALSE
human_exon_crispr_v1_151194	FBXO15	86.253	348.16	86.253	348.16	2.0006	38150	7389900	0.096344	0.099544	0.90046	0.19909	0.22528	TRUE
human_exon_crispr_v1_136826	ANKFY1	12.322	4.0327	12.322	4.0327	-1.4044	36.829	7425.5	0.096194	0.033286	0.96671	0.066572	0.1144	FALSE
sgKCNG1_7	KCNG1	20.793	0	20.793	0	-4.4458	380.02	47480	0.095425	0.0091124	0.99089	0.018225	0.11006	FALSE
sgPCGF5_3	PCGF5	20.793	0	20.793	0	-4.4458	380.02	47480	0.095425	0.0091124	0.99089	0.018225	0.11006	FALSE
human_exon_crispr_v1_069791	TRIM35	20.793	0	20.793	0	-4.4458	380.02	47480	0.095425	0.0091124	0.99089	0.018225	0.11006	FALSE
sgRBCK1_3	RBCK1	28.494	64.523	28.494	64.523	1.1516	675.29	145190	0.094554	0.12735	0.87265	0.2547	0.27951	TRUE
human_exon_crispr_v1_131909	RSPRY1	13.092	4.0327	13.092	4.0327	-1.4855	44.305	9205.4	0.094421	0.03005	0.96995	0.060099	0.11142	FALSE
sgKCTD10_4	KCTD10	16.943	2.6885	16.943	2.6885	-2.2823	119.85	22965	0.094061	0.012929	0.98707	0.025859	0.11006	FALSE
human_exon_crispr_v1_157019	KEAP1	16.943	2.6885	16.943	2.6885	-2.2823	119.85	22965	0.094061	0.012929	0.98707	0.025859	0.11006	FALSE
sgSMURF2_10	SMURF2	56.988	178.78	56.988	178.78	1.6324	7990.3	1698300	0.09346	0.10566	0.89434	0.21131	0.2371	TRUE
human_exon_crispr_v1_011835	DCST1	6.931	4.0327	6.931	4.0327	-0.65617	4.2734	969.37	0.09309	0.08672	0.91328	0.17344	0.2008	FALSE
human_exon_crispr_v1_012227	MEX3A	146.32	791.76	146.32	791.76	2.4279	241380	48205000	0.092962	0.089378	0.91062	0.17876	0.20576	TRUE
sgKCTD1_4	KCTD1	21.563	0	21.563	0	-4.4959	409.57	54018	0.092778	0.0085617	0.99144	0.017123	0.11006	FALSE
sgRNF180_10	RNF180	21.563	0	21.563	0	-4.4959	409.57	54018	0.092778	0.0085617	0.99144	0.017123	0.11006	FALSE
sgZNRF3_1	ZNRF3	21.563	0	21.563	0	-4.4959	409.57	54018	0.092778	0.0085617	0.99144	0.017123	0.11006	FALSE
human_exon_crispr_v1_036606	TRIM42	13.862	4.0327	13.862	4.0327	-1.5622	52.52	11273	0.092577	0.027281	0.97272	0.054563	0.11006	FALSE
sgKCNS3_7	KCNS3	40.816	107.54	40.816	107.54	1.3761	2351.2	519620	0.092562	0.11377	0.88623	0.22753	0.25274	TRUE
sgFBXO18_10	FBXO18	80.862	305.14	80.862	305.14	1.9029	27728	5877400	0.092512	0.097716	0.90228	0.19543	0.22182	TRUE
sgFBXO36_1	FBXO36	36.195	90.064	36.195	90.064	1.2918	1523.5	339280	0.092482	0.11742	0.88258	0.23483	0.2599	TRUE
human_exon_crispr_v1_176495	ZBTB46	323.45	2945.2	323.45	2945.2	3.1828	4303400	804360000	0.092442	0.082007	0.91799	0.16401	0.19215	TRUE
sgKCNV1_1	KCNV1	16.943	30.917	16.943	30.917	0.83096	99.806	22965	0.092219	0.14921	0.85079	0.29843	0.32233	TRUE
sgTRIM49_5	TRIM49	16.943	30.917	16.943	30.917	0.83096	99.806	22965	0.092219	0.14921	0.85079	0.29843	0.32233	TRUE
sgTRIM54_6	TRIM54	16.943	30.917	16.943	30.917	0.83096	99.806	22965	0.092219	0.14921	0.85079	0.29843	0.32233	TRUE
human_exon_crispr_v1_061696	ZNRF2	80.092	299.76	80.092	299.76	1.891	26572	5681200	0.092163	0.09762	0.90238	0.19524	0.22165	TRUE
sgDDB1_5	DDB1	17.713	2.6885	17.713	2.6885	-2.3429	134.02	26886	0.091628	0.011986	0.98801	0.023972	0.11006	FALSE
sgGTF2H2C_3	GTF2H2C	17.713	2.6885	17.713	2.6885	-2.3429	134.02	26886	0.091628	0.011986	0.98801	0.023972	0.11006	FALSE
human_exon_crispr_v1_043535	SH3RF1	17.713	2.6885	17.713	2.6885	-2.3429	134.02	26886	0.091628	0.011986	0.98801	0.023972	0.11006	FALSE
sgPCGF2_7	PCGF2	138.62	713.79	138.62	713.79	2.356	190320	39790000	0.091182	0.088631	0.91137	0.17726	0.20436	TRUE
human_exon_crispr_v1_114947	HECTD1	12.322	20.164	12.322	20.164	0.66779	31.202	7425.5	0.091002	0.1672	0.8328	0.3344	0.35815	TRUE
sgFBXO38_9	FBXO38	43.896	118.29	43.896	118.29	1.4098	2930.2	672670	0.090709	0.11025	0.88975	0.22051	0.2463	TRUE
sgZBTB1_1	ZBTB1	43.896	118.29	43.896	118.29	1.4098	2930.2	672670	0.090709	0.11025	0.88975	0.22051	0.2463	TRUE
sgKCTD1_8	KCTD1	164.8	942.31	164.8	942.31	2.5082	353100	73518000	0.090679	0.086265	0.91374	0.17253	0.20037	TRUE
human_exon_crispr_v1_100722	VPS11	22.333	0	22.333	0	-4.5443	440.25	61179	0.090293	0.0080613	0.99194	0.016123	0.11006	FALSE
sgFBXL14_9	FBXL14	32.345	75.277	32.345	75.277	1.1938	961.35	227640	0.089983	0.1193	0.8807	0.2386	0.26357	TRUE
human_exon_crispr_v1_152815	MEX3D	92.414	368.32	92.414	368.32	1.9832	42267	9439700	0.089802	0.093312	0.90669	0.18662	0.21312	TRUE
human_exon_crispr_v1_022960	RNF149	15.402	26.885	15.402	26.885	0.76558	67.173	16378	0.089722	0.15266	0.84734	0.30532	0.32924	TRUE
human_exon_crispr_v1_105891	RNF41	15.402	26.885	15.402	26.885	0.76558	67.173	16378	0.089722	0.15266	0.84734	0.30532	0.32924	TRUE
sgFBXO8_7	FBXO8	38.506	96.785	38.506	96.785	1.3076	1785	422570	0.089653	0.11332	0.88668	0.22664	0.2518	TRUE
human_exon_crispr_v1_022963	RNF149	20.793	40.327	20.793	40.327	0.92322	195.89	47480	0.089647	0.13704	0.86296	0.27407	0.29907	TRUE
sgFBXL7_8	FBXL7	43.126	114.26	43.126	114.26	1.3852	2674	631730	0.089497	0.10983	0.89017	0.21967	0.24552	TRUE
human_exon_crispr_v1_034815	CBLB	18.483	2.6885	18.483	2.6885	-2.4011	149.05	31266	0.089322	0.011146	0.98885	0.022293	0.11006	FALSE
human_exon_crispr_v1_179719	PPIL2	15.402	4.0327	15.402	4.0327	-1.7045	71.21	16378	0.08884	0.022818	0.97718	0.045636	0.11006	FALSE
human_exon_crispr_v1_123110	PML	36.965	90.064	36.965	90.064	1.2622	1477.1	365590	0.087818	0.11321	0.88679	0.22642	0.25166	TRUE
human_exon_crispr_v1_002314	FBXO44	19.253	2.6885	19.253	2.6885	-2.457	164.93	36138	0.087136	0.010395	0.9896	0.020791	0.11006	FALSE
human_exon_crispr_v1_038456	RNF168	19.253	2.6885	19.253	2.6885	-2.457	164.93	36138	0.087136	0.010395	0.9896	0.020791	0.11006	FALSE
sgKCNS1_5	KCNS1	16.172	4.0327	16.172	4.0327	-1.7707	81.702	19472	0.086996	0.021002	0.979	0.042003	0.11006	FALSE
sgRBX1_2	RBX1	16.172	4.0327	16.172	4.0327	-1.7707	81.702	19472	0.086996	0.021002	0.979	0.042003	0.11006	FALSE
sgNHLRC1_2	NHLRC1	83.942	307.83	83.942	307.83	1.8623	27529	6711200	0.086423	0.092332	0.90767	0.18466	0.21149	TRUE
sgNEDD4_5	NEDD4	59.299	180.13	59.299	180.13	1.5868	7834.3	1955500	0.086407	0.099322	0.90068	0.19864	0.22487	TRUE
sgZBTB45_3	ZBTB45	16.172	28.229	16.172	28.229	0.76731	74.059	19472	0.086401	0.14751	0.85249	0.29502	0.31963	TRUE
sgFBXO32_7	FBXO32	30.805	68.556	30.805	68.556	1.1289	740.23	191460	0.086278	0.11824	0.88176	0.23649	0.26157	TRUE
sgASB3_3	ASB3	23.874	0	23.874	0	-4.6365	504.99	77508	0.085752	0.0071885	0.99281	0.014377	0.11006	FALSE
sgBTBD10_1	BTBD10	23.874	0	23.874	0	-4.6365	504.99	77508	0.085752	0.0071885	0.99281	0.014377	0.11006	FALSE
human_exon_crispr_v1_014377	RNF2	23.874	0	23.874	0	-4.6365	504.99	77508	0.085752	0.0071885	0.99281	0.014377	0.11006	FALSE
sgMARCH5_8	sgMARCH5	18.483	33.606	18.483	33.606	0.82882	116.85	31266	0.085527	0.13977	0.86023	0.27954	0.30449	TRUE
sgKCTD6_9	KCTD6	38.506	94.097	38.506	94.097	1.2673	1619.5	422570	0.085517	0.11018	0.88982	0.22036	0.24624	TRUE
sgTRIM13_6	TRIM13	16.943	4.0327	16.943	4.0327	-1.834	92.97	22965	0.08519	0.019402	0.9806	0.038805	0.11006	FALSE
human_exon_crispr_v1_018256	RNF144A	52.368	147.87	52.368	147.87	1.48	4853.1	1258100	0.085141	0.10132	0.89868	0.20263	0.22879	TRUE
sgLONRF1_1	LONRF1	20.023	2.6885	20.023	2.6885	-2.5109	181.68	41531	0.08506	0.0097208	0.99028	0.019442	0.11006	FALSE
sgZBTB5_8	ZBTB5	29.264	63.179	29.264	63.179	1.0845	595.79	159600	0.084893	0.11909	0.88091	0.23819	0.26317	TRUE
sgZBTB3_7	ZBTB3	183.29	1059.3	183.29	1059.3	2.5244	448900	107200000	0.084605	0.080412	0.91959	0.16082	0.18905	TRUE
sgKCTD3_10	KCTD3	43.896	112.92	43.896	112.92	1.3433	2509.6	672670	0.084153	0.10526	0.89474	0.21051	0.2363	TRUE
sgARMC5_3	ARMC5	6.1609	4.0327	6.1609	4.0327	-0.50881	2.2889	639.84	0.084135	0.10515	0.89485	0.21029	0.23611	FALSE
sgFBXO34_1	FBXO34	28.494	60.491	28.494	60.491	1.0599	529.51	145190	0.083971	0.11941	0.88059	0.23882	0.26373	TRUE
sgRNF207_5	RNF207	52.368	146.52	52.368	146.52	1.4669	4712.7	1258100	0.083943	0.1004	0.8996	0.2008	0.22696	TRUE
sgBIRC3_10	BIRC3	24.644	0	24.644	0	-4.6805	539.05	86748	0.083671	0.0068064	0.99319	0.013613	0.11006	FALSE
sgFBXW7_3	FBXW7	24.644	0	24.644	0	-4.6805	539.05	86748	0.083671	0.0068064	0.99319	0.013613	0.11006	FALSE
human_exon_crispr_v1_141370	SOCS7	24.644	0	24.644	0	-4.6805	539.05	86748	0.083671	0.0068064	0.99319	0.013613	0.11006	FALSE
sgASB4_1	ASB4	86.253	313.21	86.253	313.21	1.8484	28253	7389900	0.083487	0.08958	0.91042	0.17916	0.20613	TRUE
sgFBXO18_3	FBXO18	20.793	38.983	20.793	38.983	0.87551	169.42	47480	0.083478	0.13248	0.86752	0.26496	0.28986	TRUE
sgFBXO38_1	FBXO38	38.506	92.752	38.506	92.752	1.2468	1540	422570	0.083449	0.10861	0.89139	0.21722	0.24294	TRUE
sgTRAIP_3	TRAIP	16.943	29.573	16.943	29.573	0.76889	81.281	22965	0.083349	0.14274	0.85726	0.28548	0.31028	TRUE
sgRAPSN_6	RAPSN	23.874	47.048	23.874	47.048	0.94987	276.07	77508	0.083242	0.12606	0.87394	0.25212	0.27698	TRUE
sgSPSB4_9	SPSB4	23.874	47.048	23.874	47.048	0.94987	276.07	77508	0.083242	0.12606	0.87394	0.25212	0.27698	TRUE
sgKCTD17_6	KCTD17	157.1	811.92	157.1	811.92	2.3622	246820	62036000	0.083137	0.080884	0.91912	0.16177	0.18999	TRUE
sgFBXW2_10	FBXW2	20.793	2.6885	20.793	2.6885	-2.5628	199.3	47480	0.083087	0.0091124	0.99089	0.018225	0.11006	FALSE
sgOSTM1_10	OSTM1	20.793	2.6885	20.793	2.6885	-2.5628	199.3	47480	0.083087	0.0091124	0.99089	0.018225	0.11006	FALSE
human_exon_crispr_v1_087494	BTRC	20.793	2.6885	20.793	2.6885	-2.5628	199.3	47480	0.083087	0.0091124	0.99089	0.018225	0.11006	FALSE
sgZBTB4_4	ZBTB4	78.552	268.85	78.552	268.85	1.7622	19715	5303000	0.082636	0.090605	0.90939	0.18121	0.20803	TRUE
sgMKRN1_1	MKRN1	80.092	276.91	80.092	276.91	1.777	21117	5681200	0.082575	0.090199	0.9098	0.1804	0.20724	TRUE
human_exon_crispr_v1_142309	KLHL11	19.253	34.95	19.253	34.95	0.82787	125.88	36138	0.082574	0.13555	0.86445	0.27109	0.29613	TRUE
sgZBTB20_6	ZBTB20	25.414	51.081	25.414	51.081	0.97947	339.18	96754	0.082517	0.12288	0.87712	0.24576	0.27079	TRUE
sgASB7_9	ASB7	274.93	2025.8	274.93	2025.8	2.8768	1859200	451870000	0.082365	0.075187	0.92481	0.15037	0.17944	TRUE
sgRNF123_1	RNF123	77.011	259.44	77.011	259.44	1.7392	18082	4943100	0.082051	0.090525	0.90948	0.18105	0.20794	TRUE
sgZBTB1_2	ZBTB1	14.632	24.196	14.632	24.196	0.68869	46.444	13655	0.081846	0.14994	0.85006	0.29988	0.32378	TRUE
sgCCIN_3	CCIN	46.207	119.64	46.207	119.64	1.3536	2842.5	806940	0.081744	0.10199	0.89801	0.20398	0.23016	TRUE
sgHERC2_3	HERC2	18.483	4.0327	18.483	4.0327	-1.9528	117.86	31266	0.08172	0.016725	0.98327	0.033451	0.11006	FALSE
sgZBTB17_9	ZBTB17	25.414	0	25.414	0	-4.7232	574.24	96754	0.081702	0.0064552	0.99354	0.01291	0.11006	FALSE
sgKCNS3_2	KCNS3	32.345	71.245	32.345	71.245	1.1154	785.21	227640	0.081531	0.11293	0.88707	0.22585	0.25109	TRUE
sgBRAP_5	BRAP	29.264	61.835	29.264	61.835	1.0539	548.46	159600	0.081528	0.11657	0.88343	0.23313	0.25835	TRUE
sgRNF212_5	RNF212	29.264	61.835	29.264	61.835	1.0539	548.46	159600	0.081528	0.11657	0.88343	0.23313	0.25835	TRUE
sgSPSB1_1	SPSB1	29.264	61.835	29.264	61.835	1.0539	548.46	159600	0.081528	0.11657	0.88343	0.23313	0.25835	TRUE
sgKLHL20_3	KLHL20	7.7011	10.754	7.7011	10.754	0.43386	4.6913	1406.4	0.081402	0.19573	0.80427	0.39147	0.41423	TRUE
sgFBXW4_2	FBXW4	21.563	2.6885	21.563	2.6885	-2.6129	217.8	54018	0.08121	0.0085617	0.99144	0.017123	0.11006	FALSE
sgRLIM_5	RLIM	21.563	2.6885	21.563	2.6885	-2.6129	217.8	54018	0.08121	0.0085617	0.99144	0.017123	0.11006	FALSE
sgTRIM4_1	TRIM4	42.356	104.85	42.356	104.85	1.2877	2049.4	592600	0.081182	0.10402	0.89598	0.20803	0.23398	TRUE
human_exon_crispr_v1_112481	MYCBP2	42.356	104.85	42.356	104.85	1.2877	2049.4	592600	0.081182	0.10402	0.89598	0.20803	0.23398	TRUE
sgUBR1_3	UBR1	21.563	40.327	21.563	40.327	0.87312	180.26	54018	0.080733	0.12875	0.87125	0.2575	0.28235	TRUE
sgFBXL7_6	FBXL7	44.667	112.92	44.667	112.92	1.3188	2449.5	715490	0.080686	0.10212	0.89788	0.20424	0.23031	TRUE
human_exon_crispr_v1_010196	TRIM33	12.322	5.3769	12.322	5.3769	-1.0629	25.099	7425.5	0.080594	0.044418	0.95558	0.088836	0.12791	FALSE
sgFBXO24_2	FBXO24	28.494	59.146	28.494	59.146	1.028	485.02	145190	0.080443	0.11676	0.88324	0.23353	0.25863	TRUE
sgTRAIP_6	TRAIP	13.092	5.3769	13.092	5.3769	-1.1439	31.153	9205.4	0.080411	0.040095	0.9599	0.080191	0.12282	FALSE
sgTRIM37_2	TRIM37	13.092	5.3769	13.092	5.3769	-1.1439	31.153	9205.4	0.080411	0.040095	0.9599	0.080191	0.12282	FALSE
sgZBTB22_5	ZBTB22	11.552	5.3769	11.552	5.3769	-0.97695	19.727	5907.4	0.080338	0.049521	0.95048	0.099042	0.13514	FALSE
human_exon_crispr_v1_057103	BACH2	229.49	1466.6	229.49	1466.6	2.6706	908640	238030000	0.080181	0.074886	0.92511	0.14977	0.17901	TRUE
human_exon_crispr_v1_057104	BACH2	229.49	1462.5	229.49	1462.5	2.6667	902360	238030000	0.07992	0.074681	0.92532	0.14936	0.1786	TRUE
human_exon_crispr_v1_061700	ZNRF2	13.862	5.3769	13.862	5.3769	-1.2207	37.899	11273	0.079917	0.036399	0.9636	0.072797	0.11828	FALSE
sgUBR4_5	UBR4	26.184	0	26.184	0	-4.7647	610.56	107560	0.079837	0.0061316	0.99387	0.012263	0.11006	FALSE
human_exon_crispr_v1_075562	TOPORS	26.184	0	26.184	0	-4.7647	610.56	107560	0.079837	0.0061316	0.99387	0.012263	0.11006	FALSE
sgKLHL3_5	KLHL3	191.76	1086.1	191.76	1086.1	2.4957	466600	125840000	0.079729	0.076147	0.92385	0.15229	0.18119	TRUE
sgUBR2_3	UBR2	6.931	9.4097	6.931	9.4097	0.39234	3.0892	969.37	0.07961	0.20373	0.79627	0.40745	0.43045	TRUE
sgRNF40_4	RNF40	22.333	2.6885	22.333	2.6885	-2.6613	237.17	61179	0.079423	0.0080613	0.99194	0.016123	0.11006	FALSE
sgRNF11_4	RNF11	30.034	63.179	30.034	63.179	1.0482	567.76	175010	0.079229	0.11387	0.88613	0.22773	0.25291	TRUE
sgLNX2_7	LNX2	37.736	87.375	37.736	87.375	1.19	1284.6	393340	0.079149	0.10598	0.89402	0.21196	0.23767	TRUE
sgLGALS3BP_9	LGALS3BP	10.782	16.131	10.782	16.131	0.54006	14.449	4626.4	0.078645	0.16753	0.83247	0.33506	0.3587	TRUE
sgPATZ1_3	PATZ1	20.023	4.0327	20.023	4.0327	-2.0626	145.95	41531	0.078463	0.014585	0.98541	0.029171	0.11006	FALSE
sgZBTB16_6	ZBTB16	15.402	5.3769	15.402	5.3769	-1.363	53.506	16378	0.078336	0.030439	0.96956	0.060879	0.11173	FALSE
sgUBR4_3	UBR4	26.954	0	26.954	0	-4.805	648.01	119210	0.078066	0.0058327	0.99417	0.011665	0.11006	FALSE
sgUBR2_5	UBR2	18.483	32.262	18.483	32.262	0.77166	96.732	31266	0.077925	0.13419	0.86581	0.26838	0.29347	TRUE
sgRNF113A_7	RNF113A	10.011	5.3769	10.011	5.3769	-0.78807	10.988	3558.4	0.077692	0.062964	0.93704	0.12593	0.15749	FALSE
human_exon_crispr_v1_022215	RNF103	10.011	5.3769	10.011	5.3769	-0.78807	10.988	3558.4	0.077692	0.062964	0.93704	0.12593	0.15749	FALSE
sgRAPSN_3	RAPSN	16.172	5.3769	16.172	5.3769	-1.4292	62.385	19472	0.077363	0.028015	0.97199	0.05603	0.11038	FALSE
human_exon_crispr_v1_001636	KLHL21	16.172	5.3769	16.172	5.3769	-1.4292	62.385	19472	0.077363	0.028015	0.97199	0.05603	0.11038	FALSE
human_exon_crispr_v1_021439	FBXO41	16.172	5.3769	16.172	5.3769	-1.4292	62.385	19472	0.077363	0.028015	0.97199	0.05603	0.11038	FALSE
sgDTX3_4	DTX3	11.552	17.475	11.552	17.475	0.5577	17.727	5907.4	0.077067	0.16159	0.83841	0.32319	0.34713	TRUE
sgRNF182_1	RNF182	11.552	17.475	11.552	17.475	0.5577	17.727	5907.4	0.077067	0.16159	0.83841	0.32319	0.34713	TRUE
sgLONRF3_5	LONRF3	16.172	26.885	16.172	26.885	0.69938	58.285	19472	0.076768	0.14049	0.85951	0.28099	0.30591	TRUE
sgFBXO3_2	FBXO3	16.943	5.3769	16.943	5.3769	-1.4924	71.991	22965	0.07632	0.02588	0.97412	0.05176	0.11006	FALSE
sgFBXO17_10	FBXO17	79.322	258.09	79.322	258.09	1.6896	17291	5489700	0.0763	0.085517	0.91448	0.17103	0.19903	TRUE
sgKLHL9_7	KLHL9	23.874	2.6885	23.874	2.6885	-2.7535	278.58	77508	0.076095	0.0071885	0.99281	0.014377	0.11006	FALSE
sgMUL1_8	MUL1	26.184	51.081	26.184	51.081	0.93801	318.38	107560	0.075913	0.11672	0.88328	0.23343	0.25858	TRUE
sgKLHL36_1	KLHL36	35.425	77.966	35.425	77.966	1.1163	939.02	314360	0.075874	0.10554	0.89446	0.21109	0.2369	TRUE
sgKCNA5_10	KCNA5	23.103	43.016	23.103	43.016	0.86878	202.93	68997	0.075806	0.12197	0.87803	0.24393	0.26912	TRUE
sgFBXO31_5	FBXO31	19.253	33.606	19.253	33.606	0.77289	104.96	36138	0.075503	0.13034	0.86966	0.26068	0.2856	TRUE
sgFBXO3_1	FBXO3	17.713	5.3769	17.713	5.3769	-1.5531	82.333	26886	0.075232	0.02399	0.97601	0.04798	0.11006	FALSE
sgPCGF6_2	PCGF6	17.713	5.3769	17.713	5.3769	-1.5531	82.333	26886	0.075232	0.02399	0.97601	0.04798	0.11006	FALSE
sgRNF121_5	RNF121	17.713	5.3769	17.713	5.3769	-1.5531	82.333	26886	0.075232	0.02399	0.97601	0.04798	0.11006	FALSE
sgRNF24_9	RNF24	210.24	1203.1	210.24	1203.1	2.511	575860	174430000	0.075175	0.071715	0.92829	0.14343	0.17326	TRUE
sgHACE1_4	HACE1	157.87	752.77	157.87	752.77	2.2463	201400	63122000	0.074878	0.074363	0.92564	0.14873	0.17796	TRUE
sgSPSB1_2	SPSB1	54.678	145.18	54.678	145.18	1.3925	4329.2	1466300	0.074736	0.092267	0.90773	0.18453	0.21138	TRUE
sgTNFAIP3_4	TNFAIP3	24.644	2.6885	24.644	2.6885	-2.7975	300.63	86748	0.074543	0.0068064	0.99319	0.013613	0.11006	FALSE
sgZBTB38_4	ZBTB38	16.943	28.229	16.943	28.229	0.70402	64.709	22965	0.074478	0.13626	0.86374	0.27252	0.29763	TRUE
sgUBR1_6	UBR1	43.896	104.85	43.896	104.85	1.2374	1942.8	672670	0.074319	0.097755	0.90225	0.19551	0.22185	TRUE
sgTRIM43_8	TRIM43	18.483	5.3769	18.483	5.3769	-1.6113	93.419	31266	0.074118	0.022308	0.97769	0.044616	0.11006	FALSE
sgTRIM22_1	TRIM22	22.333	4.0327	22.333	4.0327	-2.213	194.16	61179	0.073989	0.012095	0.98791	0.024189	0.11006	FALSE
sgNACC2_1	NACC2	25.414	48.393	25.414	48.393	0.903	270.7	96754	0.073874	0.11642	0.88358	0.23285	0.2582	TRUE
human_exon_crispr_v1_022887	LONRF2	25.414	48.393	25.414	48.393	0.903	270.7	96754	0.073874	0.11642	0.88358	0.23285	0.2582	TRUE
sgRNF141_5	RNF141	13.092	20.164	13.092	20.164	0.58671	25.29	9205.4	0.073705	0.15091	0.84909	0.30182	0.32567	TRUE
sgRNF208_9	RNF208	23.874	44.36	23.874	44.36	0.8668	214.77	77508	0.073585	0.11887	0.88113	0.23774	0.26274	TRUE
human_exon_crispr_v1_046804	PJA2	209.47	1172.2	209.47	1172.2	2.4787	539660	172170000	0.073369	0.070329	0.92967	0.14066	0.17058	TRUE
sgRNF43_9	RNF43	29.264	0	29.264	0	-4.9195	767.17	159600	0.073252	0.0050608	0.99494	0.010122	0.11006	FALSE
sgVPS18_4	VPS18	29.264	0	29.264	0	-4.9195	767.17	159600	0.073252	0.0050608	0.99494	0.010122	0.11006	FALSE
human_exon_crispr_v1_094408	DDB1	29.264	0	29.264	0	-4.9195	767.17	159600	0.073252	0.0050608	0.99494	0.010122	0.11006	FALSE
sgCCNB1IP1_10	CCNB1IP1	69.31	204.32	69.31	204.32	1.5461	9748	3401300	0.073207	0.085767	0.91423	0.17153	0.19957	TRUE
human_exon_crispr_v1_040917	NFXL1	126.3	517.53	126.3	517.53	2.0262	85303	28597000	0.07316	0.075737	0.92426	0.15147	0.18038	TRUE
sgCBLC_10	CBLC	52.368	134.42	52.368	134.42	1.3434	3546.4	1258100	0.073157	0.092126	0.90787	0.18425	0.21111	TRUE
sgZBTB3_8	ZBTB3	38.506	86.031	38.506	86.031	1.1395	1173.6	422570	0.07311	0.10076	0.89924	0.20151	0.22773	TRUE
human_exon_crispr_v1_060778	FBXL18	25.414	2.6885	25.414	2.6885	-2.8402	323.57	96754	0.073059	0.0064552	0.99354	0.01291	0.11006	FALSE
sgRBBP6_10	RBBP6	19.253	5.3769	19.253	5.3769	-1.6672	105.26	36138	0.072993	0.020804	0.9792	0.041607	0.11006	FALSE
sgFBXW5_4	FBXW5	37.736	83.343	37.736	83.343	1.1226	1079.6	393340	0.072719	0.1011	0.8989	0.2022	0.22835	TRUE
sgKLHL36_3	KLHL36	48.517	119.64	48.517	119.64	1.2847	2653.2	959460	0.072607	0.093685	0.90632	0.18737	0.21388	TRUE
sgRHOBTB3_3	RHOBTB3	48.517	119.64	48.517	119.64	1.2847	2653.2	959460	0.072607	0.093685	0.90632	0.18737	0.21388	TRUE
sgKLHL10_2	KLHL10	23.103	4.0327	23.103	4.0327	-2.2598	211.89	68997	0.072603	0.01141	0.98859	0.022821	0.11006	FALSE
sgCHFR_2	CHFR	17.713	29.573	17.713	29.573	0.70826	71.469	26886	0.072334	0.13231	0.86769	0.26461	0.28954	TRUE
human_exon_crispr_v1_072021	UBR5	17.713	29.573	17.713	29.573	0.70826	71.469	26886	0.072334	0.13231	0.86769	0.26461	0.28954	TRUE
sgRAB40AL_6	RAB40AL	72.391	216.42	72.391	216.42	1.5668	11112	3968800	0.072299	0.084182	0.91582	0.16836	0.19614	TRUE
sgTRIM46_3	TRIM46	30.034	0	30.034	0	-4.9558	809.15	175010	0.071794	0.0048386	0.99516	0.0096773	0.11006	FALSE
human_exon_crispr_v1_094264	PRPF19	26.184	2.6885	26.184	2.6885	-2.8817	347.42	107560	0.071639	0.0061316	0.99387	0.012263	0.11006	FALSE
sgASB13_1	ASB13	47.747	115.6	47.747	115.6	1.2582	2411	906500	0.071271	0.093091	0.90691	0.18618	0.2128	TRUE
sgSOCS5_10	SOCS5	46.207	110.23	46.207	110.23	1.2364	2142.9	806940	0.071269	0.093984	0.90602	0.18797	0.21433	TRUE
sgRNF121_7	RNF121	23.874	4.0327	23.874	4.0327	-2.3052	230.44	77508	0.071267	0.010785	0.98922	0.02157	0.11006	FALSE
sgABTB2_6	ABTB2	33.115	68.556	33.115	68.556	1.0278	648.29	247460	0.071245	0.10434	0.89566	0.20867	0.23459	TRUE
human_exon_crispr_v1_022964	RNF149	20.793	36.294	20.793	36.294	0.77509	122.43	47480	0.07114	0.12336	0.87664	0.24672	0.27173	TRUE
sgRNF214_7	RNF214	79.322	246	79.322	246	1.6206	14944	5489700	0.071136	0.081516	0.91848	0.16303	0.1913	TRUE
sgRNF128_10	RNF128	144.78	627.76	144.78	627.76	2.1087	131000	46428000	0.070882	0.072236	0.92776	0.14447	0.17428	TRUE
sgRBX1_6	RBX1	20.793	5.3769	20.793	5.3769	-1.7729	131.21	47480	0.070749	0.018234	0.98177	0.036468	0.11006	FALSE
sgTRAF7_4	TRAF7	23.103	41.671	23.103	41.671	0.82403	176.05	68997	0.070688	0.11816	0.88184	0.23632	0.26144	TRUE
human_exon_crispr_v1_117126	IRF2BPL	180.98	893.92	180.98	893.92	2.298	290700	102480000	0.070426	0.069418	0.93058	0.13884	0.16928	TRUE
human_exon_crispr_v1_157016	KEAP1	34.655	72.589	34.655	72.589	1.0454	743.42	290770	0.070347	0.10209	0.89791	0.20419	0.2303	TRUE
human_exon_crispr_v1_038461	RNF168	18.483	30.917	18.483	30.917	0.71215	78.566	31266	0.070323	0.12861	0.87139	0.25721	0.28209	TRUE
sgSHPRH_6	SHPRH	32.345	65.868	32.345	65.868	1.0038	579.21	227640	0.070261	0.10442	0.89558	0.20884	0.23464	TRUE
sgPCGF5_2	PCGF5	36.965	79.31	36.965	79.31	1.0809	928.29	365590	0.070032	0.09972	0.90028	0.19944	0.22563	TRUE
sgRNF186_4	RNF186	8.4713	5.3769	8.4713	5.3769	-0.57069	4.8469	1970	0.069715	0.083192	0.91681	0.16638	0.19445	FALSE
sgSMURF1_3	SMURF1	21.563	5.3769	21.563	5.3769	-1.823	145.34	54018	0.069643	0.017131	0.98287	0.034263	0.11006	FALSE
sgTRIM49_10	TRIM49	21.563	5.3769	21.563	5.3769	-1.823	145.34	54018	0.069643	0.017131	0.98287	0.034263	0.11006	FALSE
sgKCTD5_7	KCTD5	31.575	0	31.575	0	-5.0257	896.53	208990	0.069069	0.0044377	0.99556	0.0088754	0.11006	FALSE
sgZFAND5_6	ZFAND5	31.575	0	31.575	0	-5.0257	896.53	208990	0.069069	0.0044377	0.99556	0.0088754	0.11006	FALSE
human_exon_crispr_v1_062924	RABGEF1	27.724	2.6885	27.724	2.6885	-2.9612	397.84	131740	0.068975	0.005556	0.99444	0.011112	0.11006	FALSE
sgRNF151_6	RNF151	25.414	4.0327	25.414	4.0327	-2.3919	270.07	96754	0.068738	0.0096844	0.99032	0.019369	0.11006	FALSE
sgKCTD3_9	KCTD3	15.402	24.196	15.402	24.196	0.61931	39.151	16378	0.068715	0.13741	0.86259	0.27483	0.29983	TRUE
sgMARCH5_2	sgMARCH5	22.333	5.3769	22.333	5.3769	-1.8715	160.24	61179	0.068554	0.01613	0.98387	0.032259	0.11006	FALSE
sgKLHL28_1	KLHL28	33.115	67.212	33.115	67.212	0.99962	599.06	247460	0.068543	0.10229	0.89771	0.20459	0.2305	TRUE
sgASB13_9	ASB13	19.253	32.262	19.253	32.262	0.71574	85.998	36138	0.068432	0.12513	0.87487	0.25027	0.27511	TRUE
sgRHOBTB3_2	RHOBTB3	19.253	32.262	19.253	32.262	0.71574	85.998	36138	0.068432	0.12513	0.87487	0.25027	0.27511	TRUE
human_exon_crispr_v1_032324	ARIH2	54.678	137.11	54.678	137.11	1.3107	3570.6	1466300	0.068075	0.087151	0.91285	0.1743	0.20157	TRUE
sgSMURF1_1	SMURF1	29.264	56.458	29.264	56.458	0.92489	379.5	159600	0.068069	0.10645	0.89355	0.2129	0.23858	TRUE
human_exon_crispr_v1_039098	WHSC1	5.3908	4.0327	5.3908	4.0327	-0.34466	0.92684	399.94	0.06791	0.13061	0.86939	0.26121	0.28606	FALSE
sgKCNV1_4	KCNV1	15.402	6.7212	15.402	6.7212	-1.087	39.224	16378	0.067832	0.038067	0.96193	0.076134	0.12039	FALSE
human_exon_crispr_v1_060830	RNF216	15.402	6.7212	15.402	6.7212	-1.087	39.224	16378	0.067832	0.038067	0.96193	0.076134	0.12039	FALSE
human_exon_crispr_v1_167701	NOSIP	15.402	6.7212	15.402	6.7212	-1.087	39.224	16378	0.067832	0.038067	0.96193	0.076134	0.12039	FALSE
sgKCTD17_9	KCTD17	16.172	6.7212	16.172	6.7212	-1.1532	46.708	19472	0.06773	0.035033	0.96497	0.070066	0.11604	FALSE
human_exon_crispr_v1_034780	ZBTB11	39.276	84.687	39.276	84.687	1.0892	1068.1	453330	0.067446	0.095832	0.90417	0.19166	0.21811	TRUE
human_exon_crispr_v1_131779	AMFR	22.333	38.983	22.333	38.983	0.77699	141.24	61179	0.067314	0.11718	0.88282	0.23437	0.25944	TRUE
sgUBOX5_7	UBOX5	76.241	223.14	76.241	223.14	1.537	11531	4770000	0.067262	0.079267	0.92073	0.15853	0.1867	TRUE
sgZBTB22_4	ZBTB22	13.862	6.7212	13.862	6.7212	-0.94474	26.296	11273	0.067256	0.045525	0.95448	0.09105	0.12957	FALSE
sgARMC5_4	ARMC5	47.747	111.57	47.747	111.57	1.2075	2125.6	906500	0.067035	0.089849	0.91015	0.1797	0.20671	TRUE
sgCCIN_6	CCIN	24.644	44.36	24.644	44.36	0.82281	198.48	86748	0.066941	0.11255	0.88745	0.2251	0.2503	TRUE
sgECT2L_2	ECT2L	33.885	68.556	33.885	68.556	0.99557	619.24	268490	0.066912	0.10026	0.89974	0.20052	0.2267	TRUE
sgKLHL31_2	KLHL31	38.506	81.998	38.506	81.998	1.071	978.68	422570	0.066906	0.096042	0.90396	0.19208	0.21854	TRUE
human_exon_crispr_v1_015028	KLHL12	207.93	1072.7	207.93	1072.7	2.3615	430360	167720000	0.066774	0.065213	0.93479	0.13043	0.16157	TRUE
sgZNF131_1	ZNF131	33.115	0	33.115	0	-5.0923	988.45	247460	0.066569	0.0040865	0.99591	0.0081729	0.11006	FALSE
sgKCNA6_2	KCNA6	5.3908	6.7212	5.3908	6.7212	0.27283	0.88756	399.94	0.066525	0.219	0.781	0.43801	0.45955	TRUE
human_exon_crispr_v1_021438	FBXO41	29.264	2.6885	29.264	2.6885	-3.0365	451.91	159600	0.066523	0.0050608	0.99494	0.010122	0.11006	FALSE
sgKCNS1_3	KCNS1	23.874	5.3769	23.874	5.3769	-1.9637	192.4	77508	0.066438	0.014382	0.98562	0.028765	0.11006	FALSE
sgRBX1_5	RBX1	23.874	5.3769	23.874	5.3769	-1.9637	192.4	77508	0.066438	0.014382	0.98562	0.028765	0.11006	FALSE
human_exon_crispr_v1_032325	ARIH2	26.954	4.0327	26.954	4.0327	-2.4736	313.08	119210	0.066386	0.0087503	0.99125	0.017501	0.11006	FALSE
human_exon_crispr_v1_072023	UBR5	26.954	4.0327	26.954	4.0327	-2.4736	313.08	119210	0.066386	0.0087503	0.99125	0.017501	0.11006	FALSE
sgFBXO31_1	FBXO31	40.046	86.031	40.046	86.031	1.0843	1094.9	485660	0.065986	0.094122	0.90588	0.18824	0.21459	TRUE
sgARIH1_6	ARIH1	19.253	6.7212	19.253	6.7212	-1.3912	83.625	36138	0.065922	0.026012	0.97399	0.052024	0.11006	FALSE
sgBCL6_7	BCL6	19.253	6.7212	19.253	6.7212	-1.3912	83.625	36138	0.065922	0.026012	0.97399	0.052024	0.11006	FALSE
sgKBTBD7_9	KBTBD7	19.253	6.7212	19.253	6.7212	-1.3912	83.625	36138	0.065922	0.026012	0.97399	0.052024	0.11006	FALSE
sgZBTB48_5	ZBTB48	19.253	6.7212	19.253	6.7212	-1.3912	83.625	36138	0.065922	0.026012	0.97399	0.052024	0.11006	FALSE
sgHUWE1_10	HUWE1	16.943	26.885	16.943	26.885	0.63609	50.071	22965	0.065608	0.12978	0.87022	0.25955	0.28449	TRUE
sgBMI1_9	BMI1	23.103	40.327	23.103	40.327	0.77785	151.15	68997	0.065571	0.11435	0.88565	0.22871	0.25383	TRUE
sgKCNG3_4	KCNG3	39.276	83.343	39.276	83.343	1.0663	1004.4	453330	0.065449	0.094313	0.90569	0.18863	0.21498	TRUE
sgRBCK1_4	RBCK1	24.644	5.3769	24.644	5.3769	-2.0077	209.67	86748	0.065415	0.013618	0.98638	0.027235	0.11006	FALSE
sgTRIM68_1	TRIM68	24.644	5.3769	24.644	5.3769	-2.0077	209.67	86748	0.065415	0.013618	0.98638	0.027235	0.11006	FALSE
sgRAPSN_8	RAPSN	12.322	6.7212	12.322	6.7212	-0.7869	16.031	7425.5	0.064994	0.055564	0.94444	0.11113	0.14582	FALSE
sgKLHL23_1	KLHL23	30.805	59.146	30.805	59.146	0.91925	412.08	191460	0.064773	0.10204	0.89796	0.20409	0.23023	TRUE
sgBARD1_9	BARD1	29.264	55.114	29.264	55.114	0.89073	342.28	159600	0.064704	0.10392	0.89608	0.20783	0.23385	TRUE
sgWSB1_8	WSB1	20.793	6.7212	20.793	6.7212	-1.497	106.38	47480	0.06458	0.022798	0.9772	0.045596	0.11006	FALSE
sgKCNA5_8	KCNA5	25.414	5.3769	25.414	5.3769	-2.0504	227.74	96754	0.064416	0.012915	0.98709	0.025829	0.11006	FALSE
human_exon_crispr_v1_141371	SOCS7	25.414	5.3769	25.414	5.3769	-2.0504	227.74	96754	0.064416	0.012915	0.98709	0.025829	0.11006	FALSE
sgLRRC29_1	LRRC29	27.724	51.081	27.724	51.081	0.8585	279.01	131740	0.06435	0.10575	0.89425	0.21151	0.23722	TRUE
sgCCNF_7	CCNF	30.805	2.6885	30.805	2.6885	-3.1081	509.67	191460	0.064257	0.0046314	0.99537	0.0092628	0.11006	FALSE
sgMSL2_2	MSL2	30.805	2.6885	30.805	2.6885	-3.1081	509.67	191460	0.064257	0.0046314	0.99537	0.0092628	0.11006	FALSE
sgZBTB17_8	ZBTB17	28.494	4.0327	28.494	4.0327	-2.551	359.52	145190	0.064196	0.00795	0.99205	0.0159	0.11006	FALSE
sgMYNN_1	MYNN	23.874	41.671	23.874	41.671	0.77866	161.39	77508	0.063928	0.11168	0.88832	0.22335	0.24852	TRUE
sgTRIM68_4	TRIM68	23.874	41.671	23.874	41.671	0.77866	161.39	77508	0.063928	0.11168	0.88832	0.22335	0.24852	TRUE
sgRNF40_3	RNF40	21.563	6.7212	21.563	6.7212	-1.5471	118.85	54018	0.063859	0.021419	0.97858	0.042838	0.11006	FALSE
sgTRIM9_1	TRIM9	21.563	6.7212	21.563	6.7212	-1.5471	118.85	54018	0.063859	0.021419	0.97858	0.042838	0.11006	FALSE
human_exon_crispr_v1_123127	PML	21.563	6.7212	21.563	6.7212	-1.5471	118.85	54018	0.063859	0.021419	0.97858	0.042838	0.11006	FALSE
sgRNF19A_5	RNF19A	163.26	701.69	163.26	701.69	2.0969	162620	71109000	0.063851	0.065348	0.93465	0.1307	0.16172	TRUE
sgRNF6_10	RNF6	56.988	139.8	56.988	139.8	1.2798	3595.5	1698300	0.063546	0.082666	0.91733	0.16533	0.1933	TRUE
sgBIRC7_9	BIRC7	26.184	5.3769	26.184	5.3769	-2.0918	246.61	107560	0.063442	0.012267	0.98773	0.024534	0.11006	FALSE
sgKCNS2_6	KCNS2	26.184	5.3769	26.184	5.3769	-2.0918	246.61	107560	0.063442	0.012267	0.98773	0.024534	0.11006	FALSE
sgZBTB16_4	ZBTB16	26.184	5.3769	26.184	5.3769	-2.0918	246.61	107560	0.063442	0.012267	0.98773	0.024534	0.11006	FALSE
human_exon_crispr_v1_002988	FBXO42	26.184	5.3769	26.184	5.3769	-2.0918	246.61	107560	0.063442	0.012267	0.98773	0.024534	0.11006	FALSE
sgARMC5_8	ARMC5	31.575	2.6885	31.575	2.6885	-3.1427	539.93	208990	0.063188	0.0044377	0.99556	0.0088754	0.11006	FALSE
sgFBXO4_1	FBXO4	49.287	112.92	49.287	112.92	1.1797	2108.6	1014600	0.063169	0.086037	0.91396	0.17207	0.19997	TRUE
sgLONRF1_3	LONRF1	49.287	112.92	49.287	112.92	1.1797	2108.6	1014600	0.063169	0.086037	0.91396	0.17207	0.19997	TRUE
sgVPS18_8	VPS18	65.46	170.72	65.46	170.72	1.3695	5845.4	2776900	0.063165	0.079217	0.92078	0.15843	0.1867	TRUE
sgZBTB5_5	ZBTB5	29.264	4.0327	29.264	4.0327	-2.5882	384.04	159600	0.063158	0.0075921	0.99241	0.015184	0.11006	FALSE
sgRNF11_9	RNF11	47.747	107.54	47.747	107.54	1.1548	1859	906500	0.0628	0.086606	0.91339	0.17321	0.20058	TRUE
sgPML_4	PML	53.908	127.7	53.908	127.7	1.229	2845.3	1394400	0.062493	0.083213	0.91679	0.16643	0.19445	TRUE
sgKLHL18_8	KLHL18	23.103	6.7212	23.103	6.7212	-1.6423	146.01	68997	0.062368	0.019025	0.98098	0.038049	0.11006	FALSE
sgUBR5_4	UBR5	23.103	6.7212	23.103	6.7212	-1.6423	146.01	68997	0.062368	0.019025	0.98098	0.038049	0.11006	FALSE
sgZBTB20_4	ZBTB20	36.195	0	36.195	0	-5.2171	1185.9	339280	0.06214	0.0035026	0.9965	0.0070051	0.11006	FALSE
sgKLHL15_4	KLHL15	40.046	83.343	40.046	83.343	1.039	967.98	485660	0.062128	0.091184	0.90882	0.18237	0.20927	TRUE
human_exon_crispr_v1_130200	KCTD13	37.736	76.622	37.736	76.622	1.0028	779.19	393340	0.062002	0.092957	0.90704	0.18591	0.21254	TRUE
sgRNF128_6	RNF128	128.61	469.14	128.61	469.14	1.8589	63645	30497000	0.061663	0.066513	0.93349	0.13303	0.16396	TRUE
sgLRRC29_3	LRRC29	27.724	5.3769	27.724	5.3769	-2.1713	286.78	131740	0.061568	0.011115	0.98889	0.02223	0.11006	FALSE
human_exon_crispr_v1_154734	UHRF1	30.805	4.0327	30.805	4.0327	-2.6598	435.68	191460	0.061185	0.0069478	0.99305	0.013896	0.11006	FALSE
human_exon_crispr_v1_127805	SLX4	33.115	2.6885	33.115	2.6885	-3.2093	603.26	247460	0.061164	0.0040865	0.99591	0.0081729	0.11006	FALSE
sgABTB2_5	ABTB2	25.414	44.36	25.414	44.36	0.78012	182.89	96754	0.060909	0.10673	0.89327	0.21347	0.23916	TRUE
sgKCNS1_4	KCNS1	24.644	6.7212	24.644	6.7212	-1.7317	176.18	86748	0.060851	0.017025	0.98298	0.034049	0.11006	FALSE
sgOSTM1_1	OSTM1	24.644	6.7212	24.644	6.7212	-1.7317	176.18	86748	0.060851	0.017025	0.98298	0.034049	0.11006	FALSE
sgBTBD6_7	BTBD6	69.31	181.47	69.31	181.47	1.3759	6640.1	3401300	0.060817	0.076189	0.92381	0.15238	0.18125	TRUE
sgOSTM1_9	OSTM1	43.126	91.408	43.126	91.408	1.0664	1205.6	631730	0.060746	0.087906	0.91209	0.17581	0.20296	TRUE
sgTRIML1_1	TRIML1	50.057	112.92	50.057	112.92	1.1578	2054.9	1072000	0.060712	0.083743	0.91626	0.16749	0.19538	TRUE
sgTRIM54_10	TRIM54	27.724	49.737	27.724	49.737	0.82077	247.35	131740	0.060647	0.10297	0.89703	0.20595	0.23198	TRUE
human_exon_crispr_v1_027744	TRIP12	31.575	59.146	31.575	59.146	0.88473	389.27	208990	0.060312	0.097774	0.90223	0.19555	0.22185	TRUE
sgRFPL3_9	RFPL3	31.575	4.0327	31.575	4.0327	-2.6943	462.81	208990	0.060247	0.0066572	0.99334	0.013314	0.11006	FALSE
sgRBBP6_7	RBBP6	25.414	6.7212	25.414	6.7212	-1.7744	192.41	96754	0.060094	0.016146	0.98385	0.032291	0.11006	FALSE
sgZBTB48_7	ZBTB48	44.667	95.441	44.667	95.441	1.0785	1334.2	715490	0.060026	0.086343	0.91366	0.17269	0.20046	TRUE
human_exon_crispr_v1_103670	KLHL42	30.034	55.114	30.034	55.114	0.85448	321.58	175010	0.059949	0.099352	0.90065	0.1987	0.22489	TRUE
sgASB8_1	ASB8	12.322	17.475	12.322	17.475	0.47179	13.377	7425.5	0.059803	0.14491	0.85509	0.28983	0.31481	TRUE
sgZNRF3_9	ZNRF3	29.264	5.3769	29.264	5.3769	-2.2467	330.22	159600	0.059793	0.010124	0.98988	0.020248	0.11006	FALSE
sgMID1_6	MID1	26.184	45.704	26.184	45.704	0.7808	194.15	107560	0.059518	0.10445	0.89555	0.20889	0.23464	TRUE
sgRNF44_2	RNF44	26.184	45.704	26.184	45.704	0.7808	194.15	107560	0.059518	0.10445	0.89555	0.20889	0.23464	TRUE
sgZFPL1_8	ZFPL1	26.184	45.704	26.184	45.704	0.7808	194.15	107560	0.059518	0.10445	0.89555	0.20889	0.23464	TRUE
sgTRIM39_4	TRIM39	13.862	20.164	13.862	20.164	0.50995	20.026	11273	0.05935	0.13697	0.86303	0.27395	0.299	TRUE
sgKLHL9_5	KLHL9	26.184	6.7212	26.184	6.7212	-1.8159	209.4	107560	0.059343	0.015336	0.98466	0.030671	0.11006	FALSE
sgTRIM37_9	TRIM37	35.425	68.556	35.425	68.556	0.93324	563.45	314360	0.059091	0.092824	0.90718	0.18565	0.21247	TRUE
sgKLHL18_10	KLHL18	70.85	184.16	70.85	184.16	1.3657	6771.6	3677200	0.05909	0.0744	0.9256	0.1488	0.17801	TRUE
sgOTUD7A_6	OTUD7A	30.034	5.3769	30.034	5.3769	-2.2829	353.17	175010	0.058941	0.0096793	0.99032	0.019359	0.11006	FALSE
sgUBR2_10	UBR2	19.253	8.0654	19.253	8.0654	-1.1597	65.404	36138	0.058851	0.031223	0.96878	0.062445	0.11258	FALSE
sgTRAF4_8	TRAF4	17.713	8.0654	17.713	8.0654	-1.0456	48.26	26886	0.058836	0.036009	0.96399	0.072018	0.11755	FALSE
human_exon_crispr_v1_133581	SF3B3	17.713	8.0654	17.713	8.0654	-1.0456	48.26	26886	0.058836	0.036009	0.96399	0.072018	0.11755	FALSE
sgCBLL1_9	CBLL1	20.793	33.606	20.793	33.606	0.66715	83.247	47480	0.058801	0.11423	0.88577	0.22846	0.2536	TRUE
sgRNF122_2	RNF122	20.793	33.606	20.793	33.606	0.66715	83.247	47480	0.058801	0.11423	0.88577	0.22846	0.2536	TRUE
sgARMC5_2	ARMC5	20.023	8.0654	20.023	8.0654	-1.2135	75.007	41531	0.058675	0.029194	0.97081	0.058387	0.11038	FALSE
sgKBTBD2_10	KBTBD2	20.023	8.0654	20.023	8.0654	-1.2135	75.007	41531	0.058675	0.029194	0.97081	0.058387	0.11038	FALSE
sgUBE3B_7	UBE3B	30.805	56.458	30.805	56.458	0.85327	336.45	191460	0.058629	0.097411	0.90259	0.19482	0.22127	TRUE
human_exon_crispr_v1_128557	SOCS1	102.43	318.58	102.43	318.58	1.6276	25144	13597000	0.05862	0.067411	0.93259	0.13482	0.16555	TRUE
sgRNF135_7	RNF135	26.954	6.7212	26.954	6.7212	-1.8562	227.17	119210	0.058599	0.014588	0.98541	0.029175	0.11006	FALSE
sgBTBD17_5	BTBD17	16.943	8.0654	16.943	8.0654	-0.98494	40.705	22965	0.058579	0.038849	0.96115	0.077697	0.12144	FALSE
sgMSL2_10	MSL2	16.943	8.0654	16.943	8.0654	-0.98494	40.705	22965	0.058579	0.038849	0.96115	0.077697	0.12144	FALSE
sgTRIM47_7	TRIM47	44.667	94.097	44.667	94.097	1.0583	1263	715490	0.058437	0.085128	0.91487	0.17026	0.19826	TRUE
sgTRIM10_3	TRIM10	39.276	0	39.276	0	-5.3318	1401.7	453330	0.058333	0.0030395	0.99696	0.006079	0.11006	FALSE
human_exon_crispr_v1_133998	ZNRF1	39.276	0	39.276	0	-5.3318	1401.7	453330	0.058333	0.0030395	0.99696	0.006079	0.11006	FALSE
sgFBXL7_4	FBXL7	65.46	162.65	65.46	162.65	1.3001	4959.1	2776900	0.058325	0.075479	0.92452	0.15096	0.18002	TRUE
human_exon_crispr_v1_128124	MGRN1	15.402	22.852	15.402	22.852	0.54022	28.015	16378	0.058211	0.12978	0.87022	0.25956	0.28449	TRUE
sgHERC5_10	HERC5	26.954	47.048	26.954	47.048	0.78143	205.73	119210	0.058198	0.10227	0.89773	0.20454	0.23049	TRUE
human_exon_crispr_v1_187992	KLHL13	26.954	47.048	26.954	47.048	0.78143	205.73	119210	0.058198	0.10227	0.89773	0.20454	0.23049	TRUE
sgMSL2_5	MSL2	50.057	110.23	50.057	110.23	1.1233	1878.7	1072000	0.058115	0.081752	0.91825	0.1635	0.19177	TRUE
human_exon_crispr_v1_108549	DTX1	16.172	8.0654	16.172	8.0654	-0.92165	33.819	19472	0.058097	0.042056	0.95794	0.084112	0.12483	FALSE
sgTRIM39_8	TRIM39	54.678	125.01	54.678	125.01	1.1784	2576.1	1466300	0.058084	0.079472	0.92053	0.15894	0.18714	TRUE
human_exon_crispr_v1_165722	FBXO46	198.69	892.57	198.69	892.57	2.1618	271730	142740000	0.058079	0.058803	0.9412	0.11761	0.1506	TRUE
human_exon_crispr_v1_010190	TRIM33	27.724	6.7212	27.724	6.7212	-1.8954	245.71	131740	0.057865	0.013895	0.9861	0.027791	0.11006	FALSE
human_exon_crispr_v1_157024	KEAP1	27.724	6.7212	27.724	6.7212	-1.8954	245.71	131740	0.057865	0.013895	0.9861	0.027791	0.11006	FALSE
human_exon_crispr_v1_035248	FBXO40	24.644	41.671	24.644	41.671	0.73467	147.43	86748	0.057813	0.10573	0.89427	0.21147	0.23722	TRUE
sgGTF2H2C_9	GTF2H2C	22.333	8.0654	22.333	8.0654	-1.3639	108.02	61179	0.057685	0.024204	0.9758	0.048408	0.11006	FALSE
sgKCND2_4	KCND2	10.011	13.442	10.011	13.442	0.3913	5.9168	3558.4	0.057515	0.15808	0.84192	0.31616	0.34031	TRUE
sgWDSUB1_3	WDSUB1	16.172	24.196	16.172	24.196	0.55312	32.512	19472	0.057501	0.12645	0.87355	0.2529	0.2776	TRUE
sgKCTD15_6	KCTD15	39.276	77.966	39.276	77.966	0.97131	769.95	453330	0.057463	0.088236	0.91176	0.17647	0.20358	TRUE
sgKLHL4_1	KLHL4	57.759	134.42	57.759	134.42	1.2046	3065.7	1781100	0.057445	0.077649	0.92235	0.1553	0.18399	TRUE
human_exon_crispr_v1_039227	RNF4	31.575	5.3769	31.575	5.3769	-2.3528	401.58	208990	0.057307	0.0088771	0.99112	0.017754	0.11006	FALSE
human_exon_crispr_v1_043207	TRIM2	31.575	5.3769	31.575	5.3769	-2.3528	401.58	208990	0.057307	0.0088771	0.99112	0.017754	0.11006	FALSE
sgSMURF1_7	SMURF1	56.218	129.05	56.218	129.05	1.1845	2763	1618200	0.05725	0.078149	0.92185	0.1563	0.18465	TRUE
sgRNF152_3	RNF152	150.17	563.24	150.17	563.24	1.9001	93983	52859000	0.056814	0.060785	0.93922	0.12157	0.15408	TRUE
sgRNF133_10	RNF133	53.908	120.98	53.908	120.98	1.1516	2338.6	1394400	0.056802	0.078839	0.92116	0.15768	0.18594	TRUE
sgIVNS1ABP_9	IVNS1ABP	23.874	8.0654	23.874	8.0654	-1.4562	133.59	77508	0.056781	0.021581	0.97842	0.043162	0.11006	FALSE
human_exon_crispr_v1_007368	HECTD3	195.61	854.93	195.61	854.93	2.1222	244410	135040000	0.056738	0.057899	0.9421	0.1158	0.14953	TRUE
sgARMC5_5	ARMC5	16.943	25.541	16.943	25.541	0.56481	37.346	22965	0.056737	0.12329	0.87671	0.24658	0.27163	TRUE
sgTRIM68_3	TRIM68	25.414	43.016	25.414	43.016	0.73672	157.55	96754	0.056588	0.1035	0.8965	0.20701	0.23302	TRUE
sgTRIM26_9	TRIM26	58.529	135.77	58.529	135.77	1.2001	3110.9	1866800	0.056531	0.076631	0.92337	0.15326	0.18201	TRUE
sgRNF44_1	RNF44	32.345	5.3769	32.345	5.3769	-2.3865	427.04	227640	0.056523	0.0085143	0.99149	0.017029	0.11006	FALSE
sgZFAND3_5	ZFAND3	29.264	6.7212	29.264	6.7212	-1.9707	285.14	159600	0.056428	0.012656	0.98734	0.025312	0.11006	FALSE
sgFBXW4_7	FBXW4	24.644	8.0654	24.644	8.0654	-1.5002	147.46	86748	0.056287	0.020433	0.97957	0.040865	0.11006	FALSE
sgTRAF5_9	TRAF5	24.644	8.0654	24.644	8.0654	-1.5002	147.46	86748	0.056287	0.020433	0.97957	0.040865	0.11006	FALSE
human_exon_crispr_v1_055038	RNF8	24.644	8.0654	24.644	8.0654	-1.5002	147.46	86748	0.056287	0.020433	0.97957	0.040865	0.11006	FALSE
sgBTBD9_1	BTBD9	14.632	8.0654	14.632	8.0654	-0.78607	22.024	13655	0.056196	0.049865	0.95013	0.09973	0.13551	FALSE
sgKCND2_2	KCND2	14.632	8.0654	14.632	8.0654	-0.78607	22.024	13655	0.056196	0.049865	0.95013	0.09973	0.13551	FALSE
sgRAB40AL_2	RAB40AL	207.93	935.59	207.93	935.59	2.1644	298890	167720000	0.056187	0.056888	0.94311	0.11378	0.14807	TRUE
human_exon_crispr_v1_034786	ZBTB11	17.713	26.885	17.713	26.885	0.57546	42.514	26886	0.055938	0.12029	0.87971	0.24057	0.26558	TRUE
sgUBR2_2	UBR2	54.678	122.33	54.678	122.33	1.1473	2378.1	1466300	0.055864	0.077765	0.92224	0.15553	0.18408	TRUE
sgBRCA1_1	BRCA1	45.437	94.097	45.437	94.097	1.0341	1222.1	760230	0.055808	0.082632	0.91737	0.16526	0.19327	TRUE
sgRNF157_2	RNF157	25.414	8.0654	25.414	8.0654	-1.5428	162.06	96754	0.055773	0.019377	0.98062	0.038755	0.11006	FALSE
sgRNF25_3	RNF25	33.115	5.3769	33.115	5.3769	-2.4195	453.34	247460	0.05576	0.0081743	0.99183	0.016349	0.11006	FALSE
human_exon_crispr_v1_112455	KCTD12	33.115	5.3769	33.115	5.3769	-2.4195	453.34	247460	0.05576	0.0081743	0.99183	0.016349	0.11006	FALSE
human_exon_crispr_v1_127807	SLX4	28.494	49.737	28.494	49.737	0.7826	229.92	145190	0.055749	0.098213	0.90179	0.19643	0.22275	TRUE
sgTRIM7_8	TRIM7	30.034	6.7212	30.034	6.7212	-2.007	306.05	175010	0.055728	0.0121	0.9879	0.024201	0.11006	FALSE
human_exon_crispr_v1_152861	MEX3D	147.86	541.73	147.86	541.73	1.8663	85192	50029000	0.055685	0.060083	0.93992	0.12017	0.15278	TRUE
sgANKIB1_9	ANKIB1	57.759	131.74	57.759	131.74	1.1757	2849.1	1781100	0.05543	0.076098	0.9239	0.1522	0.18112	TRUE
human_exon_crispr_v1_150423	RNF165	57.759	131.74	57.759	131.74	1.1757	2849.1	1781100	0.05543	0.076098	0.9239	0.1522	0.18112	TRUE
human_exon_crispr_v1_002311	FBXO2	26.184	44.36	26.184	44.36	0.73866	168	107560	0.05542	0.10138	0.89862	0.20276	0.22883	TRUE
human_exon_crispr_v1_035249	FBXO40	26.184	44.36	26.184	44.36	0.73866	168	107560	0.05542	0.10138	0.89862	0.20276	0.22883	TRUE
sgFBXO34_5	FBXO34	103.97	313.21	103.97	313.21	1.5818	23472	14337000	0.055261	0.06456	0.93544	0.12912	0.16041	TRUE
sgFBXO4_3	FBXO4	26.184	8.0654	26.184	8.0654	-1.5843	177.4	107560	0.055244	0.018405	0.98159	0.03681	0.11006	FALSE
human_exon_crispr_v1_116892	AREL1	149.4	547.1	149.4	547.1	1.8656	86854	51903000	0.055203	0.059582	0.94042	0.11916	0.15185	TRUE
sgOTUD7A_3	OTUD7A	10.011	6.7212	10.011	6.7212	-0.51211	5.4651	3558.4	0.055158	0.078794	0.92121	0.15759	0.18588	FALSE
sgMDM4_8	MDM4	30.805	6.7212	30.805	6.7212	-2.0423	327.74	191460	0.055041	0.011582	0.98842	0.023164	0.11006	FALSE
sgUBOX5_6	UBOX5	30.805	6.7212	30.805	6.7212	-2.0423	327.74	191460	0.055041	0.011582	0.98842	0.023164	0.11006	FALSE
sgKBTBD3_3	KBTBD3	33.115	60.491	33.115	60.491	0.84997	383.05	247460	0.055032	0.092075	0.90792	0.18415	0.21104	TRUE
sgMYLIP_8	MYLIP	42.356	0	42.356	0	-5.4382	1635.7	592600	0.055022	0.0026656	0.99733	0.0053312	0.11006	FALSE
sgTRIM27_8	TRIM27	55.448	123.67	55.448	123.67	1.1431	2418	1541000	0.054958	0.076722	0.92328	0.15344	0.18213	TRUE
human_exon_crispr_v1_109399	KDM2B	200.23	864.34	200.23	864.34	2.1044	247550	146700000	0.054831	0.056176	0.94382	0.11235	0.14672	TRUE
human_exon_crispr_v1_091553	TRIM3	46.207	95.441	46.207	95.441	1.0306	1250.9	806940	0.054808	0.081393	0.91861	0.16279	0.19106	TRUE
human_exon_crispr_v1_077777	RNF20	31.575	6.7212	31.575	6.7212	-2.0769	350.23	208990	0.054366	0.011097	0.9889	0.022195	0.11006	FALSE
human_exon_crispr_v1_068458	KBTBD11	39.276	2.6885	39.276	2.6885	-3.4488	894.19	453330	0.05434	0.0030395	0.99696	0.006079	0.11006	FALSE
sgRNF214_1	RNF214	35.425	65.868	35.425	65.868	0.87637	474.29	314360	0.054296	0.089187	0.91081	0.17837	0.20537	TRUE
human_exon_crispr_v1_146695	UNK	34.655	5.3769	34.655	5.3769	-2.4832	508.47	290770	0.054296	0.0075549	0.99245	0.01511	0.11006	FALSE
sgRNF6_9	RNF6	56.988	127.7	56.988	127.7	1.1502	2599	1698300	0.054263	0.07552	0.92448	0.15104	0.18007	TRUE
human_exon_crispr_v1_084826	RHOBTB1	123.22	400.58	123.22	400.58	1.6928	41620	26198000	0.05419	0.061246	0.93875	0.12249	0.15468	TRUE
sgRNF24_3	RNF24	27.724	8.0654	27.724	8.0654	-1.6638	210.31	131740	0.054161	0.016676	0.98332	0.033353	0.11006	FALSE
human_exon_crispr_v1_007235	RNF220	143.24	504.09	143.24	504.09	1.8081	71141	44699000	0.053973	0.059126	0.94087	0.11825	0.15122	TRUE
human_exon_crispr_v1_167703	NOSIP	94.724	267.5	94.724	267.5	1.488	15887	10304000	0.053825	0.064939	0.93506	0.12988	0.16108	TRUE
human_exon_crispr_v1_103667	KLHL42	32.345	6.7212	32.345	6.7212	-2.1106	373.53	227640	0.053705	0.010644	0.98936	0.021288	0.11006	FALSE
sgTRIM27_3	TRIM27	37.736	71.245	37.736	71.245	0.89923	575.31	393340	0.053429	0.086441	0.91356	0.17288	0.20058	TRUE
sgLONRF3_1	LONRF3	40.816	79.31	40.816	79.31	0.94152	760.88	519620	0.053401	0.083951	0.91605	0.1679	0.19573	TRUE
sgNEURL_4	NEURL	27.724	47.048	27.724	47.048	0.74222	189.92	131740	0.05324	0.097413	0.90259	0.19483	0.22127	TRUE
human_exon_crispr_v1_094258	PRPF19	27.724	47.048	27.724	47.048	0.74222	189.92	131740	0.05324	0.097413	0.90259	0.19483	0.22127	TRUE
sgBIRC7_4	BIRC7	33.115	6.7212	33.115	6.7212	-2.1435	397.64	247460	0.053058	0.010219	0.98978	0.020437	0.11006	FALSE
sgZBTB33_7	ZBTB33	33.115	6.7212	33.115	6.7212	-2.1435	397.64	247460	0.053058	0.010219	0.98978	0.020437	0.11006	FALSE
sgKCTD10_10	KCTD10	13.092	8.0654	13.092	8.0654	-0.63642	12.813	9205.4	0.05239	0.060219	0.93978	0.12044	0.15298	FALSE
sgNHLRC1_8	NHLRC1	22.333	9.4097	22.333	9.4097	-1.1645	87.24	61179	0.05225	0.028243	0.97176	0.056486	0.11038	FALSE
sgPCGF2_5	PCGF2	36.965	5.3769	36.965	5.3769	-2.5738	597.57	365590	0.052243	0.0067547	0.99325	0.013509	0.11006	FALSE
human_exon_crispr_v1_108955	WSB2	23.103	9.4097	23.103	9.4097	-1.2113	98.272	68997	0.052132	0.026644	0.97336	0.053287	0.11006	FALSE
human_exon_crispr_v1_007236	RNF220	145.55	504.09	145.55	504.09	1.7851	70091	47310000	0.052126	0.057484	0.94252	0.11497	0.14894	TRUE
sgBARD1_3	BARD1	20.023	9.4097	20.023	9.4097	-1.014	58.253	41531	0.052079	0.034067	0.96593	0.068134	0.11544	FALSE
sgKCTD10_5	KCTD10	20.023	9.4097	20.023	9.4097	-1.014	58.253	41531	0.052079	0.034067	0.96593	0.068134	0.11544	FALSE
human_exon_crispr_v1_167706	NOSIP	30.805	8.0654	30.805	8.0654	-1.8108	285.17	191460	0.051968	0.013899	0.9861	0.027799	0.11006	FALSE
human_exon_crispr_v1_034779	ZBTB11	23.874	9.4097	23.874	9.4097	-1.2567	110	77508	0.051953	0.025182	0.97482	0.050363	0.11006	FALSE
human_exon_crispr_v1_108950	WSB2	35.425	64.523	35.425	64.523	0.84707	432.68	314360	0.051898	0.087368	0.91263	0.17474	0.20203	TRUE
human_exon_crispr_v1_093784	TRIM48	64.69	149.21	64.69	149.21	1.1932	3723.1	2662700	0.051796	0.070696	0.9293	0.14139	0.17132	TRUE
human_exon_crispr_v1_086360	HECTD2	24.644	9.4097	24.644	9.4097	-1.3007	122.42	86748	0.051723	0.023842	0.97616	0.047683	0.11006	FALSE
human_exon_crispr_v1_152818	MEX3D	134.77	444.94	134.77	444.94	1.7157	52146	36005000	0.051692	0.058104	0.9419	0.11621	0.14984	TRUE
sgSMURF2_9	SMURF2	40.046	4.0327	40.046	4.0327	-3.0278	819.92	485660	0.051677	0.0044082	0.99559	0.0088164	0.11006	FALSE
sgTRIM52_7	TRIM52	40.046	4.0327	40.046	4.0327	-3.0278	819.92	485660	0.051677	0.0044082	0.99559	0.0088164	0.11006	FALSE
human_exon_crispr_v1_002307	FBXO2	31.575	55.114	31.575	55.114	0.7846	282.32	208990	0.051491	0.091113	0.90889	0.18223	0.20916	TRUE
sgTRAF3_8	TRAF3	8.4713	10.754	8.4713	10.754	0.31151	2.6143	1970	0.051428	0.16709	0.83291	0.33418	0.35798	TRUE
sgZBTB2_1	ZBTB2	54.678	116.95	54.678	116.95	1.083	2007	1466300	0.051424	0.07435	0.92565	0.1487	0.17796	TRUE
sgBRAP_6	BRAP	18.483	9.4097	18.483	9.4097	-0.90427	42.294	31266	0.051312	0.039073	0.96093	0.078146	0.1216	FALSE
sgSTUB1_3	STUB1	18.483	9.4097	18.483	9.4097	-0.90427	42.294	31266	0.051312	0.039073	0.96093	0.078146	0.1216	FALSE
sgTRIM11_8	TRIM11	29.264	49.737	29.264	49.737	0.74541	213.18	159600	0.051245	0.093788	0.90621	0.18758	0.21406	TRUE
sgVPS18_1	VPS18	35.425	6.7212	35.425	6.7212	-2.238	474.83	314360	0.051196	0.0090911	0.99091	0.018182	0.11006	FALSE
human_exon_crispr_v1_115276	FBXO33	49.287	100.82	49.287	100.82	1.0177	1369.2	1014600	0.051159	0.076829	0.92317	0.15366	0.18231	TRUE
sgTRIM4_9	TRIM4	26.184	9.4097	26.184	9.4097	-1.3848	149.4	107560	0.051146	0.021476	0.97852	0.042951	0.11006	FALSE
human_exon_crispr_v1_100871	RNF26	26.184	9.4097	26.184	9.4097	-1.3848	149.4	107560	0.051146	0.021476	0.97852	0.042951	0.11006	FALSE
sgHERC5_3	HERC5	22.333	34.95	22.333	34.95	0.62361	80.575	61179	0.051009	0.10507	0.89493	0.21014	0.23598	TRUE
sgBTBD7_9	BTBD7	38.506	5.3769	38.506	5.3769	-2.6311	661.27	422570	0.050963	0.0062925	0.99371	0.012585	0.11006	FALSE
human_exon_crispr_v1_114944	HECTD1	36.195	65.868	36.195	65.868	0.84618	449.9	339280	0.050941	0.08592	0.91408	0.17184	0.19979	TRUE
sgKCTD21_8	KCTD21	32.345	8.0654	32.345	8.0654	-1.879	327.2	227640	0.050888	0.012774	0.98723	0.025547	0.11006	FALSE
sgKLHL23_6	KLHL23	121.68	376.39	121.68	376.39	1.6212	34890	25054000	0.050886	0.058837	0.94116	0.11767	0.15061	TRUE
sgRNF157_7	RNF157	26.954	9.4097	26.954	9.4097	-1.4251	163.96	119210	0.050813	0.020428	0.97957	0.040855	0.11006	FALSE
human_exon_crispr_v1_094118	DTX4	70.08	165.34	70.08	165.34	1.2266	4739.6	3537300	0.05065	0.068095	0.93191	0.13619	0.1668	TRUE
sgUBR4_2	UBR4	17.713	9.4097	17.713	9.4097	-0.84609	35.304	26886	0.050637	0.042023	0.95798	0.084046	0.12483	FALSE
sgNEURL_5	NEURL	55.448	118.29	55.448	118.29	1.0795	2043.8	1541000	0.050626	0.073389	0.92661	0.14678	0.17614	TRUE
sgRNF169_7	RNF169	55.448	118.29	55.448	118.29	1.0795	2043.8	1541000	0.050626	0.073389	0.92661	0.14678	0.17614	TRUE
sgZFAND5_9	ZFAND5	41.586	79.31	41.586	79.31	0.91519	729.7	555250	0.050626	0.081265	0.91873	0.16253	0.1908	TRUE
sgMUL1_5	MUL1	36.195	6.7212	36.195	6.7212	-2.2682	502.19	339280	0.050601	0.0087581	0.99124	0.017516	0.11006	FALSE
sgKCNRG_3	KCNRG	40.046	75.277	40.046	75.277	0.89401	635.77	485660	0.050555	0.082369	0.91763	0.16474	0.19269	TRUE
sgBTBD11_1	BTBD11	46.207	91.408	46.207	91.408	0.96902	1050.6	806940	0.050319	0.077957	0.92204	0.15591	0.18433	TRUE
sgASB4_5	ASB4	28.494	9.4097	28.494	9.4097	-1.5025	195.24	145190	0.050085	0.018558	0.98144	0.037117	0.11006	FALSE
sgWDSUB1_10	WDSUB1	36.965	6.7212	36.965	6.7212	-2.2978	530.39	365590	0.05002	0.0084439	0.99156	0.016888	0.11006	FALSE
sgKLHL28_2	KLHL28	70.08	164	70.08	164	1.2149	4603.2	3537300	0.049935	0.067542	0.93246	0.13508	0.16581	TRUE
sgFBXO31_10	FBXO31	90.873	239.27	90.873	239.27	1.387	11631	8893200	0.049763	0.06248	0.93752	0.12496	0.1568	TRUE
sgFBXW7_5	FBXW7	40.046	5.3769	40.046	5.3769	-2.6863	728.43	485660	0.049748	0.0058779	0.99412	0.011756	0.11006	FALSE
sgARIH1_1	ARIH1	16.943	9.4097	16.943	9.4097	-0.78546	28.967	22965	0.049708	0.045338	0.95466	0.090676	0.12935	FALSE
sgRNF169_4	RNF169	16.943	9.4097	16.943	9.4097	-0.78546	28.967	22965	0.049708	0.045338	0.95466	0.090676	0.12935	FALSE
sgKLHL18_3	KLHL18	29.264	9.4097	29.264	9.4097	-1.5397	211.97	159600	0.049699	0.017722	0.98228	0.035444	0.11006	FALSE
sgKLHL15_8	KLHL15	45.437	88.72	45.437	88.72	0.95016	962.36	760230	0.049641	0.077914	0.92209	0.15583	0.18433	TRUE
sgFBXL7_2	FBXL7	44.667	2.6885	44.667	2.6885	-3.63	1198.8	715490	0.049627	0.0024303	0.99757	0.0048606	0.11006	FALSE
human_exon_crispr_v1_078886	ZBTB26	44.667	2.6885	44.667	2.6885	-3.63	1198.8	715490	0.049627	0.0024303	0.99757	0.0048606	0.11006	FALSE
sgUBOX5_9	UBOX5	33.115	57.802	33.115	57.802	0.78547	310.54	247460	0.049627	0.087986	0.91201	0.17597	0.2031	TRUE
human_exon_crispr_v1_009996	KCND3	4.6207	5.3769	4.6207	5.3769	0.18212	0.28636	232.95	0.04955	0.22412	0.77588	0.44823	0.46952	TRUE
human_exon_crispr_v1_129672	NSMCE1	4.6207	5.3769	4.6207	5.3769	0.18212	0.28636	232.95	0.04955	0.22412	0.77588	0.44823	0.46952	TRUE
human_exon_crispr_v1_177713	ZBTB21	4.6207	5.3769	4.6207	5.3769	0.18212	0.28636	232.95	0.04955	0.22412	0.77588	0.44823	0.46952	TRUE
sgARIH1_5	ARIH1	37.736	6.7212	37.736	6.7212	-2.3268	559.41	393340	0.049451	0.0081469	0.99185	0.016294	0.11006	FALSE
sgMEX3C_4	MEX3C	23.874	37.639	23.874	37.639	0.63543	95.948	77508	0.049443	0.10088	0.89912	0.20175	0.22795	TRUE
sgTRIM39_7	TRIM39	12.322	8.0654	12.322	8.0654	-0.55535	9.1574	7425.5	0.049395	0.066722	0.93328	0.13344	0.16429	FALSE
sgGMCL1_6	GMCL1	45.437	2.6885	45.437	2.6885	-3.6542	1246.2	760230	0.049028	0.002359	0.99764	0.0047181	0.11006	FALSE
sgTRIM6-TRIM34_1	TRIM6-TRIM34	67	151.9	67	151.9	1.169	3750.4	3015800	0.048888	0.067684	0.93232	0.13537	0.16603	TRUE
sgRNF11_1	RNF11	53.908	111.57	53.908	111.57	1.0358	1716.2	1394400	0.048833	0.072713	0.92729	0.14543	0.17514	TRUE
sgSOCS6_1	SOCS6	35.425	8.0654	35.425	8.0654	-2.0065	420.62	314360	0.048798	0.01091	0.98909	0.02182	0.11006	FALSE
human_exon_crispr_v1_072493	KLHL38	28.494	47.048	28.494	47.048	0.70405	174.79	145190	0.048693	0.092908	0.90709	0.18582	0.21254	TRUE
human_exon_crispr_v1_034821	CBLB	24.644	38.983	24.644	38.983	0.64078	104.14	86748	0.048685	0.098916	0.90108	0.19783	0.2241	TRUE
sgARIH1_7	ARIH1	9.2414	6.7212	9.2414	6.7212	-0.40751	3.1952	2680.3	0.048679	0.090084	0.90992	0.18017	0.20711	FALSE
sgRFPL3_10	RFPL3	9.2414	6.7212	9.2414	6.7212	-0.40751	3.1952	2680.3	0.048679	0.090084	0.90992	0.18017	0.20711	FALSE
sgMDM4_6	MDM4	16.172	9.4097	16.172	9.4097	-0.72217	23.275	19472	0.048464	0.049083	0.95092	0.098166	0.13447	FALSE
sgTRIM39_2	TRIM39	16.172	9.4097	16.172	9.4097	-0.72217	23.275	19472	0.048464	0.049083	0.95092	0.098166	0.13447	FALSE
sgTRIM67_9	TRIM67	85.483	215.08	85.483	215.08	1.3211	8828.3	7158400	0.048437	0.062527	0.93747	0.12505	0.1568	TRUE
sgRNF113B_9	RNF113B	57.759	122.33	57.759	122.33	1.0696	2156	1781100	0.04838	0.070667	0.92933	0.14133	0.17129	TRUE
sgTRIM52_9	TRIM52	39.276	6.7212	39.276	6.7212	-2.383	619.94	453330	0.048351	0.0076	0.9924	0.0152	0.11006	FALSE
human_exon_crispr_v1_176497	ZBTB46	39.276	6.7212	39.276	6.7212	-2.383	619.94	453330	0.048351	0.0076	0.9924	0.0152	0.11006	FALSE
sgKLHL32_4	KLHL32	50.057	0	50.057	0	-5.674	2300.7	1072000	0.048348	0.0019927	0.99801	0.0039854	0.11006	FALSE
sgLGALS3BP_6	LGALS3BP	50.057	0	50.057	0	-5.674	2300.7	1072000	0.048348	0.0019927	0.99801	0.0039854	0.11006	FALSE
sgBMI1_6	BMI1	67	150.55	67	150.55	1.1562	3629.6	3015800	0.048114	0.067085	0.93291	0.13417	0.16495	TRUE
sgUBR3_6	UBR3	83.942	208.36	83.942	208.36	1.3014	8125.3	6711200	0.048025	0.062537	0.93746	0.12507	0.1568	TRUE
human_exon_crispr_v1_069797	TRIM35	25.414	40.327	25.414	40.327	0.6458	112.66	96754	0.047945	0.097037	0.90296	0.19407	0.22076	TRUE
sgTRIM52_5	TRIM52	16.172	22.852	16.172	22.852	0.47402	22.473	19472	0.047868	0.11942	0.88058	0.23885	0.26373	TRUE
sgFBXO34_4	FBXO34	16.943	24.196	16.943	24.196	0.48983	26.514	22965	0.047867	0.1168	0.8832	0.2336	0.25865	TRUE
sgKBTBD2_8	KBTBD2	36.965	8.0654	36.965	8.0654	-2.0662	472.07	365590	0.047797	0.010133	0.98987	0.020266	0.11006	FALSE
sgRNF31_9	RNF31	69.31	157.28	69.31	157.28	1.1706	4026.6	3401300	0.047697	0.066041	0.93396	0.13208	0.16307	TRUE
human_exon_crispr_v1_119556	MKRN3	18.483	26.885	18.483	26.885	0.51728	35.602	31266	0.047516	0.11184	0.88816	0.22367	0.24882	TRUE
human_exon_crispr_v1_112460	KCTD12	43.126	5.3769	43.126	5.3769	-2.7907	873.25	631730	0.047495	0.0051671	0.99483	0.010334	0.11006	FALSE
human_exon_crispr_v1_021442	FBXO41	39.276	71.245	39.276	71.245	0.84298	522.12	453330	0.047481	0.080636	0.91936	0.16127	0.18953	TRUE
sgMARCH1_6	sgMARCH1	14.632	20.164	14.632	20.164	0.43706	15.395	13655	0.047336	0.12495	0.87505	0.2499	0.27489	TRUE
sgRNF40_2	RNF40	14.632	20.164	14.632	20.164	0.43706	15.395	13655	0.047336	0.12495	0.87505	0.2499	0.27489	TRUE
human_exon_crispr_v1_034787	ZBTB11	14.632	20.164	14.632	20.164	0.43706	15.395	13655	0.047336	0.12495	0.87505	0.2499	0.27489	TRUE
sgSPOPL_9	SPOPL	44.667	84.687	44.667	84.687	0.90794	820.89	715490	0.047313	0.076623	0.92338	0.15325	0.18201	TRUE
sgGMCL1_1	GMCL1	26.184	41.671	26.184	41.671	0.65052	121.53	107560	0.047222	0.095237	0.90476	0.19047	0.2168	TRUE
human_exon_crispr_v1_000645	MIB2	26.184	41.671	26.184	41.671	0.65052	121.53	107560	0.047222	0.095237	0.90476	0.19047	0.2168	TRUE
sgWWP1_1	WWP1	35.425	61.835	35.425	61.835	0.78663	355.38	314360	0.047103	0.08373	0.91627	0.16746	0.19538	TRUE
sgRNF13_10	RNF13	56.988	118.29	56.988	118.29	1.0407	1940.2	1698300	0.047042	0.069961	0.93004	0.13992	0.17009	TRUE
sgTRIM9_7	TRIM9	65.46	143.83	65.46	143.83	1.1238	3186.9	2776900	0.047031	0.066754	0.93325	0.13351	0.16431	TRUE
sgKLHL15_7	KLHL15	41.586	76.622	41.586	76.622	0.86607	627.79	555250	0.047018	0.078513	0.92149	0.15703	0.1853	TRUE
sgFBXO34_9	FBXO34	23.103	10.754	23.103	10.754	-1.0361	78.942	68997	0.047015	0.030455	0.96955	0.060909	0.11173	FALSE
sgTRIM27_7	TRIM27	23.103	10.754	23.103	10.754	-1.0361	78.942	68997	0.047015	0.030455	0.96955	0.060909	0.11173	FALSE
sgZBTB20_10	ZBTB20	20.023	29.573	20.023	29.573	0.5403	46.031	41531	0.046863	0.10725	0.89275	0.2145	0.24011	TRUE
human_exon_crispr_v1_128125	MGRN1	20.023	29.573	20.023	29.573	0.5403	46.031	41531	0.046863	0.10725	0.89275	0.2145	0.24011	TRUE
human_exon_crispr_v1_187182	RLIM	68.54	153.24	68.54	153.24	1.1493	3728.3	3269100	0.046847	0.06562	0.93438	0.13124	0.16226	TRUE
human_exon_crispr_v1_114943	HECTD1	15.402	9.4097	15.402	9.4097	-0.65597	18.221	16378	0.046825	0.053338	0.94666	0.10668	0.14169	FALSE
sgTRIM11_5	TRIM11	41.586	6.7212	41.586	6.7212	-2.4635	717.04	555250	0.046789	0.0068811	0.99312	0.013762	0.11006	FALSE
human_exon_crispr_v1_179456	KLHL22	27.724	10.754	27.724	10.754	-1.2891	151.68	131740	0.046754	0.02224	0.97776	0.04448	0.11006	FALSE
human_exon_crispr_v1_176498	ZBTB46	139.39	436.88	139.39	436.88	1.6411	47668	40580000	0.0467	0.053766	0.94623	0.10753	0.1425	TRUE
sgTRIM52_2	TRIM52	13.862	18.819	13.862	18.819	0.41527	12.358	11273	0.04669	0.12784	0.87216	0.25567	0.28046	TRUE
human_exon_crispr_v1_162726	DPF1	107.05	293.04	107.05	293.04	1.4444	18348	15902000	0.046642	0.057388	0.94261	0.11478	0.14873	TRUE
sgPHRF1_4	PHRF1	21.563	10.754	21.563	10.754	-0.94083	60.13	54018	0.046508	0.03429	0.96571	0.068581	0.11554	FALSE
sgUBOX5_5	UBOX5	21.563	10.754	21.563	10.754	-0.94083	60.13	54018	0.046508	0.03429	0.96571	0.068581	0.11554	FALSE
sgFBXO32_6	FBXO32	103.2	276.91	103.2	276.91	1.4153	15971	13964000	0.046488	0.057836	0.94216	0.11567	0.14944	TRUE
sgZFAND3_9	ZFAND3	46.977	4.0327	46.977	4.0327	-3.2529	1193.9	855680	0.046425	0.0033391	0.99666	0.0066781	0.11006	FALSE
sgTRIM45_9	TRIM45	39.276	8.0654	39.276	8.0654	-2.1515	555.25	453330	0.046354	0.0091204	0.99088	0.018241	0.11006	FALSE
sgSYVN1_4	SYVN1	29.264	10.754	29.264	10.754	-1.3645	181.5	159600	0.046334	0.020256	0.97974	0.040512	0.11006	FALSE
human_exon_crispr_v1_158257	NACC1	29.264	10.754	29.264	10.754	-1.3645	181.5	159600	0.046334	0.020256	0.97974	0.040512	0.11006	FALSE
human_exon_crispr_v1_059431	PARK2	49.287	2.6885	49.287	2.6885	-3.7691	1497.7	1014600	0.046262	0.0020473	0.99795	0.0040946	0.11006	FALSE
sgTRIM68_5	TRIM68	90.103	225.83	90.103	225.83	1.316	9679.9	8628600	0.046206	0.05986	0.94014	0.11972	0.15235	TRUE
sgLNX2_4	LNX2	30.034	10.754	30.034	10.754	-1.4007	197.48	175010	0.046088	0.019366	0.98063	0.038732	0.11006	FALSE
sgASB15_5	ASB15	21.563	32.262	21.563	32.262	0.55989	57.801	54018	0.046031	0.10302	0.89698	0.20604	0.232	TRUE
human_exon_crispr_v1_007238	RNF220	47.747	4.0327	47.747	4.0327	-3.2759	1240	906500	0.045913	0.0032458	0.99675	0.0064916	0.11006	FALSE
human_exon_crispr_v1_081937	TRAF2	163.26	549.79	163.26	549.79	1.7455	81179	71109000	0.045837	0.051216	0.94878	0.10243	0.13774	TRUE
sgVPS18_9	VPS18	30.805	10.754	30.805	10.754	-1.4361	214.17	191460	0.045824	0.018536	0.98146	0.037072	0.11006	FALSE
human_exon_crispr_v1_062923	RABGEF1	22.333	33.606	22.333	33.606	0.56863	64.19	61179	0.045575	0.10103	0.89897	0.20206	0.22824	TRUE
sgKLHL14_3	KLHL14	36.965	9.4097	36.965	9.4097	-1.8668	420.4	365590	0.045574	0.011823	0.98818	0.023646	0.11006	FALSE
sgZNF131_10	ZNF131	36.965	9.4097	36.965	9.4097	-1.8668	420.4	365590	0.045574	0.011823	0.98818	0.023646	0.11006	FALSE
sgTRIM9_5	TRIM9	31.575	10.754	31.575	10.754	-1.4706	231.58	208990	0.045545	0.01776	0.98224	0.03552	0.11006	FALSE
sgKLHL10_3	KLHL10	39.276	69.9	39.276	69.9	0.81588	478.5	453330	0.045484	0.079115	0.92088	0.15823	0.18651	TRUE
sgRNF103_10	RNF103	34.655	59.146	34.655	59.146	0.75437	305.18	290770	0.045419	0.083205	0.91679	0.16641	0.19445	TRUE
sgTRIM49_6	TRIM49	37.736	9.4097	37.736	9.4097	-1.8957	445.44	393340	0.045165	0.011407	0.98859	0.022814	0.11006	FALSE
sgFBXO18_4	FBXO18	23.103	34.95	23.103	34.95	0.57676	70.914	68997	0.045101	0.099114	0.90089	0.19823	0.22445	TRUE
human_exon_crispr_v1_016329	FBXO28	23.103	34.95	23.103	34.95	0.57676	70.914	68997	0.045101	0.099114	0.90089	0.19823	0.22445	TRUE
human_exon_crispr_v1_081936	TRAF2	165.57	555.17	165.57	555.17	1.7394	82428	74744000	0.045064	0.050452	0.94955	0.1009	0.1365	TRUE
sgMEX3B_10	MEX3B	41.586	8.0654	41.586	8.0654	-2.2319	645.7	555250	0.044985	0.0082577	0.99174	0.016515	0.11006	FALSE
sgRNF31_8	RNF31	33.115	10.754	33.115	10.754	-1.5373	268.58	247460	0.044951	0.016354	0.98365	0.032707	0.11006	FALSE
sgKLHL24_4	KLHL24	32.345	53.769	32.345	53.769	0.71591	233.16	227640	0.044905	0.085258	0.91474	0.17052	0.1985	TRUE
sgKCTD6_6	KCTD6	37.736	65.868	37.736	65.868	0.78765	403.25	393340	0.044855	0.079921	0.92008	0.15984	0.18815	TRUE
human_exon_crispr_v1_124039	BTBD1	66.23	142.49	66.23	142.49	1.0938	3011.6	2894600	0.044823	0.064791	0.93521	0.12958	0.16089	TRUE
sgNACC2_2	NACC2	90.873	224.49	90.873	224.49	1.2953	9366.9	8893200	0.044805	0.058622	0.94138	0.11724	0.15039	TRUE
sgMID1_9	MID1	40.046	71.245	40.046	71.245	0.81565	496.6	485660	0.044768	0.077959	0.92204	0.15592	0.18433	TRUE
sgRNF151_10	RNF151	38.506	9.4097	38.506	9.4097	-1.9241	471.25	422570	0.044759	0.011014	0.98899	0.022027	0.11006	FALSE
human_exon_crispr_v1_176886	LTN1	14.632	9.4097	14.632	9.4097	-0.5866	13.799	13655	0.044693	0.058201	0.9418	0.1164	0.14987	FALSE
sgGAN_7	GAN	68.54	149.21	68.54	149.21	1.1111	3373.6	3269100	0.044617	0.063894	0.93611	0.12779	0.15921	TRUE
sgRNF115_3	RNF115	23.874	36.294	23.874	36.294	0.58435	77.973	77508	0.044615	0.097275	0.90273	0.19455	0.22115	TRUE
sgZNF131_7	ZNF131	23.874	36.294	23.874	36.294	0.58435	77.973	77508	0.044615	0.097275	0.90273	0.19455	0.22115	TRUE
human_exon_crispr_v1_152821	MEX3D	23.874	36.294	23.874	36.294	0.58435	77.973	77508	0.044615	0.097275	0.90273	0.19455	0.22115	TRUE
sgTRIM39_1	TRIM39	65.46	139.8	65.46	139.8	1.0831	2860.2	2776900	0.044611	0.064884	0.93512	0.12977	0.16098	TRUE
sgZBTB2_5	ZBTB2	29.264	47.048	29.264	47.048	0.66687	160.33	159600	0.044515	0.08872	0.91128	0.17744	0.20447	TRUE
sgZBTB49_2	ZBTB49	49.287	94.097	49.287	94.097	0.9192	1029.6	1014600	0.044486	0.07171	0.92829	0.14342	0.17326	TRUE
human_exon_crispr_v1_005654	TRIM62	49.287	94.097	49.287	94.097	0.9192	1029.6	1014600	0.044486	0.07171	0.92829	0.14342	0.17326	TRUE
sgWWP2_9	WWP2	50.828	98.129	50.828	98.129	0.93559	1148.4	1131600	0.044465	0.070874	0.92913	0.14175	0.17159	TRUE
sgPCGF1_2	PCGF1	39.276	9.4097	39.276	9.4097	-1.952	497.85	453330	0.044358	0.010641	0.98936	0.021282	0.11006	FALSE
sgANKIB1_4	ANKIB1	57.759	116.95	57.759	116.95	1.0053	1805	1781100	0.044351	0.067563	0.93244	0.13513	0.16581	TRUE
sgTRIM47_4	TRIM47	46.207	86.031	46.207	86.031	0.88254	811.77	806940	0.044333	0.073375	0.92663	0.14675	0.17614	TRUE
sgZNF131_9	ZNF131	52.368	2.6885	52.368	2.6885	-3.8549	1716.5	1258100	0.044291	0.0018419	0.99816	0.0036838	0.11006	FALSE
sgARIH1_9	ARIH1	12.322	16.131	12.322	16.131	0.3628	7.2866	7425.5	0.044203	0.13375	0.86625	0.26751	0.29258	TRUE
sgTRAF5_2	TRAF5	36.195	61.835	36.195	61.835	0.75644	334.49	339280	0.044018	0.080662	0.91934	0.16132	0.18955	TRUE
sgBIRC3_2	BIRC3	46.207	6.7212	46.207	6.7212	-2.6121	934.13	806940	0.043956	0.0057281	0.99427	0.011456	0.11006	FALSE
sgRAG1_8	RAG1	76.241	172.06	76.241	172.06	1.1638	4775.5	4770000	0.043874	0.06114	0.93886	0.12228	0.15453	TRUE
sgIVNS1ABP_10	IVNS1ABP	43.126	77.966	43.126	77.966	0.83959	619.95	631730	0.043833	0.07499	0.92501	0.14998	0.17918	TRUE
human_exon_crispr_v1_139866	RNF112	43.126	77.966	43.126	77.966	0.83959	619.95	631730	0.043833	0.07499	0.92501	0.14998	0.17918	TRUE
sgGTF2H2C_5	GTF2H2C	51.598	99.474	51.598	99.474	0.93375	1176.3	1193700	0.04382	0.069984	0.93002	0.13997	0.17011	TRUE
human_exon_crispr_v1_061963	VPS41	93.954	232.55	93.954	232.55	1.2985	10081	10010000	0.043807	0.057276	0.94272	0.11455	0.14869	TRUE
sgBTBD10_5	BTBD10	18.483	10.754	18.483	10.754	-0.72906	30.401	31266	0.043709	0.044666	0.95533	0.089332	0.12828	FALSE
human_exon_crispr_v1_109403	KDM2B	18.483	10.754	18.483	10.754	-0.72906	30.401	31266	0.043709	0.044666	0.95533	0.089332	0.12828	FALSE
sgTRIM28_8	TRIM28	43.896	8.0654	43.896	8.0654	-2.3082	743.52	672670	0.043688	0.0075162	0.99248	0.015032	0.11006	FALSE
human_exon_crispr_v1_036828	HLTF	106.28	278.26	106.28	278.26	1.3803	15612	15500000	0.043684	0.05519	0.94481	0.11038	0.14537	TRUE
human_exon_crispr_v1_036829	HLTF	106.28	278.26	106.28	278.26	1.3803	15612	15500000	0.043684	0.05519	0.94481	0.11038	0.14537	TRUE
sgZBTB17_4	ZBTB17	36.195	10.754	36.195	10.754	-1.662	351.41	339280	0.043678	0.014016	0.98598	0.028031	0.11006	FALSE
sgRNF146_9	RNF146	70.85	154.59	70.85	154.59	1.1147	3635.7	3677200	0.043668	0.062463	0.93754	0.12493	0.1568	TRUE
sgZBTB39_3	ZBTB39	25.414	38.983	25.414	38.983	0.59809	93.099	96754	0.043623	0.093803	0.9062	0.18761	0.21406	TRUE
sgKLHL9_9	KLHL9	161.72	522.91	161.72	522.91	1.6869	70530	68757000	0.043558	0.049533	0.95047	0.099067	0.13514	TRUE
human_exon_crispr_v1_081931	TRAF2	41.586	73.933	41.586	73.933	0.81522	533.8	555250	0.04341	0.075759	0.92424	0.15152	0.18039	TRUE
human_exon_crispr_v1_042925	RNF150	30.805	49.737	30.805	49.737	0.6738	181.75	191460	0.043268	0.085821	0.91418	0.17164	0.19965	TRUE
sgKBTBD6_3	KBTBD6	81.632	188.19	81.632	188.19	1.1951	5917.8	6078500	0.043222	0.059322	0.94068	0.11864	0.15152	TRUE
sgDTX3_9	DTX3	53.908	104.85	53.908	104.85	0.94694	1332.7	1394400	0.043141	0.068335	0.93166	0.13667	0.16715	TRUE
human_exon_crispr_v1_163997	SHKBP1	27.724	12.098	27.724	12.098	-1.1329	127.13	131740	0.043051	0.025022	0.97498	0.050045	0.11006	FALSE
sgKCNC4_4	KCNC4	28.494	12.098	28.494	12.098	-1.1711	140.33	145190	0.04303	0.023865	0.97613	0.047731	0.11006	FALSE
human_exon_crispr_v1_039103	WHSC1	28.494	12.098	28.494	12.098	-1.1711	140.33	145190	0.04303	0.023865	0.97613	0.047731	0.11006	FALSE
sgRC3H1_8	RC3H1	26.954	12.098	26.954	12.098	-1.0937	114.61	119210	0.043026	0.02627	0.97373	0.05254	0.11006	FALSE
sgKCNC4_5	KCNC4	79.322	180.13	79.322	180.13	1.1731	5288.3	5489700	0.043024	0.059712	0.94029	0.11942	0.15214	TRUE
sgPJA1_4	PJA1	56.988	112.92	56.988	112.92	0.97413	1608.7	1698300	0.042916	0.066783	0.93322	0.13357	0.16431	TRUE
sgTRAF4_2	TRAF4	30.034	12.098	30.034	12.098	-1.2445	168.81	175010	0.042875	0.021789	0.97821	0.043577	0.11006	FALSE
sgRC3H1_10	RC3H1	45.437	8.0654	45.437	8.0654	-2.3568	812.86	760230	0.042861	0.0070781	0.99292	0.014156	0.11006	FALSE
human_exon_crispr_v1_149045	RAB40B	40.046	69.9	40.046	69.9	0.78855	454.14	485660	0.042839	0.076489	0.92351	0.15298	0.18184	TRUE
sgLGALS3BP_8	LGALS3BP	25.414	12.098	25.414	12.098	-1.0119	91.603	96754	0.042808	0.029078	0.97092	0.058155	0.11038	FALSE
sgTRAIP_1	TRAIP	25.414	12.098	25.414	12.098	-1.0119	91.603	96754	0.042808	0.029078	0.97092	0.058155	0.11038	FALSE
sgMID1_2	MID1	37.736	64.523	37.736	64.523	0.75835	365.14	393340	0.042712	0.078291	0.92171	0.15658	0.18494	TRUE
sgRNF185_5	RNF185	38.506	10.754	38.506	10.754	-1.7489	421.37	422570	0.042691	0.012588	0.98741	0.025175	0.11006	FALSE
sgBTBD11_10	BTBD11	48.517	6.7212	48.517	6.7212	-2.681	1054.3	959460	0.04267	0.0052612	0.99474	0.010522	0.11006	FALSE
sgMARCH7_7	sgMARCH7	173.28	572.64	173.28	572.64	1.7188	86462	87828000	0.042615	0.048034	0.95197	0.096068	0.13371	TRUE
sgUBR4_1	UBR4	31.575	12.098	31.575	12.098	-1.3144	200.07	208990	0.042604	0.019982	0.98002	0.039963	0.11006	FALSE
sgTRAF5_3	TRAF5	24.644	12.098	24.644	12.098	-0.96924	81.105	86748	0.042595	0.030662	0.96934	0.061324	0.11203	FALSE
human_exon_crispr_v1_041050	LNX1	24.644	12.098	24.644	12.098	-0.96924	81.105	86748	0.042595	0.030662	0.96934	0.061324	0.11203	FALSE
sgFBXO31_2	FBXO31	60.069	120.98	60.069	120.98	0.99815	1910.7	2047100	0.042574	0.065262	0.93474	0.13052	0.16157	TRUE
sgRNF212_4	RNF212	48.517	90.064	48.517	90.064	0.87895	883.32	959460	0.042415	0.07055	0.92945	0.1411	0.17108	TRUE
sgTRIM46_8	TRIM46	39.276	10.754	39.276	10.754	-1.7768	446.21	453330	0.042361	0.012162	0.98784	0.024324	0.11006	FALSE
sgPCGF1_10	PCGF1	51.598	5.3769	51.598	5.3769	-3.0441	1344.8	1193700	0.042305	0.0037804	0.99622	0.0075609	0.11006	FALSE
sgFBXO17_7	FBXO17	132.46	377.73	132.46	377.73	1.5048	32051	33862000	0.042149	0.050857	0.94914	0.10171	0.1372	TRUE
sgFBXL16_2	FBXL16	43.126	76.622	43.126	76.622	0.81481	572.35	631730	0.042142	0.073697	0.9263	0.14739	0.17678	TRUE
sgKLHL3_7	KLHL3	27.724	43.016	27.724	43.016	0.61575	118.31	131740	0.042129	0.089066	0.91093	0.17813	0.20513	TRUE
human_exon_crispr_v1_077776	RNF20	11.552	14.787	11.552	14.787	0.33082	5.2519	5907.4	0.042088	0.13671	0.86329	0.27342	0.29854	TRUE
sgRFWD3_1	RFWD3	70.08	149.21	70.08	149.21	1.0795	3239.7	3537300	0.042073	0.061456	0.93854	0.12291	0.15491	TRUE
sgFBXW2_2	FBXW2	33.885	12.098	33.885	12.098	-1.4132	252.25	268490	0.042047	0.01768	0.98232	0.03536	0.11006	FALSE
human_exon_crispr_v1_000648	MIB2	33.885	12.098	33.885	12.098	-1.4132	252.25	268490	0.042047	0.01768	0.98232	0.03536	0.11006	FALSE
sgKCTD5_3	KCTD5	40.046	10.754	40.046	10.754	-1.8041	471.8	485660	0.042032	0.011758	0.98824	0.023516	0.11006	FALSE
sgFBXW2_1	FBXW2	87.793	205.67	87.793	205.67	1.2188	7252.2	7868900	0.042021	0.057061	0.94294	0.11412	0.1484	TRUE
sgKCTD6_3	KCTD6	56.988	111.57	56.988	111.57	0.95701	1530.8	1698300	0.041885	0.065988	0.93401	0.13198	0.16298	TRUE
sgKLHL3_3	KLHL3	36.195	60.491	36.195	60.491	0.72524	299.92	339280	0.04171	0.078909	0.92109	0.15782	0.18606	TRUE
sgZNRF3_7	ZNRF3	44.667	9.4097	44.667	9.4097	-2.1332	706.16	715490	0.041682	0.0085077	0.99149	0.017015	0.11006	FALSE
sgRBBP6_4	RBBP6	28.494	44.36	28.494	44.36	0.62098	127.38	145190	0.041637	0.0876	0.9124	0.1752	0.20247	TRUE
sgRNF40_1	RNF40	28.494	44.36	28.494	44.36	0.62098	127.38	145190	0.041637	0.0876	0.9124	0.1752	0.20247	TRUE
sgKCNA2_2	KCNA2	77.011	169.37	77.011	169.37	1.1269	4426.5	4943100	0.041543	0.059134	0.94087	0.11827	0.15122	TRUE
sgKCNS2_2	KCNS2	33.115	53.769	33.115	53.769	0.68297	216.39	247460	0.041521	0.08185	0.91815	0.1637	0.19184	TRUE
sgTRIM27_9	TRIM27	33.115	53.769	33.115	53.769	0.68297	216.39	247460	0.041521	0.08185	0.91815	0.1637	0.19184	TRUE
human_exon_crispr_v1_123506	FBXO22	33.115	53.769	33.115	53.769	0.68297	216.39	247460	0.041521	0.08185	0.91815	0.1637	0.19184	TRUE
sgKLHL24_3	KLHL24	80.092	178.78	80.092	178.78	1.1486	5060.8	5681200	0.041406	0.058271	0.94173	0.11654	0.14993	TRUE
human_exon_crispr_v1_001995	UBE4B	56.218	108.88	56.218	108.88	0.94142	1423.9	1618200	0.0414	0.065948	0.93405	0.1319	0.16292	TRUE
sgRFPL2_5	RFPL2	36.195	12.098	36.195	12.098	-1.5058	310.89	339280	0.04137	0.015768	0.98423	0.031537	0.11006	FALSE
sgZBTB5_2	ZBTB5	84.713	193.57	84.713	193.57	1.1827	6170.5	6932200	0.041345	0.057179	0.94282	0.11436	0.14863	TRUE
sgKCNS3_5	KCNS3	57.759	112.92	57.759	112.92	0.9551	1563	1781100	0.041329	0.065235	0.93477	0.13047	0.16157	TRUE
human_exon_crispr_v1_011829	DCST1	36.965	61.835	36.965	61.835	0.72688	314.28	365590	0.041131	0.077766	0.92223	0.15553	0.18408	TRUE
human_exon_crispr_v1_011830	DCST1	36.965	61.835	36.965	61.835	0.72688	314.28	365590	0.041131	0.077766	0.92223	0.15553	0.18408	TRUE
sgMEX3C_3	MEX3C	36.965	12.098	36.965	12.098	-1.5353	331.89	365590	0.041127	0.015202	0.9848	0.030405	0.11006	FALSE
sgTRIM46_2	TRIM46	36.965	12.098	36.965	12.098	-1.5353	331.89	365590	0.041127	0.015202	0.9848	0.030405	0.11006	FALSE
sgG2E3_8	G2E3	51.598	6.7212	51.598	6.7212	-2.7681	1226.6	1193700	0.041075	0.0047257	0.99527	0.0094513	0.11006	FALSE
sgKLHL14_5	KLHL14	42.356	73.933	42.356	73.933	0.78936	508.06	592600	0.041019	0.073378	0.92662	0.14676	0.17614	TRUE
sgXIAP_8	XIAP	56.988	110.23	56.988	110.23	0.93968	1455	1698300	0.040853	0.065194	0.93481	0.13039	0.16157	TRUE
sgSPSB1_10	SPSB1	98.575	239.27	98.575	239.27	1.2708	10369	11869000	0.04084	0.054167	0.94583	0.10833	0.14312	TRUE
sgKBTBD6_9	KBTBD6	58.529	114.26	58.529	114.26	0.95324	1595.5	1866800	0.040789	0.064501	0.9355	0.129	0.1603	TRUE
sgCBLL1_3	CBLL1	21.563	12.098	21.563	12.098	-0.78461	45.705	54018	0.040724	0.038583	0.96142	0.077167	0.12114	FALSE
human_exon_crispr_v1_078564	TRIM32	105.51	263.47	105.51	263.47	1.3122	13107	15105000	0.040644	0.052931	0.94707	0.10586	0.14097	TRUE
sgUBR5_10	UBR5	38.506	12.098	38.506	12.098	-1.5927	376.08	422570	0.040624	0.014162	0.98584	0.028323	0.11006	FALSE
sgDTX3_3	DTX3	46.977	9.4097	46.977	9.4097	-2.2044	807.46	855680	0.040612	0.0077922	0.99221	0.015584	0.11006	FALSE
human_exon_crispr_v1_126649	SPSB3	46.977	9.4097	46.977	9.4097	-2.2044	807.46	855680	0.040612	0.0077922	0.99221	0.015584	0.11006	FALSE
sgFBXO36_2	FBXO36	45.437	80.654	45.437	80.654	0.81426	632.68	760230	0.040391	0.070835	0.92916	0.14167	0.17157	TRUE
sgKCND2_6	KCND2	45.437	80.654	45.437	80.654	0.81426	632.68	760230	0.040391	0.070835	0.92916	0.14167	0.17157	TRUE
human_exon_crispr_v1_131066	TRIM72	39.276	12.098	39.276	12.098	-1.6206	399.28	453330	0.040365	0.013683	0.98632	0.027365	0.11006	FALSE
sgKCNA4_8	KCNA4	40.816	69.9	40.816	69.9	0.76174	430.48	519620	0.040347	0.073996	0.926	0.14799	0.17733	TRUE
human_exon_crispr_v1_021434	FBXO41	40.816	69.9	40.816	69.9	0.76174	430.48	519620	0.040347	0.073996	0.926	0.14799	0.17733	TRUE
sgTRIM24_4	TRIM24	53.138	6.7212	53.138	6.7212	-2.8097	1318.1	1325000	0.040325	0.0044892	0.99551	0.0089785	0.11006	FALSE
sgFBXO24_1	FBXO24	21.563	30.917	21.563	30.917	0.50037	44.101	54018	0.040248	0.098726	0.90127	0.19745	0.22372	TRUE
sgFBXO8_2	FBXO8	21.563	30.917	21.563	30.917	0.50037	44.101	54018	0.040248	0.098726	0.90127	0.19745	0.22372	TRUE
human_exon_crispr_v1_147380	SOCS3	21.563	30.917	21.563	30.917	0.50037	44.101	54018	0.040248	0.098726	0.90127	0.19745	0.22372	TRUE
sgRNF43_3	RNF43	30.805	48.393	30.805	48.393	0.63506	156.61	191460	0.040196	0.083502	0.9165	0.167	0.19499	TRUE
human_exon_crispr_v1_179721	PPIL2	60.839	119.64	60.839	119.64	0.96408	1777	2141700	0.040177	0.063116	0.93688	0.12623	0.1578	TRUE
sgRNF114_4	RNF114	68.54	141.14	68.54	141.14	1.0314	2719.7	3269100	0.040156	0.060443	0.93956	0.12089	0.15344	TRUE
sgUBR5_6	UBR5	51.598	95.441	51.598	95.441	0.87465	983.42	1193700	0.040129	0.067148	0.93285	0.1343	0.16506	TRUE
sgSPOPL_4	SPOPL	73.161	154.59	73.161	154.59	1.069	3428.2	4120600	0.040113	0.05905	0.94095	0.1181	0.15108	TRUE
sgMARCH10_1	sgMARCH10	62.379	123.67	62.379	123.67	0.97603	1932.1	2340400	0.040064	0.062451	0.93755	0.1249	0.1568	TRUE
sgRNF17_5	RNF17	53.908	6.7212	53.908	6.7212	-2.8301	1365.1	1394400	0.03996	0.0043779	0.99562	0.0087558	0.11006	FALSE
sgMKRN1_5	MKRN1	50.057	91.408	50.057	91.408	0.8559	873.97	1072000	0.039938	0.067804	0.9322	0.13561	0.16624	TRUE
sgZBTB38_6	ZBTB38	18.483	25.541	18.483	25.541	0.446	25.067	31266	0.039914	0.10624	0.89376	0.21249	0.23821	TRUE
sgMARCH1_5	sgMARCH1	55.448	104.85	55.448	104.85	0.90703	1250.7	1541000	0.039797	0.065055	0.93494	0.13011	0.16133	TRUE
sgABTB2_4	ABTB2	31.575	49.737	31.575	49.737	0.63928	167.03	208990	0.039729	0.082228	0.91777	0.16446	0.19249	TRUE
sgKLHL9_10	KLHL9	31.575	49.737	31.575	49.737	0.63928	167.03	208990	0.039729	0.082228	0.91777	0.16446	0.19249	TRUE
sgRNF169_10	RNF169	31.575	49.737	31.575	49.737	0.63928	167.03	208990	0.039729	0.082228	0.91777	0.16446	0.19249	TRUE
sgZBTB33_6	ZBTB33	53.908	100.82	53.908	100.82	0.8909	1126.7	1394400	0.039726	0.065708	0.93429	0.13142	0.16244	TRUE
sgTRIM10_6	TRIM10	30.805	13.442	30.805	13.442	-1.1389	156.96	191460	0.03968	0.023173	0.97683	0.046347	0.11006	FALSE
sgWDSUB1_4	WDSUB1	87.793	198.95	87.793	198.95	1.1711	6428.6	7868900	0.039625	0.055197	0.9448	0.11039	0.14537	TRUE
sgKCNA10_1	KCNA10	32.345	13.442	32.345	13.442	-1.2072	186.91	227640	0.039618	0.021296	0.9787	0.042591	0.11006	FALSE
sgMUL1_10	MUL1	32.345	13.442	32.345	13.442	-1.2072	186.91	227640	0.039618	0.021296	0.9787	0.042591	0.11006	FALSE
human_exon_crispr_v1_060774	FBXL18	32.345	13.442	32.345	13.442	-1.2072	186.91	227640	0.039618	0.021296	0.9787	0.042591	0.11006	FALSE
human_exon_crispr_v1_152862	MEX3D	32.345	13.442	32.345	13.442	-1.2072	186.91	227640	0.039618	0.021296	0.9787	0.042591	0.11006	FALSE
sgZBTB4_1	ZBTB4	29.264	13.442	29.264	13.442	-1.0673	129.74	159600	0.039604	0.025324	0.97468	0.050649	0.11006	FALSE
human_exon_crispr_v1_137483	BCL6B	54.678	6.7212	54.678	6.7212	-2.8502	1413	1466300	0.039603	0.0042708	0.99573	0.0085416	0.11006	FALSE
sgFBXW7_2	FBXW7	33.115	13.442	33.115	13.442	-1.2401	202.92	247460	0.039547	0.020445	0.97956	0.040889	0.11006	FALSE
sgNEURL2_4	NEURL2	17.713	24.196	17.713	24.196	0.4292	21.145	26886	0.039542	0.10825	0.89175	0.21651	0.24223	TRUE
sgKLHL17_4	KLHL17	82.402	181.47	82.402	181.47	1.1295	5093.4	6284400	0.039519	0.05627	0.94373	0.11254	0.14689	TRUE
human_exon_crispr_v1_060776	FBXL18	33.885	13.442	33.885	13.442	-1.2723	219.63	268490	0.039452	0.019646	0.98035	0.039292	0.11006	FALSE
sgRNF157_6	RNF157	8.4713	6.7212	8.4713	6.7212	-0.29473	1.5364	1970	0.039429	0.10415	0.89585	0.20829	0.23422	FALSE
human_exon_crispr_v1_013881	RFWD2	68.54	139.8	68.54	139.8	1.0177	2617.8	3269100	0.039413	0.059867	0.94013	0.11973	0.15235	TRUE
human_exon_crispr_v1_014529	ZBTB41	27.724	13.442	27.724	13.442	-0.99195	105.22	131740	0.039347	0.027805	0.97219	0.055611	0.11033	FALSE
sgRNF169_5	RNF169	25.414	37.639	25.414	37.639	0.54875	75.435	96754	0.039302	0.090569	0.90943	0.18114	0.208	TRUE
sgRNF182_9	RNF182	56.218	106.19	56.218	106.19	0.90568	1279.8	1618200	0.039286	0.06432	0.93568	0.12864	0.15996	TRUE
human_exon_crispr_v1_005629	RNF19B	46.977	10.754	46.977	10.754	-2.0292	736.98	855680	0.039159	0.0089056	0.99109	0.017811	0.11006	FALSE
sgKCND2_5	KCND2	26.954	13.442	26.954	13.442	-0.95275	93.96	119210	0.039133	0.029192	0.97081	0.058384	0.11038	FALSE
sgKCNG3_8	KCNG3	26.954	13.442	26.954	13.442	-0.95275	93.96	119210	0.039133	0.029192	0.97081	0.058384	0.11038	FALSE
sgRC3H2_8	RC3H2	40.046	67.212	40.046	67.212	0.73278	375.09	485660	0.038981	0.073548	0.92645	0.1471	0.17646	TRUE
sgCBLC_6	CBLC	50.828	9.4097	50.828	9.4097	-2.3158	992.58	1131600	0.038934	0.0067921	0.99321	0.013584	0.11006	FALSE
human_exon_crispr_v1_150425	RNF165	36.965	13.442	36.965	13.442	-1.3944	293.48	365590	0.038904	0.016892	0.98311	0.033785	0.11006	FALSE
sgTRIM45_5	TRIM45	20.023	12.098	20.023	12.098	-0.68261	31.888	41531	0.038887	0.043819	0.95618	0.087637	0.12711	FALSE
human_exon_crispr_v1_030629	FBXL2	26.184	13.442	26.184	13.442	-0.91244	83.364	107560	0.03885	0.03069	0.96931	0.06138	0.11204	FALSE
sgKCNA7_1	KCNA7	16.172	10.754	16.172	10.754	-0.54695	14.83	19472	0.038831	0.056113	0.94389	0.11223	0.14659	FALSE
sgKCTD1_1	KCTD1	16.172	10.754	16.172	10.754	-0.54695	14.83	19472	0.038831	0.056113	0.94389	0.11223	0.14659	FALSE
sgRNF212_2	RNF212	16.172	10.754	16.172	10.754	-0.54695	14.83	19472	0.038831	0.056113	0.94389	0.11223	0.14659	FALSE
sgZBTB45_4	ZBTB45	16.172	10.754	16.172	10.754	-0.54695	14.83	19472	0.038831	0.056113	0.94389	0.11223	0.14659	FALSE
human_exon_crispr_v1_018254	RNF144A	16.172	10.754	16.172	10.754	-0.54695	14.83	19472	0.038831	0.056113	0.94389	0.11223	0.14659	FALSE
sgTNFAIP1_2	TNFAIP1	47.747	84.687	47.747	84.687	0.81376	696.05	906500	0.038798	0.068217	0.93178	0.13643	0.16694	TRUE
sgKCNA5_5	KCNA5	26.954	40.327	26.954	40.327	0.56403	90.316	119210	0.038732	0.087665	0.91233	0.17533	0.20251	TRUE
sgKDM2A_4	KDM2A	26.954	40.327	26.954	40.327	0.56403	90.316	119210	0.038732	0.087665	0.91233	0.17533	0.20251	TRUE
sgTRIM49_2	TRIM49	55.448	103.51	55.448	103.51	0.88859	1182.4	1541000	0.038714	0.064222	0.93578	0.12844	0.15979	TRUE
sgRNF43_1	RNF43	64.69	127.7	64.69	127.7	0.9703	2041.5	2662700	0.038616	0.060512	0.93949	0.12102	0.15354	TRUE
sgUBR4_7	UBR4	48.517	10.754	48.517	10.754	-2.0748	804.54	959460	0.038553	0.0084187	0.99158	0.016837	0.11006	FALSE
human_exon_crispr_v1_003969	ZBTB40	44.667	12.098	44.667	12.098	-1.8018	582.66	715490	0.038503	0.010939	0.98906	0.021878	0.11006	FALSE
sgRNF186_3	RNF186	25.414	13.442	25.414	13.442	-0.87098	73.424	96754	0.038487	0.032312	0.96769	0.064624	0.11337	FALSE
sgKCNA2_7	KCNA2	27.724	41.671	27.724	41.671	0.57101	98.259	131740	0.038426	0.086283	0.91372	0.17257	0.20037	TRUE
sgKLHL7_1	KLHL7	27.724	41.671	27.724	41.671	0.57101	98.259	131740	0.038426	0.086283	0.91372	0.17257	0.20037	TRUE
sgTRIM13_10	TRIM13	27.724	41.671	27.724	41.671	0.57101	98.259	131740	0.038426	0.086283	0.91372	0.17257	0.20037	TRUE
human_exon_crispr_v1_063470	DTX2	37.736	61.835	37.736	61.835	0.69791	294.75	393340	0.038425	0.07503	0.92497	0.15006	0.17923	TRUE
sgBRCA1_5	BRCA1	13.092	9.4097	13.092	9.4097	-0.43695	6.8248	9205.4	0.038379	0.070293	0.92971	0.14059	0.17054	FALSE
sgRAG1_6	RAG1	13.092	9.4097	13.092	9.4097	-0.43695	6.8248	9205.4	0.038379	0.070293	0.92971	0.14059	0.17054	FALSE
human_exon_crispr_v1_154733	UHRF1	13.092	9.4097	13.092	9.4097	-0.43695	6.8248	9205.4	0.038379	0.070293	0.92971	0.14059	0.17054	FALSE
human_exon_crispr_v1_157025	KEAP1	148.63	422.09	148.63	422.09	1.4995	39822	50960000	0.038307	0.046398	0.9536	0.092795	0.13105	TRUE
sgRC3H1_5	RC3H1	125.53	327.99	125.53	327.99	1.3786	21633	27983000	0.038274	0.048544	0.95146	0.097087	0.13417	TRUE
sgTRIM34_1	TRIM34	43.896	75.277	43.896	75.277	0.76465	501.19	672670	0.038261	0.070208	0.92979	0.14042	0.17045	TRUE
sgTRIM6-TRIM34_2	TRIM6-TRIM34	43.896	75.277	43.896	75.277	0.76465	501.19	672670	0.038261	0.070208	0.92979	0.14042	0.17045	TRUE
human_exon_crispr_v1_038459	RNF168	57.759	6.7212	57.759	6.7212	-2.9279	1613.6	1781100	0.038242	0.003881	0.99612	0.0077619	0.11006	FALSE
human_exon_crispr_v1_038457	RNF168	45.437	12.098	45.437	12.098	-1.8259	611.89	760230	0.038236	0.010618	0.98938	0.021237	0.11006	FALSE
sgRNF139_5	RNF139	56.218	104.85	56.218	104.85	0.88748	1210.7	1618200	0.03823	0.063507	0.93649	0.12701	0.15847	TRUE
sgKCTD20_4	KCTD20	75.471	157.28	75.471	157.28	1.0495	3456	4601200	0.038137	0.056891	0.94311	0.11378	0.14807	TRUE
sgRNF182_5	RNF182	54.678	100.82	54.678	100.82	0.87081	1088.9	1466300	0.038103	0.064101	0.9359	0.1282	0.15953	TRUE
sgRFPL3_1	RFPL3	339.62	1513.6	339.62	1513.6	2.1527	777000	956390000	0.037962	0.038705	0.9613	0.07741	0.12141	TRUE
sgZBTB48_6	ZBTB48	38.506	63.179	38.506	63.179	0.70004	308.99	422570	0.037956	0.074016	0.92598	0.14803	0.17734	TRUE
human_exon_crispr_v1_072020	UBR5	58.529	6.7212	58.529	6.7212	-2.9467	1666	1866800	0.037918	0.0037922	0.99621	0.0075843	0.11006	FALSE
human_exon_crispr_v1_009898	KCNA3	89.333	198.95	89.333	198.95	1.1463	6241.7	8369800	0.037889	0.053538	0.94646	0.10708	0.14204	TRUE
sgTRIM55_2	TRIM55	29.264	44.36	29.264	44.36	0.5838	115.15	159600	0.037786	0.083651	0.91635	0.1673	0.19526	TRUE
sgZBTB39_5	ZBTB39	56.988	106.19	56.988	106.19	0.8864	1239.4	1698300	0.037759	0.06281	0.93719	0.12562	0.1573	TRUE
sgMARCH6_3	sgMARCH6	19.253	12.098	19.253	12.098	-0.62876	25.933	36138	0.037637	0.046867	0.95313	0.093734	0.13168	FALSE
sgSIAH1_2	SIAH1	19.253	12.098	19.253	12.098	-0.62876	25.933	36138	0.037637	0.046867	0.95313	0.093734	0.13168	FALSE
human_exon_crispr_v1_007237	RNF220	19.253	12.098	19.253	12.098	-0.62876	25.933	36138	0.037637	0.046867	0.95313	0.093734	0.13168	FALSE
sgRNF139_4	RNF139	42.356	13.442	42.356	13.442	-1.5859	450.34	592600	0.03756	0.013333	0.98667	0.026665	0.11006	FALSE
sgZNRF3_10	ZNRF3	132.46	350.85	132.46	350.85	1.3985	25205	33862000	0.037529	0.047239	0.95276	0.094479	0.1322	TRUE
human_exon_crispr_v1_112456	KCTD12	93.954	212.39	93.954	212.39	1.1682	7296.8	10010000	0.037434	0.052313	0.94769	0.10463	0.13986	TRUE
sgTRAF6_4	TRAF6	51.598	10.754	51.598	10.754	-2.1619	949.25	1193700	0.037384	0.0075616	0.99244	0.015123	0.11006	FALSE
human_exon_crispr_v1_160637	KLHL26	43.126	13.442	43.126	13.442	-1.6113	475.68	631730	0.037347	0.012921	0.98708	0.025842	0.11006	FALSE
sgRNF115_8	RNF115	15.402	20.164	15.402	20.164	0.36769	11.386	16378	0.037204	0.1145	0.8855	0.22901	0.25405	TRUE
sgRNF125_7	RNF125	15.402	20.164	15.402	20.164	0.36769	11.386	16378	0.037204	0.1145	0.8855	0.22901	0.25405	TRUE
sgKBTBD8_1	KBTBD8	48.517	12.098	48.517	12.098	-1.9186	736.51	959460	0.037181	0.0094713	0.99053	0.018943	0.11006	FALSE
sgWWP2_6	WWP2	43.896	13.442	43.896	13.442	-1.6363	501.75	672670	0.037132	0.012529	0.98747	0.025058	0.11006	FALSE
sgRNF214_4	RNF214	30.805	47.048	30.805	47.048	0.59525	133.39	191460	0.037124	0.081183	0.91882	0.16237	0.19065	TRUE
sgHECW1_8	HECW1	36.195	57.802	36.195	57.802	0.66075	236.58	339280	0.037095	0.075403	0.9246	0.15081	0.17988	TRUE
human_exon_crispr_v1_124212	KLHL25	36.195	57.802	36.195	57.802	0.66075	236.58	339280	0.037095	0.075403	0.9246	0.15081	0.17988	TRUE
human_exon_crispr_v1_084831	RHOBTB1	40.046	65.868	40.046	65.868	0.70407	338.47	485660	0.037052	0.072078	0.92792	0.14416	0.17398	TRUE
sgZBTB38_9	ZBTB38	48.517	84.687	48.517	84.687	0.79115	666.61	959460	0.036926	0.06634	0.93366	0.13268	0.16362	TRUE
sgHUWE1_5	HUWE1	44.667	13.442	44.667	13.442	-1.6608	528.56	715490	0.036914	0.012155	0.98784	0.02431	0.11006	FALSE
sgASB18_10	ASB18	33.115	14.787	33.115	14.787	-1.1117	174.55	247460	0.036844	0.022491	0.97751	0.044981	0.11006	FALSE
sgRFWD3_3	RFWD3	35.425	14.787	35.425	14.787	-1.2062	222.74	314360	0.03681	0.020008	0.97999	0.040015	0.11006	FALSE
sgZBTB45_2	ZBTB45	35.425	14.787	35.425	14.787	-1.2062	222.74	314360	0.03681	0.020008	0.97999	0.040015	0.11006	FALSE
sgZBTB7A_2	ZBTB7A	32.345	14.787	32.345	14.787	-1.0788	159.85	227640	0.036801	0.023427	0.97657	0.046854	0.11006	FALSE
sgKCNS2_5	KCNS2	23.103	13.442	23.103	13.442	-0.73893	47.504	68997	0.03678	0.038079	0.96192	0.076159	0.12039	FALSE
sgTNFAIP1_9	TNFAIP1	23.103	13.442	23.103	13.442	-0.73893	47.504	68997	0.03678	0.038079	0.96192	0.076159	0.12039	FALSE
sgUBE3C_8	UBE3C	69.31	137.11	69.31	137.11	0.97403	2364	3401300	0.036764	0.057579	0.94242	0.11516	0.14901	TRUE
human_exon_crispr_v1_105894	RNF41	53.138	95.441	53.138	95.441	0.83301	913.62	1325000	0.036751	0.063788	0.93621	0.12758	0.15906	TRUE
human_exon_crispr_v1_123103	PML	53.138	95.441	53.138	95.441	0.83301	913.62	1325000	0.036751	0.063788	0.93621	0.12758	0.15906	TRUE
human_exon_crispr_v1_126856	ZNF598	31.575	14.787	31.575	14.787	-1.045	145.82	208990	0.036723	0.024426	0.97557	0.048851	0.11006	FALSE
human_exon_crispr_v1_036605	TRIM42	45.437	13.442	45.437	13.442	-1.685	556.12	760230	0.036695	0.011799	0.9882	0.023597	0.11006	FALSE
sgRNF126_3	RNF126	36.965	14.787	36.965	14.787	-1.266	258.31	365590	0.036681	0.018583	0.98142	0.037165	0.11006	FALSE
sgBCL6_8	BCL6	30.805	14.787	30.805	14.787	-1.0105	132.47	191460	0.036608	0.025493	0.97451	0.050985	0.11006	FALSE
sgBRAP_10	BRAP	30.805	14.787	30.805	14.787	-1.0105	132.47	191460	0.036608	0.025493	0.97451	0.050985	0.11006	FALSE
sgRNF113A_1	RNF113A	30.805	14.787	30.805	14.787	-1.0105	132.47	191460	0.036608	0.025493	0.97451	0.050985	0.11006	FALSE
human_exon_crispr_v1_038462	RNF168	56.988	9.4097	56.988	9.4097	-2.4778	1331.8	1698300	0.03651	0.0055625	0.99444	0.011125	0.11006	FALSE
human_exon_crispr_v1_109394	KDM2B	46.207	13.442	46.207	13.442	-1.7087	584.43	806940	0.036474	0.011458	0.98854	0.022916	0.11006	FALSE
human_exon_crispr_v1_034824	CBLB	30.034	14.787	30.034	14.787	-0.97517	119.79	175010	0.036448	0.026635	0.97337	0.05327	0.11006	FALSE
human_exon_crispr_v1_060781	FBXL18	30.034	14.787	30.034	14.787	-0.97517	119.79	175010	0.036448	0.026635	0.97337	0.05327	0.11006	FALSE
sgMEX3B_2	MEX3B	39.276	14.787	39.276	14.787	-1.3512	316.92	453330	0.036372	0.016725	0.98328	0.033449	0.11006	FALSE
human_exon_crispr_v1_021437	FBXO41	15.402	10.754	15.402	10.754	-0.48076	10.889	16378	0.036322	0.060979	0.93902	0.12196	0.15427	FALSE
sgRNF180_5	RNF180	37.736	60.491	37.736	60.491	0.66671	262.45	393340	0.036282	0.073399	0.9266	0.1468	0.17614	TRUE
sgKCTD16_6	KCTD16	54.678	10.754	54.678	10.754	-2.244	1106.9	1466300	0.036273	0.0068338	0.99317	0.013668	0.11006	FALSE
human_exon_crispr_v1_149038	RAB40B	40.046	14.787	40.046	14.787	-1.3785	337.86	485660	0.036245	0.01617	0.98383	0.032339	0.11006	FALSE
sgZBTB49_5	ZBTB49	90.873	198.95	90.873	198.95	1.1219	6058.1	8893200	0.03624	0.051956	0.94804	0.10391	0.13923	TRUE
human_exon_crispr_v1_116895	AREL1	44.667	75.277	44.667	75.277	0.74011	476.37	715490	0.036189	0.068113	0.93189	0.13623	0.1668	TRUE
human_exon_crispr_v1_046098	ENC1	66.23	127.7	66.23	127.7	0.93687	1939.3	2894600	0.036132	0.058071	0.94193	0.11614	0.14983	TRUE
sgCCIN_10	CCIN	33.115	51.081	33.115	51.081	0.61036	163.26	247460	0.036116	0.077758	0.92224	0.15552	0.18408	TRUE
sgKCTD21_5	KCTD21	40.816	14.787	40.816	14.787	-1.4054	359.52	519620	0.036109	0.015643	0.98436	0.031285	0.11006	FALSE
sgTRIM67_3	TRIM67	185.6	567.27	185.6	567.27	1.6066	78232	112070000	0.036053	0.042158	0.95784	0.084316	0.12501	TRUE
human_exon_crispr_v1_077774	RNF20	50.057	87.375	50.057	87.375	0.79152	709.61	1072000	0.036043	0.064814	0.93519	0.12963	0.16089	TRUE
sgOTUD7A_4	OTUD7A	28.494	14.787	28.494	14.787	-0.90173	96.407	145190	0.035974	0.029174	0.97083	0.058348	0.11038	FALSE
human_exon_crispr_v1_061964	VPS41	28.494	14.787	28.494	14.787	-0.90173	96.407	145190	0.035974	0.029174	0.97083	0.058348	0.11038	FALSE
sgTRIM28_9	TRIM28	41.586	14.787	41.586	14.787	-1.4317	381.89	555250	0.035965	0.015142	0.98486	0.030284	0.11006	FALSE
sgTRAF4_6	TRAF4	22.333	13.442	22.333	13.442	-0.69208	40.147	61179	0.035946	0.040367	0.95963	0.080734	0.12317	FALSE
sgKCNC4_7	KCNC4	52.368	12.098	52.368	12.098	-2.0266	909.79	1258100	0.035902	0.0082899	0.99171	0.01658	0.11006	FALSE
human_exon_crispr_v1_039102	WHSC1	43.126	14.787	43.126	14.787	-1.4829	428.79	631730	0.035656	0.014213	0.98579	0.028427	0.11006	FALSE
human_exon_crispr_v1_084328	ZFAND4	43.126	14.787	43.126	14.787	-1.4829	428.79	631730	0.035656	0.014213	0.98579	0.028427	0.11006	FALSE
human_exon_crispr_v1_057854	RNF217	27.724	14.787	27.724	14.787	-0.86356	85.703	131740	0.035644	0.030589	0.96941	0.061178	0.11194	FALSE
human_exon_crispr_v1_076263	FBXO10	53.138	94.097	53.138	94.097	0.81276	855.65	1325000	0.035583	0.06289	0.93711	0.12578	0.15746	TRUE
human_exon_crispr_v1_027741	TRIP12	138.62	362.94	138.62	362.94	1.3822	26562	39790000	0.035562	0.04511	0.95489	0.090221	0.12913	TRUE
human_exon_crispr_v1_021435	FBXO41	34.655	53.769	34.655	53.769	0.61926	184.85	290770	0.035447	0.075643	0.92436	0.15129	0.18024	TRUE
human_exon_crispr_v1_181125	FBXO7	34.655	53.769	34.655	53.769	0.61926	184.85	290770	0.035447	0.075643	0.92436	0.15129	0.18024	TRUE
human_exon_crispr_v1_050354	FBXW11	69.31	4.0327	69.31	4.0327	-3.8043	2917.4	3401300	0.035395	0.0016928	0.99831	0.0033855	0.11006	FALSE
sgFBXL6_1	FBXL6	26.954	14.787	26.954	14.787	-0.82435	75.649	119210	0.03524	0.032114	0.96789	0.064229	0.11315	FALSE
human_exon_crispr_v1_094259	PRPF19	26.954	14.787	26.954	14.787	-0.82435	75.649	119210	0.03524	0.032114	0.96789	0.064229	0.11315	FALSE
sgRNF14_2	RNF14	54.678	12.098	54.678	12.098	-2.0877	1023.2	1466300	0.035163	0.0076881	0.99231	0.015376	0.11006	FALSE
sgKCNA7_2	KCNA7	35.425	55.114	35.425	55.114	0.62341	196.15	314360	0.035116	0.074632	0.92537	0.14926	0.17853	TRUE
sgTRIM22_7	TRIM22	73.931	146.52	73.931	146.52	0.97729	2710.1	4276600	0.035102	0.054953	0.94505	0.10991	0.14494	TRUE
sgPHRF1_6	PHRF1	60.069	110.23	60.069	110.23	0.865	1286.4	2047100	0.035057	0.059463	0.94054	0.11893	0.15176	TRUE
sgFBXO24_3	FBXO24	10.011	12.098	10.011	12.098	0.25035	2.1818	3558.4	0.03498	0.14223	0.85777	0.28446	0.30924	TRUE
sgRC3H1_3	RC3H1	10.011	12.098	10.011	12.098	0.25035	2.1818	3558.4	0.03498	0.14223	0.85777	0.28446	0.30924	TRUE
sgTRAF7_3	TRAF7	10.011	12.098	10.011	12.098	0.25035	2.1818	3558.4	0.03498	0.14223	0.85777	0.28446	0.30924	TRUE
sgLONRF3_4	LONRF3	23.874	33.606	23.874	33.606	0.47641	47.702	77508	0.034958	0.090068	0.90993	0.18014	0.20711	TRUE
sgKBTBD4_2	KBTBD4	21.563	13.442	21.563	13.442	-0.64366	33.425	54018	0.034941	0.042877	0.95712	0.085755	0.12578	FALSE
sgTRIM67_8	TRIM67	21.563	13.442	21.563	13.442	-0.64366	33.425	54018	0.034941	0.042877	0.95712	0.085755	0.12578	FALSE
human_exon_crispr_v1_001633	KLHL21	21.563	13.442	21.563	13.442	-0.64366	33.425	54018	0.034941	0.042877	0.95712	0.085755	0.12578	FALSE
human_exon_crispr_v1_001634	KLHL21	21.563	13.442	21.563	13.442	-0.64366	33.425	54018	0.034941	0.042877	0.95712	0.085755	0.12578	FALSE
human_exon_crispr_v1_032318	ARIH2	55.448	12.098	55.448	12.098	-2.1076	1062.6	1541000	0.034922	0.0075026	0.9925	0.015005	0.11006	FALSE
sgBCL6_3	BCL6	23.103	32.262	23.103	32.262	0.46462	42.226	68997	0.034866	0.091489	0.90851	0.18298	0.20979	TRUE
sgRNF114_2	RNF114	23.103	32.262	23.103	32.262	0.46462	42.226	68997	0.034866	0.091489	0.90851	0.18298	0.20979	TRUE
sgZBTB7B_9	ZBTB7B	26.954	38.983	26.954	38.983	0.51633	72.955	119210	0.034839	0.084743	0.91526	0.16949	0.1974	TRUE
sgFBXW8_1	FBXW8	52.368	91.408	52.368	91.408	0.79205	776.62	1258100	0.034806	0.06267	0.93733	0.12534	0.15706	TRUE
human_exon_crispr_v1_084325	ZFAND4	40.816	65.868	40.816	65.868	0.67725	318.22	519620	0.034753	0.069729	0.93027	0.13946	0.16976	TRUE
sgBTBD10_3	BTBD10	26.184	14.787	26.184	14.787	-0.78405	66.243	107560	0.034751	0.033763	0.96624	0.067525	0.11521	FALSE
sgFBXO9_4	FBXO9	390.45	1766.3	390.45	1766.3	2.1747	1069400	1568700000	0.034738	0.035299	0.9647	0.070598	0.11645	TRUE
human_exon_crispr_v1_068188	RNF32	22.333	30.917	22.333	30.917	0.45195	37.084	61179	0.034705	0.092944	0.90706	0.18589	0.21254	TRUE
human_exon_crispr_v1_115905	MNAT1	22.333	30.917	22.333	30.917	0.45195	37.084	61179	0.034705	0.092944	0.90706	0.18589	0.21254	TRUE
human_exon_crispr_v1_116889	AREL1	22.333	30.917	22.333	30.917	0.45195	37.084	61179	0.034705	0.092944	0.90706	0.18589	0.21254	TRUE
human_exon_crispr_v1_132518	FBXL8	52.368	13.442	52.368	13.442	-1.8857	838.22	1258100	0.034704	0.0092113	0.99079	0.018423	0.11006	FALSE
sgRNF40_10	RNF40	56.218	12.098	56.218	12.098	-2.1271	1102.8	1618200	0.034683	0.0073241	0.99268	0.014648	0.11006	FALSE
sgRNF17_8	RNF17	28.494	41.671	28.494	41.671	0.53284	87.593	145190	0.034582	0.082291	0.91771	0.16458	0.19256	TRUE
sgTRIM4_4	TRIM4	28.494	41.671	28.494	41.671	0.53284	87.593	145190	0.034582	0.082291	0.91771	0.16458	0.19256	TRUE
human_exon_crispr_v1_123106	PML	21.563	29.573	21.563	29.573	0.4383	32.278	54018	0.034464	0.094432	0.90557	0.18886	0.21521	TRUE
sgTRIM6_2	TRIM6	37.736	16.131	37.736	16.131	-1.1771	243.53	393340	0.034448	0.01956	0.98044	0.039119	0.11006	FALSE
human_exon_crispr_v1_004169	TCEB3	48.517	14.787	48.517	14.787	-1.6492	615.91	959460	0.034436	0.011577	0.98842	0.023153	0.11006	FALSE
sgRBBP6_5	RBBP6	38.506	16.131	38.506	16.131	-1.2055	261.71	422570	0.03442	0.018885	0.98112	0.03777	0.11006	FALSE
human_exon_crispr_v1_103673	KLHL42	53.138	92.752	53.138	92.752	0.79222	799.63	1325000	0.034415	0.061992	0.93801	0.12398	0.15592	TRUE
sgTRIM27_5	TRIM27	35.425	16.131	35.425	16.131	-1.0883	193.1	314360	0.034413	0.021828	0.97817	0.043655	0.11006	FALSE
sgBTBD17_2	BTBD17	39.276	16.131	39.276	16.131	-1.2333	280.57	453330	0.034376	0.018246	0.98175	0.036492	0.11006	FALSE
sgTRIM67_5	TRIM67	39.276	16.131	39.276	16.131	-1.2333	280.57	453330	0.034376	0.018246	0.98175	0.036492	0.11006	FALSE
sgASB7_10	ASB7	34.655	16.131	34.655	16.131	-1.0575	177.64	290770	0.034353	0.022676	0.97732	0.045353	0.11006	FALSE
human_exon_crispr_v1_100841	CBL	34.655	16.131	34.655	16.131	-1.0575	177.64	290770	0.034353	0.022676	0.97732	0.045353	0.11006	FALSE
sgKCTD15_5	KCTD15	40.046	16.131	40.046	16.131	-1.2606	300.14	485660	0.034317	0.01764	0.98236	0.03528	0.11006	FALSE
sgRAB40AL_4	RAB40AL	77.011	153.24	77.011	153.24	0.98345	2989.8	4943100	0.034287	0.053505	0.94649	0.10701	0.14203	TRUE
sgSOCS6_7	SOCS6	57.759	103.51	57.759	103.51	0.83072	1068.3	1781100	0.034279	0.059801	0.9402	0.1196	0.15229	TRUE
sgMARCH5_3	sgMARCH5	33.885	16.131	33.885	16.131	-1.026	162.86	268490	0.034264	0.023578	0.97642	0.047156	0.11006	FALSE
sgHIC1_9	HIC1	40.816	16.131	40.816	16.131	-1.2875	320.4	519620	0.034245	0.017065	0.98293	0.034131	0.11006	FALSE
sgTRIM13_7	TRIM13	30.034	44.36	30.034	44.36	0.54754	103.57	175010	0.034243	0.079974	0.92003	0.15995	0.18823	TRUE
sgPCGF6_10	PCGF6	17.713	12.098	17.713	12.098	-0.51465	15.902	26886	0.034241	0.054058	0.94594	0.10812	0.14291	FALSE
human_exon_crispr_v1_108550	DTX1	17.713	12.098	17.713	12.098	-0.51465	15.902	26886	0.034241	0.054058	0.94594	0.10812	0.14291	FALSE
sgKCNA6_8	KCNA6	33.115	16.131	33.115	16.131	-0.99381	148.75	247460	0.034142	0.024537	0.97546	0.049073	0.11006	FALSE
sgKCTD15_2	KCTD15	37.736	59.146	37.736	59.146	0.63482	232.07	393340	0.034139	0.071768	0.92823	0.14354	0.17335	TRUE
sgPATZ1_7	PATZ1	60.069	108.88	60.069	108.88	0.84746	1217.3	2047100	0.034118	0.058738	0.94126	0.11748	0.15047	TRUE
sgBTBD2_10	BTBD2	50.057	14.787	50.057	14.787	-1.6934	676.03	1072000	0.034066	0.010963	0.98904	0.021925	0.11006	FALSE
human_exon_crispr_v1_108949	WSB2	63.919	118.29	63.919	118.29	0.87778	1512.6	2552000	0.034037	0.057242	0.94276	0.11448	0.14869	TRUE
human_exon_crispr_v1_002004	UBE4B	13.862	17.475	13.862	17.475	0.31395	6.5485	11273	0.034029	0.11869	0.88131	0.23739	0.26249	TRUE
sgDZIP3_10	DZIP3	46.207	76.622	46.207	76.622	0.71746	469.82	806940	0.033858	0.065352	0.93465	0.1307	0.16172	TRUE
sgFBXL14_3	FBXL14	38.506	60.491	38.506	60.491	0.63831	244.71	422570	0.03382	0.070867	0.92913	0.14173	0.17159	TRUE
sgSMURF1_2	SMURF1	12.322	9.4097	12.322	9.4097	-0.35587	4.2592	7425.5	0.033795	0.077888	0.92211	0.15578	0.18432	FALSE
sgRNF103_1	RNF103	62.379	10.754	62.379	10.754	-2.4309	1558.4	2340400	0.033746	0.0054282	0.99457	0.010856	0.11006	FALSE
sgASB4_4	ASB4	44.667	16.131	44.667	16.131	-1.4145	432.25	715490	0.033736	0.014587	0.98541	0.029174	0.11006	FALSE
sgKLHL6_7	KLHL6	44.667	16.131	44.667	16.131	-1.4145	432.25	715490	0.033736	0.014587	0.98541	0.029174	0.11006	FALSE
[truncated: 3,821 more rows]

## Sheet: Sheet4
The complete list of genes ranking from the one-round CRISPR screen
[truncated: 574 more rows]

[truncated: 1 more sheets: Sheet5]
