# Supplementary material for: ZBTB17/MIZ1 promotes peroxisome biogenesis by transcriptional regulation of PEX13
Source: J Cell Biol. 2025 Apr 17;224(6):e202407198. doi: 10.1083/jcb.202407198 (PMC12005116; doi:10.1083/jcb.202407198)
Supplement: Table S4 — shows the differential expression of genes with ranking, related to Fig. S2, A and B. [file jcb_202407198_tables4.xlsx]

## Sheet: Sheet1
The differential expression of genes ranking with one-round CRISPR screen
gene name	log2foldchange	-log10pvalue
PEX2	1.2881	4.96e-06
ASB7	1.1716	4.96e-06
PHRF1	0.68729	0.000669
ZBTB10	0.72561	0.00539
PEX10	0.68623	0.0113
3-Mar	0.69589	0.0473
MDM2	1.6897	0.0348
RFFL	-0.59334	0.0279
KLHL11	-0.7038	0.00402
PDZRN4	-0.94965	0.00817
HUWE1	-1.0001	0.00234
RNF41	-0.60773	0.0108
RNF19B	-0.59116	0.0378
RNF8	-0.64992	0.0406
TRIM46	-0.77758	0.00182
RCBTB2	-0.87399	0.000421
TRIM28	-1.0076	4.96e-06
GTF2H2C	0.48607	1.49e-05
KCNS2	0.49088	0.00175
RNF215	0.087358	0.00236
RNF25	0.1722	0.0046
ZBTB17	0.033641	0.00576
UBE4B	0.37327	0.00723
RNF186	-0.2532	0.00729
KLHL41	0.48133	0.0121
RNF144A	0.4164	0.0112
ZNRF2	0.48895	0.0121
ANKIB1	0.34612	0.0132
MIB2	0.28286	0.0157
TRAIP	0.55859	0.0205
UBR5	0.21546	0.0285
RNF139	0.50065	0.0229
SF3B3	0.31972	0.0277
RFWD2	0.44812	0.0281
BMI1	0.48649	0.0301
CNOT4	-0.18678	0.0326
FBXL7	0.41854	0.033
KCTD16	0.059542	0.0345
FBXL15	0.38962	0.0359
TRIM24	0.40949	0.037
RAPSN	0.11662	0.0392
FBXO27	0.46402	0.0397
DTX4	-0.10029	0.0431
NEURL2	0.31927	0.044
HERC4	0.4574	0.0404
RNF152	0.27809	0.0479
SPOP	-0.12377	0.0481
RNF185	0.37066	0.0498
SPSB1	0.29254	0.0513
FBXO24	-0.010125	0.0552
TRIM68	0.31453	0.0563
UHRF1	0.551	0.0589
TRIM74	0.17304	0.0601
RNF169	0.30515	0.063
DTX2	0.24863	0.0566
RFPL1	0.22489	0.0687
RFPL3	0.35889	0.0703
FBXO34	-0.0060591	0.0709
WWP1	0.19839	0.0738
CBLC	0.17553	0.0739
TRIM73	0.2167	0.0764
TRIM6-TRIM34	0.35044	0.077
ASB16	-0.070918	0.0779
RNF6	0.21091	0.0805
BTBD3	0.24865	0.079
ECT2L	0.36153	0.0846
KCNC1	0.10161	0.0852
KEAP1	0.20516	0.0859
FBXO32	0.10256	0.0905
TRIM9	0.47051	0.0918
FBXL8	0.090566	0.0995
AMFR	0.17514	0.1
RBBP6	0.27851	0.1
KCTD20	0.32383	0.103
ZBTB46	0.33974	0.0951
TRIM55	0.36507	0.105
LZTR1	0.33519	0.11
ITCH	0.26536	0.112
FBXO3	-0.15796	0.114
PJA1	0.24411	0.114
ZBTB20	-0.031677	0.115
FBXL13	0.32828	0.115
ABTB1	-0.16126	0.122
SOCS5	0.3362	0.124
4-Mar	-0.17555	0.129
FBXL14	-0.0092247	0.13
RHOBTB3	0.37747	0.13
TRIM4	0.27411	0.132
RBX1	0.41288	0.133
RNF182	0.23883	0.135
ARIH2	0.18436	0.141
UBR2	0.48914	0.082
KDM2B	0.17554	0.153
TRIM45	0.0079686	0.155
KCNB1	-0.20406	0.125
TRIM8	0.23814	0.162
UHRF2	-0.29414	0.126
OSTM1	0.035768	0.169
SMURF1	-0.0021828	0.176
UBE3A	-0.22998	0.12
STUB1	-0.077281	0.18
FBXL2	0.14378	0.169
KCNA1	-0.036243	0.114
NFXL1	-0.17915	0.184
ZBTB49	0.21695	0.192
ASB2	0.076428	0.193
KCNC4	-0.57982	0.141
KLHL42	0.178	0.196
RNF135	0.16461	0.197
SPSB4	0.21148	0.197
KLHL14	0.21874	0.199
RNF115	-0.30855	0.163
TULP4	0.25189	0.202
TRIM34	0.010844	0.205
GZF1	0.32902	0.206
BTRC	0.38862	0.184
HIC2	-0.12835	0.21
CBLB	0.09917	0.214
RBCK1	0.14031	0.214
TRIM15	-0.0099474	0.216
HERC6	0.87253	0.127
RNF145	0.061023	0.221
TTC3	0.018492	0.018
ZFPL1	0.21833	0.223
G2E3	0.25973	0.225
RNF133	-0.033445	0.229
ZFAND5	0.23767	0.229
WWP2	0.14469	0.233
ANKFY1	0.054766	0.234
TRIM5	0.2129	0.234
OTUD7B	-0.042302	0.0191
UBR1	0.39248	0.241
ZBTB7C	0.1979	0.242
LNX2	0.32446	0.243
HERC5	-0.53557	0.0936
SPSB3	0.19074	0.248
IBTK	0.69234	0.161
UBR3	-0.14154	0.253
sgMARCH6	-0.49044	0.233
TRIM65	-0.009076	0.259
FBXW4	0.11074	0.0686
NEURL	0.20261	0.264
KCTD10	0.25407	0.265
HECW1	0.23458	0.269
PCGF6	-0.27029	0.0595
FBXW2	0.31036	0.273
KCNA4	-0.012872	0.277
RNF14	0.30835	0.279
RAG1	0.20111	0.282
RNF150	0.26382	0.283
KCNA5	0.21871	0.285
KLHL12	0.14765	0.227
BTBD2	0.15317	0.295
RNF114	0.34484	0.295
ARMC5	-0.23361	0.298
TRIM11	-0.29573	0.0729
HIC1	0.38728	0.301
BTBD17	0.30793	0.303
KCNS3	0.057345	0.303
WDSUB1	-0.34147	0.304
KLHL18	0.033717	0.119
KCNS1	-0.16474	0.307
RNF44	-0.01878	0.307
ABTB2	0.2087	0.31
HERC1	0.076077	0.313
RAB40A	-0.22821	0.316
FBXL12	-0.087805	0.317
9-Mar	0.3269	0.318
LNX1	-0.15719	0.179
FBXO22	0.21504	0.308
ZBTB11	-0.88185	0.233
SYVN1	0.047964	0.321
KBTBD3	0.27883	0.321
CBL	0.25356	0.325
BRCA1	0.29701	0.327
TRAF2	-0.31007	0.0917
KLHL7	-0.031223	0.327
KLHL36	0.23871	0.329
MYCBP2	0.26358	0.331
MYLIP	0.34615	0.333
SH3RF2	0.19228	0.335
KDM2A	0.28612	0.336
ZBTB45	-0.30359	0.336
MGRN1	0.23344	0.338
KCTD2	-0.012392	0.341
RABGEF1	-0.56078	0.173
PARK2	0.19328	0.347
FBXO28	0.24526	0.123
KLHL13	-0.0042426	0.00207
TRIM3	0.057975	0.354
KCTD6	-0.015857	0.354
FBXL5	0.044303	0.298
RNF17	-0.14828	0.368
RNF13	0.13572	0.368
FBXL16	-0.0036856	0.0897
RNF141	0.1116	0.373
HACE1	0.28091	0.374
FBXO7	0.11967	0.311
LRRC29	0.053036	0.377
RNF26	-0.016814	0.379
KCNG1	-0.02118	0.263
ASB5	0.27467	0.381
RNF111	0.012084	0.275
NSMCE1	0.16828	0.384
RFPL4B	0.73847	0.163
TNFAIP3	0.25421	0.388
ZBTB21	-0.12915	0.339
ZBTB48	-0.039811	0.391
NM_032637	0.32288	0.27
TRIM7	-0.12821	0.197
KCNA2	-0.069065	0.338
BIRC8	0.029088	0.398
KCNA3	-0.029249	0.389
DDB1	-0.011951	0.344
KCTD7	0.034902	0.401
RNF126	0.13013	0.402
LTN1	0.2224	0.296
NEDD4	-0.068912	0.406
KLHL21	0.079704	0.406
sgMARCH1	-0.18224	0.408
BTBD9	-0.012795	0.22
SPSB2	-0.041955	0.207
RNF165	0.06961	0.305
SPOPL	0.027985	0.416
RNF216	0.16446	0.42
RNF168	0.18625	0.406
TRIM13	0.1325	0.197
ZNRF4	0.034319	0.426
ASB15	0.1659	0.0449
SLX4	-0.16268	0.0597
KCTD12	-0.027706	0.197
ZBTB5	0.10163	0.442
2-Mar	0.012911	0.33
RNF4	0.44798	0.212
PEX12	-0.11645	0.428
MUL1	0.022349	0.447
ZBTB41	0.46097	0.253
KLHL40	0.064044	0.44
WSB1	-0.19987	0.418
RNF24	0.099066	0.456
ASB18	0.011695	0.456
XIAP	0.02133	0.263
RNF113A	0.29162	0.461
TRIM10	-0.12963	0.294
HECTD2	0.28661	0.414
TRAF3	-0.1288	0.131
RNF123	-0.0053305	0.471
ASB3	-0.012806	0.471
TRIM54	0.069931	0.415
VPS41	0.3844	0.361
KCNB2	0.14607	0.427
LONRF2	-0.18061	0.25
FBXO11	-0.17881	0.258
RSPRY1	0.18547	0.376
sgMARCH7	0.0085811	0.495
TRIM26	0.20499	0.497
ZBTB40	0.15449	0.498
BIRC7	0.27783	0.499
ASB13	-0.13132	0.238
RNF121	-0.13339	0.297
RC3H1	-0.042095	0.465
FBXO42	0.010606	0.459
WSB2	-0.44651	0.181
FBXO25	0.34209	0.271
TRIM21	0.093129	0.514
GMCL1	-0.061438	0.547
VPS18	-0.53572	0.315
RNF40	-0.26754	0.259
RNF151	-0.039598	0.521
KBTBD12	0.1778	0.405
ARIH1	0.020698	0.524
TRAF5	-0.12441	0.28
BTBD7	-0.056495	0.534
RNF208	-0.25624	0.136
ZNF131	0.012072	0.535
RHOBTB2	0.052498	0.537
KBTBD8	0.17914	0.538
RNF149	-0.14345	0.466
BCL6	-0.075398	0.539
UBE3C	0.10259	0.541
PATZ1	0.051209	0.0663
KCTD21	0.044714	0.541
TRIM39	-0.031855	0.204
FBXW5	-0.1494	0.0918
CUL9	-0.22983	0.168
KBTBD4	-0.036967	0.546
BTBD11	0.25922	0.55
RNF214	0.11768	0.552
ZBTB4	-0.32414	0.269
NACC1	0.061918	0.557
FBXO41	-0.044076	0.236
KBTBD7	0.083286	0.562
KLHL30	0.05334	0.564
ZBTB7A	0.17981	0.567
FBXO36	0.12595	0.0401
UBOX5	0.11044	0.415
HECTD3	-0.48384	0.0434
ZBTB39	0.13125	0.572
RAB40B	-0.029234	0.465
UNK	-0.57435	0.0923
SIAH1	-0.096459	0.576
TRIM38	0.072286	0.37
TRIM50	0.1263	0.45
HECTD1	-0.4101	0.0819
FBXO8	-0.037381	0.362
TRIM48	0.14933	0.591
LRSAM1	0.090253	0.588
ZNF598	0.2639	0.589
PCGF1	-0.53809	0.0114
KCNA6	-0.10464	0.495
KCNA7	0.19378	0.453
RNF212	-0.2908	0.409
KLHL17	0.081922	0.598
BIRC3	-0.11702	0.0102
HERC3	0.40467	0.358
RNF43	0.021633	0.215
RNF11	-0.0006726	0.405
RNF207	0.31361	0.616
CCIN	0.12073	0.4
ASB9	0.089915	0.617
TRIM67	-0.24439	0.0773
SIAH2	0.12591	0.62
RFPL2	-0.27852	0.35
RNF167	-0.028695	0.408
UBE3B	-0.082931	0.274
KBTBD2	0.10378	0.545
LONRF1	-0.42701	0.14
RNF103	-0.18896	0.182
ZBTB18	-0.11503	0.494
TRIM58	-0.19799	0.422
DTX3	0.10183	0.629
MYNN	-0.16189	0.537
RNF220	-0.1542	0.232
SHPRH	-0.016117	0.636
TRIM52	0.17981	0.27
TRIM37	-0.080436	0.357
NFX1	-0.27482	0.35
TRIM49	-0.046751	0.64
PDZRN3	-0.22141	0.278
PCGF3	-0.1262	0.429
TRIM42	0.0032566	0.513
ZBTB22	0.013184	0.645
FBXL6	0.084693	0.659
FBXO4	-0.0036748	0.646
PCGF5	-0.27319	0.542
RNF181	-0.052723	0.496
TRIM59	-0.11505	0.312
TRIM17	-0.14603	0.531
BTBD6	0.0017868	0.442
TRIM33	-0.042645	0.492
sgMARCH8	0.12893	0.655
MDM4	-0.40116	0.113
FBXO33	-0.20766	0.256
MID1	-0.025025	0.519
ASB14	0.29117	0.427
ZBTB1	-0.065658	0.666
DCST1	-0.28214	0.106
VPS8	-0.0083196	0.62
KCTD5	0.055411	0.67
FBXO31	-0.24678	0.128
PCGF2	-0.23058	0.341
BCL6B	-0.28811	0.17
FBXL18	-0.18183	0.31
KCND2	-0.24971	0.345
ASB4	0.011063	0.558
KLHL3	-0.023761	0.641
KLHL4	-0.098038	0.226
FBXW7	-0.5396	0.0346
RNF130	-0.034142	0.535
RNF144B	-0.096893	0.274
RNF180	-0.19807	0.695
RNF32	0.1075	0.498
RFWD3	0.10783	0.531
ZBTB3	-0.11349	0.684
RNF138	-0.29487	0.3
RNF128	-0.30536	0.18
MID2	0.033406	0.63
BTBD1	0.031638	0.65
CISH	-0.3044	0.563
TRIM22	-0.10161	0.465
TNFAIP1	-0.019327	0.423
TRIM72	-0.1841	0.567
CCNF	-0.016304	0.508
ZNRF1	-0.20803	0.14
KCNC2	-0.08859	0.719
KLHL26	-0.19699	0.00777
TRAF4	0.052974	0.721
RNF183	0.04868	0.503
ZFAND4	0.23962	0.653
ZBTB16	-0.085544	0.465
MEX3A	-0.27388	0.145
RNF112	-0.2746	0.139
NHLRC1	-0.12991	0.408
TRIM43	-0.14758	0.37
RNF175	-0.27511	0.275
ASB8	0.041291	0.735
FBXO9	-0.083266	0.399
RC3H2	0.10605	0.681
SOCS4	-0.15785	0.546
KBTBD11	0.0088627	0.745
KBTBD6	0.089371	0.757
TRIML1	0.017845	0.513
KCTD17	0.14933	0.0404
PPIL2	0.1128	0.223
OTUD7A	-0.16308	0.409
RNF34	-0.061957	0.661
TRIM62	-0.099779	0.483
KLHL9	0.14067	0.0604
FBXW8	0.050734	0.339
RNF19A	-0.39792	0.1
KLHL34	0.095502	0.727
UBR4	-0.25107	0.583
FBXO16	0.16389	0.584
TRIM25	0.087585	0.782
ZBTB7B	-0.34482	0.185
TCEB3	-0.31443	0.0156
RCHY1	-0.11242	0.164
KLHL6	-0.04316	0.331
RNF219	-0.21826	0.271
BTBD8	-0.091169	0.0337
KCNC3	-0.23502	0.701
DPF1	-0.11822	0.796
FBXO10	0.0605	0.769
NACC2	-0.080167	0.569
ZBTB38	-0.41173	0.134
CHFR	-0.37641	0.28
LGALS3BP	0.0020375	0.352
LONRF3	-0.25241	0.599
BACH2	-0.016317	0.459
FBXO38	-0.43904	0.0404
FBXO21	-0.091147	0.316
TRIP12	-0.24035	0.123
ASB10	-0.029019	0.205
KCNRG	-0.32993	0.106
RLIM	-0.032068	0.266
TOPORS	0.071567	0.305
ZBTB44	-0.067504	0.555
RNF10	-0.22725	0.193
FBXO5	-0.12867	0.337
KCTD1	-0.27273	0.0392
FBXO18	-0.16492	0.515
TRIM23	0.091788	0.666
IVNS1ABP	-0.29363	0.00506
SOCS7	-0.4079	0.0644
FBXO44	-0.30032	0.372
RNF113B	-0.15684	0.079
KLHL20	-0.38423	0.278
GAN	-0.042736	0.413
KLHL22	-0.066308	0.0377
AREL1	-0.26401	0.108
TRIM35	-0.14091	0.59
TRAF6	-0.2341	0.296
ZBTB26	-0.010362	0.419
KCND1	-0.17225	0.221
WHSC1	0.028221	0.428
BRAP	-0.032292	0.701
ZSWIM2	-0.22493	0.225
FBXL4	0.003905	0.708
RNF125	-0.20089	0.125
FBXL20	-0.21079	0.61
TRIM56	-0.06091	0.343
HERC2	0.064265	0.377
VHL	-0.097454	0.523
TRIM69	-0.35494	0.28
PHF7	-0.33509	0.259
VPS11	-0.085599	0.451
CBLL1	0.23849	0.74
ZNF645	0.020901	0.552
MEX3B	-0.29472	0.115
FBXW11	-0.79045	0.393
RCBTB1	-0.11748	0.19
ASB11	-0.045046	0.432
KCTD4	-0.42021	0.267
ZBTB8A	-0.38836	0.266
KCNV1	-0.10124	0.552
TRIM36	0.02015	0.753
ZBTB24	-0.069142	0.424
SOCS1	-0.019238	0.684
FBXO46	-0.29882	0.0819
BFAR	-0.26326	0.387
KLHL28	-0.14803	0.834
TRIM27	-0.30385	0.535
KLHL31	-0.010799	0.744
PJA2	-0.44841	0.159
MEX3D	0.15255	0.828
FBXO30	-0.16365	0.0798
KCTD3	-0.045411	0.348
ZBTB25	-0.23018	0.541
SHKBP1	-0.09899	0.152
KCTD13	-0.12231	0.156
ZBTB6	-0.2902	0.213
FBXO15	-0.37316	0.211
KLHL38	0.043508	0.834
SOCS6	-0.40724	0.0095
ENC1	-0.22703	0.4
KLHL25	-0.15191	0.795
sgMARCH10	-0.44673	0.301
ANAPC11	-0.34247	0.599
MSL2	-0.28619	0.109
KLHL23	0.088894	0.817
RNF157	-0.20211	0.579
DZIP3	-0.067366	0.531
NEDD4L	-0.11227	0.0293
MEX3C	-0.0041293	0.0728
TRIM41	0.07211	0.58
MIB1	-0.20453	0.372
SH3RF1	-0.41884	0.0886
ZBTB43	-0.38497	0.282
KCTD14	-0.42979	0.365
RNFT1	-0.19404	0.44
BTBD10	-0.26894	0.293
KCTD15	-0.56023	0.0139
DTX1	-0.31684	0.271
ZNRF3	-0.21221	0.667
FBXO2	0.15614	0.701
RNF146	-0.029132	0.0553
ATRX	-0.28883	0.0737
TRIM2	0.03368	0.109
RNF20	-0.44238	0.858
FBXO6	-0.19826	0.701
RING1	-0.28185	0.502
KCNG3	-0.33546	0.299
ZBTB37	-0.27798	0.32
ZBTB2	-0.34344	0.159
RNF2	-0.42329	0.488
RNF31	-0.10788	0.472
KLHL5	-0.55645	0.0227
KLHL15	-0.23366	0.768
SOCS2	-0.19903	0.458
RAD18	-0.038416	0.647
MNAT1	-0.79639	0.188
KCND3	-0.20722	0.0683
TRIM47	-0.17215	0.334
BARD1	-0.24616	0.603
RNF217	-0.23631	0.24
HLTF	-0.294	0.135
NOSIP	-0.19651	0.0541
BACH1	-1.1841	0.13
IRF2BPL	0.0073637	0.905
RAB40C	-0.11115	0.581
MKRN2	0.12165	0.284
KCTD9	-0.075031	0.853
ASB6	-0.23044	0.443
TRIM32	0.042941	0.187
ZBTB14	-0.23695	0.188
KLHL24	-0.068096	0.407
TRIM6	-0.14198	0.743
SMURF2	-0.54053	0.195
RHOBTB1	-0.10582	0.383
ZFAND3	-0.35907	0.199
ZBTB33	-0.2098	0.622
CCNB1IP1	-0.2232	0.324
CPSF1	-1.1784	0.0819
IPP	-0.037683	0.934
DTX3L	-0.27219	0.127
KLHL32	-0.17132	0.289
TRAF7	-0.17352	0.465
ZBTB32	-0.32744	0.182
RNF38	-0.27762	0.307
SOCS3	-0.51232	0.465
RNF122	-0.16655	0.55
MKRN1	-0.20993	0.693
FBXO17	-0.017222	0.546
PML	-0.36332	0.293
RAB40AL	-0.29391	0.119
FBXO40	0.0010262	0.584
KCNA10	-0.13556	0.701
sgMARCH5	-0.44872	0.248
KCTD8	-0.0266	0.833
KLHL10	-0.38371	0.13
MKRN3	-0.2081	0.3
PRPF19	-1.0784	0.28
TRIM63	-0.4861	0.00159

## Sheet: Sheet2
The differential expression of genes ranking with two-round CRISPR screen
gene name	log2foldchange	-log10pvalue
PEX10	6.1349	4.96e-06
PEX12	6.1634	4.96e-06
PEX2	6.2243	0.0028
ANAPC11	1.5628	0.00333
TRIM49	0.60998	0.0221
RBX1	-1.7718	4.96e-06
ZBTB11	-1.3008	5.45e-05
FBXW7	-1.178	0.000382
FBXL18	-0.85068	0.000699
UBR4	-1.0802	0.00105
RNF168	-1.8259	0.00171
FBXW11	-2.5403	0.00183
GTF2H2C	-0.91066	0.0023
TRIM46	-1.1593	0.0028
KCTD10	-0.63377	0.00326
RAD18	-1.0141	0.00465
TRIM24	-0.9546	0.0091
RNF121	-0.92621	0.00978
MSL2	-0.82254	0.0101
MIB1	-1.087	0.0112
RNF40	-0.88393	0.0146
PRPF19	-0.87674	0.0167
BCL6	-0.92358	0.0194
RNF8	-1.3652	0.0254
HECTD2	-0.65993	0.0289
TRIM42	-0.94098	0.0335
ZBTB17	-0.60546	0.0449
CPSF1	-0.25532	0.000134
ZNF131	-0.016979	0.000868
ARMC5	-0.46009	0.00207
ARIH1	-0.55193	0.00384
UBR5	-0.5228	0.00426
DDB1	-0.099106	0.00498
LONRF3	0.49039	0.00509
UNK	-0.11305	0.00555
BARD1	-0.56938	0.00745
OTUD7A	-0.44879	0.00897
SOCS3	-0.29001	0.00997
SYVN1	0.32805	0.0108
SF3B3	-0.52215	0.0112
NACC2	0.16514	0.0126
GZF1	0.36784	0.014
TRIM52	-0.33195	0.014
RLIM	0.1505	0.0182
BRCA1	-0.025612	0.0199
BIRC7	-0.29875	0.0255
STUB1	-0.33941	0.0267
ASB16	0.17977	0.0267
LZTR1	-0.42051	0.0273
KBTBD4	-0.58016	0.0279
TRIM56	-0.54289	0.0281
NSMCE1	-0.3195	0.0315
TRIM68	0.22051	0.0352
RNF31	0.09179	0.0371
TRAF4	-0.52575	0.0384
VPS18	0.57561	0.0404
MIB2	-0.20563	0.0406
RBBP6	-0.37545	0.041
SPOP	0.37153	0.0462
PPIL2	0.12217	0.0472
TRAIP	0.35988	0.0473
KLHL21	-0.14947	0.0483
NEDD4L	0.19831	0.049
ZNRF4	-0.25436	0.0492
RNF43	0.32628	0.0495
KLHL7	-0.19107	0.0499
ZBTB16	-0.50262	0.0506
ZBTB7B	-0.36905	0.051
MEX3C	-0.073071	0.051
DTX3	-0.11286	0.0526
TRIM33	-0.5189	0.0532
NM_032637	0.14444	0.0534
RNF113A	-0.53073	0.0541
HIC1	-0.32124	0.0542
HACE1	0.13234	0.0546
TRIM47	0.30411	0.0598
ZNF598	-0.58785	0.0598
LTN1	-0.19209	0.0623
ARIH2	0.18958	0.0632
FBXW2	-0.46061	0.0638
MYLIP	-0.12663	0.0652
FBXO41	-0.049693	0.0671
FBXO3	-0.30743	0.0679
PHRF1	0.42263	0.068
ZBTB7A	-0.074784	0.0686
RNF4	-2.3528	0.0688
MNAT1	-1.0194	0.0689
BACH1	0.65412	0.0691
FBXO15	2.0006	0.0696
TNFAIP1	-0.32777	0.0698
CISH	-0.081465	0.0703
RNF38	-0.18232	0.0726
BTBD8	-0.32472	0.0751
KCTD21	-0.53104	0.0761
TRIM37	0.95134	0.0772
VPS11	-0.31133	0.0788
FBXL15	-0.14509	0.0824
FBXO44	-0.61128	0.0832
ANKIB1	-0.078869	0.084
TRIM32	-0.31498	0.0844
KLHL20	0.43048	0.0929
KLHL18	-0.51058	0.0933
FBXW4	-0.27557	0.0966
UHRF1	-0.052647	0.097
BRAP	0.33569	0.0978
IBTK	-0.33455	0.0979
TRAF6	-0.33089	0.0984
SMURF2	-0.58083	0.101
ASB3	-0.2901	0.102
FBXL4	-0.93796	0.104
WHSC1	-0.41464	0.104
KCNS1	0.1802	0.105
FBXL7	0.27923	0.106
TRIM39	-0.44271	0.107
TRIM67	-0.14116	0.108
KCNA7	-0.38449	0.11
RAB40B	-0.62744	0.116
KEAP1	-0.46878	0.118
KLHL11	0.50342	0.119
LNX1	-0.036364	0.121
KCTD3	0.51221	0.123
KLHL13	0.070299	0.124
RNF144B	-0.68179	0.128
KCNC1	0.030699	0.128
KCNA4	-0.34892	0.132
RNF141	0.23418	0.132
TRIM28	-0.64774	0.134
CBLC	-0.29477	0.134
BTBD10	-0.45932	0.136
TRIM58	-0.1803	0.136
VHL	0.42245	0.136
PATZ1	-0.49074	0.138
KBTBD11	-0.16486	0.139
FBXO28	0.40982	0.139
RFFL	0.36944	0.143
RNF145	0.19877	0.143
SHKBP1	-0.63267	0.143
KCNS2	-0.45233	0.144
KCNC2	-0.21696	0.145
LONRF1	0.29729	0.145
NEURL	-0.16816	0.146
FBXL20	-0.31398	0.146
MUL1	0.0047871	0.147
UBE3C	-0.5169	0.149
TRIP12	0.47662	0.149
SMURF1	-0.22126	0.152
HIC2	-0.32974	0.153
RNF207	0.31023	0.154
RNF2	-1.9575	0.154
FBXL14	0.62802	0.156
RNF220	-0.62876	0.156
MKRN3	-0.42103	0.157
ZBTB32	-0.48186	0.16
TRIM21	0.19819	0.162
ZBTB14	-0.30694	0.163
KDM2B	-0.10036	0.163
IVNS1ABP	0.34901	0.166
sgMARCH7	0.39482	0.167
RFPL4B	-1.0341	0.168
LGALS3BP	0.12423	0.169
KCND2	-0.13698	0.169
KCNV1	-0.22131	0.169
RNF44	0.3115	0.171
ASB6	-0.29293	0.171
TRIM11	-0.064341	0.174
RFWD2	0.32367	0.176
ASB4	-0.22898	0.177
RNF216	0.17022	0.178
RNF130	-0.35037	0.178
KDM2A	-0.16406	0.18
CHFR	0.39643	0.181
FBXL2	0.3553	0.183
KLHL9	0.39556	0.183
RBCK1	-0.31785	0.183
ASB10	-0.17507	0.184
TRIM50	0.38896	0.186
KCNA10	-0.36517	0.186
SOCS4	-0.032315	0.187
RNF17	0.013684	0.187
FBXO22	0.4749	0.188
FBXW8	-0.17938	0.188
SPSB4	-0.26014	0.189
TRIM43	0.11166	0.189
RNF157	-0.27768	0.191
KCTD16	0.38786	0.191
TRIM69	-1.4056	0.191
RNF146	0.46219	0.192
ZBTB48	0.17414	0.195
RNF25	-0.12617	0.197
TRIM22	0.30553	0.199
FBXO42	-0.50222	0.2
NFX1	-0.1405	0.205
PCGF5	0.30952	0.205
KCTD4	0.43546	0.205
RNF111	-0.08163	0.206
TRIM5	-0.26731	0.209
RNF19B	-0.16449	0.211
KCND3	0.18212	0.213
KLHL42	0.36955	0.213
FBXW5	0.13249	0.215
ZNRF3	-0.095725	0.215
BTBD17	-0.040851	0.219
PML	-0.05614	0.221
WWP1	0.33799	0.222
TRIM10	0.12534	0.224
CCIN	0.38593	0.224
ZSWIM2	0.17047	0.226
CCNF	-0.12843	0.226
RNF41	0.39926	0.228
ZNRF1	-0.23377	0.229
KCTD5	-0.78639	0.229
PCGF6	-0.25002	0.23
KCNRG	0.070577	0.23
RNF185	-0.3185	0.232
CBLL1	0.1098	0.233
HLTF	1.3803	0.237
NFXL1	0.094482	0.238
UBE3A	-0.038374	0.241
FBXO9	-0.21139	0.241
2-Mar	-1.0402	0.242
TCEB3	0.36723	0.243
RNF186	0.092224	0.243
BTBD1	0.11289	0.244
KCNG3	0.41386	0.244
KLHL28	0.23456	0.245
KLHL26	-0.64938	0.246
ZBTB45	-0.39548	0.246
ASB2	-0.087293	0.247
HERC1	0.044188	0.247
ITCH	-0.43071	0.247
FBXL16	0.11309	0.247
SOCS1	0.0039383	0.247
FBXO46	-0.11008	0.247
ABTB1	-0.13056	0.247
DPF1	-0.17663	0.247
NACC1	0.16579	0.247
ASB9	-0.021493	0.247
RAB40C	-0.12278	0.247
KCNA5	-0.073663	0.247
PDZRN3	1.24e-05	0.247
KCNB1	-0.18687	0.247
KCTD20	0.082173	0.247
RFPL2	0.0067985	0.247
RNF182	-0.062669	0.247
LONRF2	0.30755	0.247
RNF123	0.21008	0.247
RNF10	0.41015	0.247
RNF114	-0.42891	0.247
ZBTB26	-1.9654	0.247
RNF180	-0.21951	0.248
G2E3	0.072778	0.248
DZIP3	-0.24632	0.249
PHF7	-0.67556	0.25
NHLRC1	0.43373	0.25
GMCL1	-0.7771	0.25
TRIM9	-0.264	0.251
RNF113B	0.76561	0.251
sgMARCH6	0.074499	0.252
ZBTB8A	-0.70653	0.256
RHOBTB2	0.14289	0.257
MEX3B	0.50848	0.259
MID1	0.53802	0.26
TRAF7	0.11126	0.262
PARK2	-0.22806	0.263
TRIM73	0.35519	0.265
RHOBTB1	0.35394	0.266
RNF103	0.2737	0.267
FBXL6	-0.081086	0.267
TRIM26	0.3321	0.268
KCTD14	0.066309	0.268
ZBTB21	0.18212	0.27
HERC2	0.05207	0.274
KCNC4	-0.056782	0.276
3-Mar	-0.52105	0.277
RNF13	-0.28976	0.28
SIAH1	-0.11247	0.28
MKRN1	-0.11507	0.28
KCTD17	0.041578	0.281
KLHL10	0.26935	0.282
RNF215	0.01768	0.284
TRIM2	-0.28759	0.287
ZFPL1	0.18416	0.288
VPS41	-0.36861	0.29
MDM2	-0.13696	0.29
IPP	-0.50279	0.29
ZBTB41	-0.53469	0.29
RAPSN	0.24951	0.292
SOCS2	-0.33178	0.295
SOCS7	-0.066561	0.295
FBXO18	0.33838	0.296
KCNS3	0.42392	0.298
RNF26	-0.25239	0.299
SOCS6	0.11509	0.3
ZBTB2	0.58248	0.302
HERC6	0.68216	0.303
RABGEF1	0.030004	0.304
KCTD12	-0.31904	0.304
ZBTB33	-0.0017424	0.306
RFWD3	-0.1007	0.31
ANKFY1	-0.47417	0.31
TRIM54	0.12453	0.312
LRRC29	-0.2327	0.313
KLHL6	-0.26116	0.314
ZBTB6	0.35945	0.315
ZNRF2	-0.4464	0.319
RSPRY1	-0.24401	0.323
TRIM41	0.19827	0.324
RNF217	-0.64558	0.324
ASB7	-0.15075	0.324
RNF167	-0.18065	0.326
HECW1	0.14704	0.329
RNF20	0.33082	0.331
SH3RF1	-0.41472	0.332
LNX2	0.055053	0.333
RNF11	0.70561	0.334
RNF34	-0.38396	0.337
KBTBD3	0.0035742	0.34
ZBTB22	0.033843	0.341
RC3H1	0.33961	0.344
TRIM8	-0.18812	0.345
TRIM48	0.37305	0.346
KBTBD2	0.16393	0.349
RNF149	-0.45025	0.349
TRAF3	-0.32291	0.351
ZBTB10	0.095577	0.352
RCBTB1	-0.14278	0.357
KLHL4	0.24502	0.358
WSB1	-0.16933	0.359
RNF165	-0.071952	0.359
RNF208	-0.23602	0.362
FBXO40	0.33401	0.364
KLHL14	-0.35587	0.364
PJA2	0.3055	0.364
TRIM34	0.11036	0.371
RNF139	-0.22895	0.373
WWP2	-0.37886	0.377
KBTBD8	-0.31241	0.377
UBE3B	0.29577	0.382
VPS8	-0.30258	0.382
BTBD2	0.47261	0.383
RHOBTB3	0.58609	0.386
RNF32	0.30245	0.386
KLHL34	-0.0036156	0.387
OSTM1	-0.10291	0.388
KLHL12	0.38952	0.388
sgMARCH1	-0.20557	0.389
ZBTB43	0.011786	0.392
RNF169	-0.20686	0.393
TRIM15	0.10983	0.393
RNF212	-0.2312	0.393
BTBD7	-0.26862	0.393
TRAF5	0.3698	0.394
LRSAM1	0.063229	0.396
PCGF1	-0.067731	0.397
ATRX	-0.26522	0.397
SIAH2	-0.20726	0.398
PCGF2	0.18876	0.4
ZBTB39	0.58536	0.401
RNF135	0.17234	0.402
TRIM6	-0.28032	0.402
RNF126	-0.31917	0.404
9-Mar	0.114	0.404
TRIM72	0.082434	0.408
FBXO25	-0.21206	0.408
RNF14	-0.14689	0.411
HECTD1	-0.37175	0.414
NOSIP	0.080351	0.417
ZFAND3	-0.080326	0.42
RAB40A	0.20991	0.424
RNF125	-0.04713	0.426
RNF133	-0.015651	0.426
KCTD2	0.32905	0.43
KLHL30	-0.044095	0.431
FBXO4	0.10514	0.431
SLX4	-0.11466	0.432
RNF151	-0.28073	0.433
WDSUB1	0.30083	0.433
UBR1	0.22219	0.433
FBXO33	-0.09837	0.433
ZFAND5	-0.19668	0.438
KLHL38	-0.33455	0.44
TRIM62	-0.3126	0.444
AREL1	-0.056209	0.447
FBXO6	-0.15917	0.449
AMFR	0.52441	0.453
MKRN2	-0.2669	0.454
FBXO5	-0.22015	0.457
ZBTB4	0.15372	0.461
ASB11	-0.2142	0.462
ASB14	0.57663	0.462
KLHL17	-0.016804	0.464
HERC3	0.13692	0.465
RNF138	-0.20971	0.465
RCHY1	-0.016681	0.468
PCGF3	-0.22634	0.469
FBXO11	-0.17071	0.47
TULP4	-0.063301	0.471
KCTD13	-0.26536	0.474
MYCBP2	0.17207	0.475
FBXO38	0.29501	0.476
ZBTB25	0.070765	0.479
BIRC8	0.068602	0.482
KCTD15	0.074809	0.484
RFPL3	-0.13799	0.484
UBOX5	0.26841	0.486
MDM4	0.012815	0.486
KCNB2	-0.10551	0.486
TRIM23	-0.27945	0.489
ZBTB44	0.20111	0.489
RNF24	0.15833	0.492
CBL	-0.15042	0.493
SPSB1	0.27572	0.495
RNF183	-0.02079	0.497
TRIM65	-0.33799	0.497
TNFAIP3	-0.006568	0.503
ASB8	0.20711	0.504
ZFAND4	-0.06848	0.506
KCNA2	0.030626	0.506
KCNA6	0.25887	0.507
UBR2	0.21249	0.507
RNF214	0.54748	0.509
KCTD7	0.12044	0.511
sgMARCH5	-0.095349	0.511
UBE4B	0.24032	0.511
MEX3A	0.099003	0.516
BIRC3	0.098083	0.517
FBXO36	0.10399	0.519
ZBTB46	0.17223	0.52
FBXO27	-0.1615	0.523
ZBTB1	0.016644	0.528
KCTD1	-0.036636	0.529
TRIM59	-0.087027	0.531
FBXO8	0.027819	0.534
KLHL41	0.13896	0.535
NEDD4	-0.1129	0.538
KLHL5	0.0097993	0.538
FBXO32	0.3174	0.54
KCTD6	0.74223	0.542
TRIML1	0.039698	0.542
RNF144A	0.23084	0.543
FBXO2	-0.14055	0.543
ZBTB5	0.36202	0.544
ZBTB3	0.021203	0.545
FBXO34	0.31305	0.547
TRIM27	-0.11911	0.556
ZBTB37	0.029037	0.556
ZBTB20	0.086196	0.558
TRIM45	-0.052429	0.565
TRIM3	0.084119	0.565
BTRC	0.11436	0.566
TRIM4	0.049868	0.567
FBXO16	0.023328	0.569
BTBD6	-0.020171	0.57
FBXO24	0.23469	0.571
BACH2	0.28016	0.572
KLHL3	0.20423	0.573
KCNA3	-0.18989	0.576
TOPORS	-0.12468	0.577
FBXO17	0.27814	0.582
KLHL36	0.30338	0.583
RNF219	-0.13291	0.584
FBXO31	0.17164	0.585
ZBTB38	0.17603	0.588
RNF112	-0.21386	0.591
CCNB1IP1	0.23919	0.595
DTX2	0.12959	0.598
CBLB	0.00034299	0.6
RAB40AL	0.10144	0.602
ASB13	0.031976	0.603
WSB2	0.018301	0.603
SOCS5	-0.12812	0.604
ABTB2	0.14136	0.604
RNF128	0.07985	0.607
IRF2BPL	0.49536	0.609
BTBD11	-0.14921	0.61
SHPRH	-0.093999	0.611
ENC1	-0.055621	0.613
SPSB3	0.044149	0.615
ZBTB18	-0.24166	0.616
FBXO7	0.2043	0.617
ZBTB40	-0.10637	0.619
BFAR	-0.0024904	0.619
DTX1	0.14088	0.62
ECT2L	0.10551	0.621
KLHL31	-0.098685	0.622
HUWE1	-0.037541	0.625
BMI1	0.0041029	0.626
BTBD9	-0.12865	0.627
KLHL23	0.074594	0.628
MYNN	0.086401	0.631
RNF19A	-0.023831	0.632
RNF6	0.21503	0.633
FBXO10	-0.12869	0.635
ZNF645	-0.14444	0.636
RC3H2	-0.081932	0.636
KLHL15	0.12648	0.637
TRIM38	-0.040848	0.638
OTUD7B	-0.0087941	0.639
ZBTB24	-0.061093	0.644
RNF150	-0.17496	0.645
SPSB2	-0.081162	0.647
RNF122	-0.028226	0.652
KLHL32	-0.012243	0.654
MGRN1	0.28099	0.656
TRIM7	-0.0009207	0.656
HERC5	-0.0093095	0.657
RNF152	-0.17151	0.664
TRIM25	-0.02328	0.665
HECTD3	0.32256	0.666
TRIM55	-0.016217	0.667
RING1	-0.033848	0.667
DTX3L	0.41613	0.667
4-Mar	0.1734	0.668
TRIM35	-0.079799	0.676
KCNG1	0.061774	0.676
DCST1	-0.058521	0.683
HERC4	0.098844	0.688
TRIM13	-0.029297	0.691
DTX4	-0.24021	0.694
RCBTB2	0.18989	0.697
KBTBD6	-0.0004923	0.699
TRIM6-TRIM34	0.10795	0.703
FBXO30	-0.0168	0.705
UBR3	0.48031	0.707
SPOPL	0.335	0.713
MEX3D	0.053915	0.716
FBXL8	-0.12627	0.716
FBXL5	-0.035738	0.72
RNFT1	0.026133	0.722
ASB15	0.17869	0.722
TRAF2	0.30455	0.723
KLHL24	0.37201	0.727
sgMARCH10	0.014046	0.728
ZBTB7C	0.18971	0.73
GAN	0.241	0.73
RNF115	0.031873	0.731
ZBTB49	0.33815	0.734
PJA1	0.16206	0.738
RAG1	0.076913	0.738
MID2	-0.12358	0.754
KBTBD7	0.19487	0.759
XIAP	0.076609	0.762
sgMARCH8	-0.041148	0.764
PDZRN4	0.083354	0.765
FBXL13	0.29439	0.77
NEURL2	-0.0084559	0.775
ASB18	0.084474	0.776
KBTBD12	0.21316	0.779
KLHL25	0.33024	0.791
KCNC3	0.15441	0.791
RNF175	-0.054331	0.793
TRIM74	0.02986	0.799
RNF181	0.11492	0.8
BTBD3	0.072204	0.8
TRIM63	-0.020457	0.801
ASB5	-0.037065	0.814
RFPL1	0.1559	0.82
CNOT4	0.10969	0.822
CUL9	0.19966	0.825
KCND1	0.034681	0.826
UHRF2	0.30979	0.83
KCNA1	0.12772	0.832
TRIM36	0.30553	0.834
KLHL22	0.03478	0.847
FBXO21	0.053445	0.862
SH3RF2	0.39082	0.869
FBXL12	0.034886	0.871
KCTD9	0.31517	0.877
BCL6B	0.20131	0.878
KLHL40	0.083014	0.881
TRIM17	0.12436	0.9
TTC3	0.1456	0.912
KCTD8	0.056024	0.954
